# Supplementary material for: Auranofin attenuates TOPBP1-mediated ATR replication stress response and improves chemotherapeutic response in breast tumor models
Source: J Clin Invest. 2025 Dec 15;135(24):e180106. doi: 10.1172/JCI180106 (PMC12700547; doi:10.1172/JCI180106)
Supplement: Supplemental table 1 [file jci-135-180106-s115.xlsx]

## Sheet: Title
Supplemental Table 1. Quantitative mass spectrometry analysis of biotin-auranofin interaction proteins, Related to Supplemental Figure 2.

## Sheet: MaxQuant
Protein IDs	Majority protein IDs	Peptide counts (all)	Peptide counts (razor+unique)	Peptide counts (unique)	Fasta headers	Number of proteins	Peptides	Razor + unique peptides	Unique peptides	Peptides AF-1	Peptides AF-2	Peptides AF-3	Peptides ctrl-1	Peptides ctrl-2	Peptides ctrl-3	Razor + unique peptides AF-1	Razor + unique peptides AF-2	Razor + unique peptides AF-3	Razor + unique peptides ctrl-1	Razor + unique peptides ctrl-2	Razor + unique peptides ctrl-3	Unique peptides AF-1	Unique peptides AF-2	Unique peptides AF-3	Unique peptides ctrl-1	Unique peptides ctrl-2	Unique peptides ctrl-3	Sequence coverage [%]	Unique + razor sequence coverage [%]	Unique sequence coverage [%]	Mol. weight [kDa]	Sequence length	Sequence lengths	Q-value	Score	Identification type AF-1	Identification type AF-2	Identification type AF-3	Identification type ctrl-1	Identification type ctrl-2	Identification type ctrl-3	Sequence coverage AF-1 [%]	Sequence coverage AF-2 [%]	Sequence coverage AF-3 [%]	Sequence coverage ctrl-1 [%]	Sequence coverage ctrl-2 [%]	Sequence coverage ctrl-3 [%]	Intensity	Intensity AF-1
sp|P15924|DESP_HUMAN	sp|P15924|DESP_HUMAN	21	21	21		1	21	21	21	14	15	14	15	14	16	14	15	14	15	14	16	14	15	14	15	14	16	6.5	6.5	6.5	331.77	2871	2871	0	154.38	By MS/MS	By MS/MS	By MS/MS	By MS/MS	By MS/MS	By MS/MS	4.3	4.6	4.3	4.6	4.5	5	377370000	37698000
sp|P35579|MYH9_HUMAN;sp|A7E2Y1|MYH7B_HUMAN;REV__sp|Q9UKV3|ACINU_HUMAN;sp|P12883|MYH7_HUMAN;sp|P13535|MYH8_HUMAN;sp|Q9UKX3|MYH13_HUMAN;sp|Q9Y623|MYH4_HUMAN;sp|P13533|MYH6_HUMAN;sp|P12882|MYH1_HUMAN;sp|P11055|MYH3_HUMAN;sp|Q9UKX2|MYH2_HUMAN	sp|P35579|MYH9_HUMAN	42;2;1;1;1;1;1;1;1;1;1	42;2;1;1;1;1;1;1;1;1;1	28;0;1;0;0;0;0;0;0;0;0		11	42	42	28	21	21	19	39	37	39	21	21	19	39	37	39	14	13	12	26	24	26	20.2	20.2	13.7	226.53	1960	1960;1983;1341;1935;1937;1938;1939;1939;1939;1940;1941	0	323.31	By MS/MS	By MS/MS	By MS/MS	By MS/MS	By MS/MS	By MS/MS	9.3	9.6	8.2	18.2	17.1	19.1	2964200000	478450000
sp|P35580|MYH10_HUMAN	sp|P35580|MYH10_HUMAN	38	28	26		1	38	28	26	17	16	17	35	32	35	13	11	13	26	23	26	12	10	12	24	22	24	17.7	13.1	12.2	229	1976	1976	0	236.89	By MS/MS	By MS/MS	By MS/MS	By MS/MS	By MS/MS	By MS/MS	6.8	7.4	7.4	16.2	15.4	16.5	1309600000	270580000
sp|O75592|MYCB2_HUMAN	sp|O75592|MYCB2_HUMAN	26	26	26		1	26	26	26	11	10	10	19	17	21	11	10	10	19	17	21	11	10	10	19	17	21	5.9	5.9	5.9	513.63	4678	4678	0	294.91	By MS/MS	By MS/MS	By MS/MS	By MS/MS	By MS/MS	By MS/MS	2.3	2.1	2.1	4.4	3.9	5	858730000	77282000
sp|Q92547|TOPB1_HUMAN	sp|Q92547|TOPB1_HUMAN	19	19	19		1	19	19	19	10	10	10	16	13	17	10	10	10	16	13	17	10	10	10	16	13	17	13.1	13.1	13.1	170.68	1522	1522	0	147.06	By MS/MS	By MS/MS	By MS/MS	By MS/MS	By MS/MS	By MS/MS	6	6	6	11.2	9.3	11.8	950000000	322560000
sp|Q96SB8|SMC6_HUMAN	sp|Q96SB8|SMC6_HUMAN	10	10	10		1	10	10	10	10	8	9	4	4	5	10	8	9	4	4	5	10	8	9	4	4	5	7.5	7.5	7.5	126.32	1091	1091	0	114.49	By MS/MS	By MS/MS	By MS/MS	By MS/MS	By MS/MS	By MS/MS	7.5	6.8	7.4	3.5	3.5	4	368270000	153390000
sp|P04264|K2C1_HUMAN;CON__P04264;CON__H-INV:HIT000016045	sp|P04264|K2C1_HUMAN;CON__P04264	24;23;4	18;17;0	14;13;0	;	3	24	18	14	14	11	14	21	23	24	12	9	12	15	17	18	9	6	9	11	13	14	29.8	25.2	21	66.038	644	644;644;99	0	309.67	By MS/MS	By MS/MS	By MS/MS	By MS/MS	By MS/MS	By MS/MS	16.3	13.2	16.3	23.8	28.6	29.8	13829000000	521200000
sp|Q5T4S7|UBR4_HUMAN	sp|Q5T4S7|UBR4_HUMAN	13	13	13		1	13	13	13	9	8	9	6	8	8	9	8	9	6	8	8	9	8	9	6	8	8	2.3	2.3	2.3	573.83	5183	5183	0	100.84	By MS/MS	By MS/MS	By MS/MS	By MS/MS	By MS/MS	By MS/MS	1.5	1.4	1.5	1.1	1.5	1.5	230340000	55059000
sp|Q7Z406|MYH14_HUMAN	sp|Q7Z406|MYH14_HUMAN	18	11	11		1	18	11	11	12	12	12	13	10	10	9	8	9	6	3	4	9	8	9	6	3	4	8.6	5.3	5.3	227.87	1995	1995	0	82.237	By MS/MS	By MS/MS	By MS/MS	By MS/MS	By MS/MS	By MS/MS	5.3	5.7	5.4	6.4	5	5.1	102470000	30478000
sp|Q13428|TCOF_HUMAN	sp|Q13428|TCOF_HUMAN	11	11	11		1	11	11	11	8	7	7	9	10	11	8	7	7	9	10	11	8	7	7	9	10	11	7.9	7.9	7.9	152.1	1488	1488	0	152.37	By MS/MS	By MS/MS	By MS/MS	By MS/MS	By MS/MS	By MS/MS	5.6	5	5	6.5	7.1	7.9	165460000	16771000
sp|Q8IY18|SMC5_HUMAN	sp|Q8IY18|SMC5_HUMAN	9	9	9		1	9	9	9	8	8	9	5	3	4	8	8	9	5	3	4	8	8	9	5	3	4	6.8	6.8	6.8	128.81	1101	1101	0	60.127	By MS/MS	By MS/MS	By MS/MS	By MS/MS	By MS/MS	By MS/MS	6	6	6.8	4	2.3	3.3	427110000	147250000
sp|P23246|SFPQ_HUMAN	sp|P23246|SFPQ_HUMAN	15	15	14		1	15	15	14	8	7	9	12	12	13	8	7	9	12	12	13	7	6	8	11	11	12	18.1	18.1	17	76.149	707	707	0	101.41	By MS/MS	By MS/MS	By MS/MS	By MS/MS	By MS/MS	By MS/MS	7.9	7.2	9.5	15.7	16.5	16.7	649170000	87328000
sp|P25205|MCM3_HUMAN	sp|P25205|MCM3_HUMAN	10	10	10		1	10	10	10	7	6	7	7	7	7	7	6	7	7	7	7	7	6	7	7	7	7	11.3	11.3	11.3	90.98	808	808	0	87.375	By MS/MS	By MS/MS	By MS/MS	By MS/MS	By MS/MS	By MS/MS	7.7	6.6	7.7	7.7	8	7.2	331980000	93748000
sp|P38646|GRP75_HUMAN	sp|P38646|GRP75_HUMAN	10	10	10		1	10	10	10	7	7	7	6	9	8	7	7	7	6	9	8	7	7	7	6	9	8	13.4	13.4	13.4	73.68	679	679	0	70.49	By MS/MS	By MS/MS	By MS/MS	By MS/MS	By MS/MS	By MS/MS	8.8	8.8	8.8	8.1	11.8	11	303950000	67050000
sp|P52272|HNRPM_HUMAN	sp|P52272|HNRPM_HUMAN	16	16	16		1	16	16	16	7	9	8	13	13	13	7	9	8	13	13	13	7	9	8	13	13	13	18.8	18.8	18.8	77.515	730	730	0	118.69	By MS/MS	By MS/MS	By MS/MS	By MS/MS	By MS/MS	By MS/MS	8.1	10.4	9.5	15.9	16.8	16.8	425810000	29005000
sp|Q86YZ3|HORN_HUMAN;CON__Q86YZ3	sp|Q86YZ3|HORN_HUMAN;CON__Q86YZ3	16;16	16;16	16;16	;	2	16	16	16	7	7	7	15	14	13	7	7	7	15	14	13	7	7	7	15	14	13	18.4	18.4	18.4	282.39	2850	2850;2850	0	256.83	By MS/MS	By MS/MS	By MS/MS	By MS/MS	By MS/MS	By MS/MS	6.7	7.4	7.4	15.7	17.1	16.5	729170000	89354000
sp|Q99615|DNJC7_HUMAN	sp|Q99615|DNJC7_HUMAN	10	10	10		1	10	10	10	7	5	6	8	5	6	7	5	6	8	5	6	7	5	6	8	5	6	18	18	18	56.44	494	494	0	174.89	By MS/MS	By MS/MS	By MS/MS	By MS/MS	By MS/MS	By MS/MS	13.4	8.9	10.9	14.6	9.7	13	200250000	37973000
sp|Q99661|KIF2C_HUMAN	sp|Q99661|KIF2C_HUMAN	9	9	7		1	9	9	7	9	9	9	8	7	7	9	9	9	8	7	7	7	7	7	7	6	6	12.4	12.4	10.3	81.312	725	725	0	84.725	By MS/MS	By MS/MS	By MS/MS	By MS/MS	By MS/MS	By MS/MS	12.4	12.4	12.4	11.2	9.8	10.1	626680000	186680000
sp|P13639|EF2_HUMAN;sp|Q15029|U5S1_HUMAN	sp|P13639|EF2_HUMAN	17;1	17;1	17;1		2	17	17	17	6	7	8	15	16	12	6	7	8	15	16	12	6	7	8	15	16	12	18.4	18.4	18.4	95.337	858	858;972	0	139.84	By MS/MS	By MS/MS	By MS/MS	By MS/MS	By MS/MS	By MS/MS	6.1	7	7.9	15.6	17	13.6	785210000	96799000
sp|P20042|IF2B_HUMAN	sp|P20042|IF2B_HUMAN	6	6	6		1	6	6	6	6	5	5	2	2	2	6	5	5	2	2	2	6	5	5	2	2	2	12	12	12	38.388	333	333	0	38.544	By MS/MS	By MS/MS	By MS/MS	By MS/MS	By MS/MS	By MS/MS	12	12	12	6	6	6	68589000	21578000
sp|P35908|K22E_HUMAN;CON__P35908;sp|P12036|NFH_HUMAN	sp|P35908|K22E_HUMAN;CON__P35908	31;31;2	31;31;2	18;18;0	;	3	31	31	18	13	14	13	31	30	30	13	14	13	31	30	30	6	7	6	18	17	17	46.6	46.6	33.2	65.432	639	639;645;1026	0	323.31	By MS/MS	By MS/MS	By MS/MS	By MS/MS	By MS/MS	By MS/MS	18	19.4	18	46.6	45.1	44.8	15997000000	472330000
sp|P63261|ACTG_HUMAN;sp|P60709|ACTB_HUMAN;sp|P68133|ACTS_HUMAN;sp|P68032|ACTC_HUMAN;sp|P63267|ACTH_HUMAN;sp|P62736|ACTA_HUMAN;sp|Q562R1|ACTBL_HUMAN;sp|P0CG39|POTEJ_HUMAN;sp|Q6S8J3|POTEE_HUMAN;sp|P0CG38|POTEI_HUMAN;sp|A5A3E0|POTEF_HUMAN;sp|Q9BYX7|ACTBM_HUMAN	sp|P63261|ACTG_HUMAN;sp|P60709|ACTB_HUMAN;sp|P68133|ACTS_HUMAN;sp|P68032|ACTC_HUMAN;sp|P63267|ACTH_HUMAN;sp|P62736|ACTA_HUMAN	9;9;6;6;5;5;3;3;3;3;3;2	9;9;6;6;5;5;3;3;3;3;3;2	9;9;6;6;5;5;3;3;3;3;3;2	;;;;;	12	9	9	9	6	5	5	9	8	9	6	5	5	9	8	9	6	5	5	9	8	9	26.1	26.1	26.1	41.792	375	375;375;377;377;376;377;376;1038;1075;1075;1075;375	0	100.92	By MS/MS	By MS/MS	By MS/MS	By MS/MS	By MS/MS	By MS/MS	16.8	12	12	26.1	23.2	26.1	4131400000	741840000
sp|Q5JSL3|DOC11_HUMAN	sp|Q5JSL3|DOC11_HUMAN	8	8	8		1	8	8	8	6	6	7	6	5	7	6	6	7	6	5	7	6	6	7	6	5	7	3.6	3.6	3.6	237.67	2073	2073	0	63.469	By MS/MS	By MS/MS	By MS/MS	By MS/MS	By MS/MS	By MS/MS	3	2.7	3.1	2.9	2.5	3.3	96767000	30987000
sp|Q7Z6E9|RBBP6_HUMAN	sp|Q7Z6E9|RBBP6_HUMAN	11	11	11		1	11	11	11	6	6	5	10	10	10	6	6	5	10	10	10	6	6	5	10	10	10	6	6	6	201.56	1792	1792	0	99.643	By MS/MS	By MS/MS	By MS/MS	By MS/MS	By MS/MS	By MS/MS	2.8	2.8	2.3	5.6	5.6	5.2	273110000	19223000
sp|Q96N67|DOCK7_HUMAN	sp|Q96N67|DOCK7_HUMAN	8	8	8		1	8	8	8	6	6	5	3	2	3	6	6	5	3	2	3	6	6	5	3	2	3	3.2	3.2	3.2	242.56	2140	2140	0	50.843	By MS/MS	By MS/MS	By MS/MS	By MS/MS	By MS/MS	By MS/MS	2.3	2.4	2	1.2	0.8	1.2	150000000	40716000
sp|O00139|KIF2A_HUMAN	sp|O00139|KIF2A_HUMAN	7	5	5		1	7	5	5	7	5	7	3	2	2	5	3	5	2	1	1	5	3	5	2	1	1	8.4	6.2	6.2	79.954	706	706	0	44.965	By MS/MS	By MS/MS	By MS/MS	By MS/MS	By MS/MS	By MS/MS	8.4	5.7	8.4	3.5	2.4	2.4	459850000	142410000
sp|P13645|K1C10_HUMAN;CON__P13645;CON__P02535-1;sp|Q7Z3Y7|K1C28_HUMAN;CON__Q7Z3Y7;CON__Q148H6;CON__P05784;sp|Q7Z3Z0|K1C25_HUMAN;CON__Q7Z3Z0;sp|Q7Z3Y8|K1C27_HUMAN;CON__Q7Z3Y8;sp|Q2M2I5|K1C24_HUMAN;CON__Q2M2I5;CON__A2A5Y0;CON__Q92764;sp|P05783|K1C18_HUMAN;sp|Q14532|K1H2_HUMAN;CON__Q14532;sp|O76014|KRT37_HUMAN;CON__A2AB72;sp|O76015|KRT38_HUMAN;CON__O76015;sp|O76013|KRT36_HUMAN;CON__O76013;sp|Q7Z3Y9|…	sp|P13645|K1C10_HUMAN;CON__P13645	20;20;8;4;4;3;2;2;2;2;2;2;2;1;1;1;1;1;1;1;1;1;1;1;1;1;1;1;1;1	20;20;8;4;4;3;2;2;2;2;2;2;2;1;1;1;1;1;1;1;1;1;1;1;1;1;1;1;1;1	16;16;5;2;2;1;0;1;1;1;1;0;0;0;0;0;0;0;0;0;0;0;0;0;0;0;0;0;0;0	;	30	20	20	16	8	8	8	17	19	18	8	8	8	17	19	18	5	5	5	13	15	14	28.8	28.8	22.9	58.826	584	584;593;570;464;486;464;423;450;450;459;459;525;525;416;425;430;448;448;449;453;456;456;467;467;468;468;471;476;494;494	0	323.31	By MS/MS	By MS/MS	By MS/MS	By MS/MS	By MS/MS	By MS/MS	12.2	12.2	12.2	23.3	27.1	26.7	18185000000	362370000
sp|P23396|RS3_HUMAN	sp|P23396|RS3_HUMAN	8	8	8		1	8	8	8	5	4	5	7	6	6	5	4	5	7	6	6	5	4	5	7	6	6	28	28	28	26.688	243	243	0	47.632	By MS/MS	By MS/MS	By MS/MS	By MS/MS	By MS/MS	By MS/MS	16	12.8	15.6	24.7	19.8	21.4	420980000	63335000
sp|P53396|ACLY_HUMAN	sp|P53396|ACLY_HUMAN	6	6	6		1	6	6	6	5	5	4	5	4	3	5	5	4	5	4	3	5	5	4	5	4	3	4.5	4.5	4.5	120.84	1101	1101	0	37.645	By MS/MS	By MS/MS	By MS/MS	By MS/MS	By MS/MS	By MS/MS	3.6	3.6	2.9	3.8	2.9	2.2	151220000	33352000
sp|P54886|P5CS_HUMAN	sp|P54886|P5CS_HUMAN	7	7	7		1	7	7	7	5	5	5	6	6	6	5	5	5	6	6	6	5	5	5	6	6	6	8.2	8.2	8.2	87.301	795	795	0	46.761	By MS/MS	By MS/MS	By MS/MS	By MS/MS	By MS/MS	By MS/MS	5.8	5.8	5.8	7.2	7.2	7.2	231870000	35878000
sp|P62269|RS18_HUMAN	sp|P62269|RS18_HUMAN	10	10	10		1	10	10	10	5	5	6	10	8	10	5	5	6	10	8	10	5	5	6	10	8	10	46.7	46.7	46.7	17.718	152	152	0	82.944	By matching	By MS/MS	By MS/MS	By MS/MS	By MS/MS	By MS/MS	23	23	27.6	46.7	34.2	46.7	1724000000	30237000
sp|Q00839|HNRPU_HUMAN	sp|Q00839|HNRPU_HUMAN	8	8	8		1	8	8	8	5	5	5	6	8	7	5	5	5	6	8	7	5	5	5	6	8	7	8.7	8.7	8.7	90.583	825	825	0	83.023	By MS/MS	By MS/MS	By MS/MS	By MS/MS	By MS/MS	By MS/MS	5.7	5.7	5.7	6.9	8.7	7.8	354160000	83139000
sp|Q8IWV8|UBR2_HUMAN	sp|Q8IWV8|UBR2_HUMAN	5	5	5		1	5	5	5	5	3	5	2	2	3	5	3	5	2	2	3	5	3	5	2	2	3	2.2	2.2	2.2	200.54	1755	1755	0	30.607	By MS/MS	By MS/MS	By MS/MS	By MS/MS	By matching	By MS/MS	2.2	1.4	2.2	0.9	1	1.3	54884000	21039000
sp|Q8N1G4|LRC47_HUMAN	sp|Q8N1G4|LRC47_HUMAN	9	9	9		1	9	9	9	5	5	5	9	4	7	5	5	5	9	4	7	5	5	5	9	4	7	14.4	14.4	14.4	63.472	583	583	0	63.564	By MS/MS	By MS/MS	By MS/MS	By MS/MS	By MS/MS	By MS/MS	6.9	6.9	6.9	14.4	6.7	11.3	247340000	66711000
sp|Q9NTJ3|SMC4_HUMAN	sp|Q9NTJ3|SMC4_HUMAN	7	7	7		1	7	7	7	5	5	5	2	2	3	5	5	5	2	2	3	5	5	5	2	2	3	4.7	4.7	4.7	147.18	1288	1288	0	61.353	By MS/MS	By MS/MS	By MS/MS	By MS/MS	By MS/MS	By MS/MS	3.2	3.4	3.4	1.4	1.5	2.3	66880000	9373000
sp|Q9NWB6|ARGL1_HUMAN	sp|Q9NWB6|ARGL1_HUMAN	10	10	10		1	10	10	10	5	7	6	9	9	9	5	7	6	9	9	9	5	7	6	9	9	9	19.4	19.4	19.4	33.216	273	273	0	69.154	By MS/MS	By MS/MS	By MS/MS	By MS/MS	By MS/MS	By MS/MS	11	13.9	13.9	19.4	19	19.4	2403100000	110650000
sp|Q9NXV6|CARF_HUMAN	sp|Q9NXV6|CARF_HUMAN	7	7	7		1	7	7	7	5	5	5	6	5	6	5	5	5	6	5	6	5	5	5	6	5	6	16.4	16.4	16.4	61.124	580	580	0	102.01	By MS/MS	By MS/MS	By MS/MS	By MS/MS	By MS/MS	By MS/MS	11	11	11	14.1	11.2	14.1	156160000	40249000
sp|Q9UPQ9|TNR6B_HUMAN	sp|Q9UPQ9|TNR6B_HUMAN	6	6	6		1	6	6	6	5	5	6	4	4	3	5	5	6	4	4	3	5	5	6	4	4	3	4	4	4	194	1833	1833	0	59.072	By MS/MS	By MS/MS	By MS/MS	By MS/MS	By MS/MS	By MS/MS	3.4	3.4	4	2.3	2.4	1.7	100950000	29440000
sp|O00571|DDX3X_HUMAN;sp|O15523|DDX3Y_HUMAN;sp|Q9NQI0|DDX4_HUMAN	sp|O00571|DDX3X_HUMAN;sp|O15523|DDX3Y_HUMAN	10;7;1	10;7;1	10;7;1	;	3	10	10	10	4	4	4	8	7	8	4	4	4	8	7	8	4	4	4	8	7	8	15.9	15.9	15.9	73.243	662	662;660;724	0	76.525	By MS/MS	By MS/MS	By MS/MS	By MS/MS	By MS/MS	By MS/MS	6.5	6.5	6.5	13.1	11.8	12.5	322430000	59200000
sp|O14744|ANM5_HUMAN	sp|O14744|ANM5_HUMAN	8	8	8		1	8	8	8	4	5	5	8	6	7	4	5	5	8	6	7	4	5	5	8	6	7	10.8	10.8	10.8	72.683	637	637	0	68.782	By MS/MS	By MS/MS	By MS/MS	By MS/MS	By MS/MS	By MS/MS	4.6	6.4	6.4	10.8	8.5	9.6	288640000	55172000
sp|P07814|SYEP_HUMAN;sp|P47897|SYQ_HUMAN	sp|P07814|SYEP_HUMAN	7;1	7;1	7;1		2	7	7	7	4	4	5	5	5	7	4	4	5	5	5	7	4	4	5	5	5	7	5.4	5.4	5.4	170.59	1512	1512;775	0	64.675	By MS/MS	By MS/MS	By MS/MS	By MS/MS	By MS/MS	By MS/MS	2.8	3	3.6	3.6	4	5.4	164030000	23310000
sp|P15880|RS2_HUMAN	sp|P15880|RS2_HUMAN	6	6	6		1	6	6	6	4	3	4	5	4	4	4	3	4	5	4	4	4	3	4	5	4	4	18.8	18.8	18.8	31.324	293	293	0	44.873	By MS/MS	By MS/MS	By MS/MS	By MS/MS	By MS/MS	By MS/MS	11.3	7.8	11.3	15.7	13.3	13.3	268010000	57119000
sp|P19338|NUCL_HUMAN	sp|P19338|NUCL_HUMAN	7	7	7		1	7	7	7	4	4	3	6	4	5	4	4	3	6	4	5	4	4	3	6	4	5	9.2	9.2	9.2	76.613	710	710	0	58.259	By MS/MS	By MS/MS	By MS/MS	By MS/MS	By MS/MS	By MS/MS	5.1	5.1	3.4	8	5.6	6.8	55327000	2385300
sp|P33992|MCM5_HUMAN	sp|P33992|MCM5_HUMAN	6	6	6		1	6	6	6	4	3	3	6	6	5	4	3	3	6	6	5	4	3	3	6	6	5	6.8	6.8	6.8	82.285	734	734	0	36.488	By MS/MS	By MS/MS	By MS/MS	By MS/MS	By MS/MS	By MS/MS	4	3	3	6.8	6.8	5	360280000	88848000
sp|P35527|K1C9_HUMAN;CON__P35527	sp|P35527|K1C9_HUMAN;CON__P35527	16;16	15;15	15;15	;	2	16	15	15	5	5	5	16	16	16	4	4	4	15	15	15	4	4	4	15	15	15	25.4	24.2	24.2	62.064	623	623;623	0	229.97	By MS/MS	By MS/MS	By MS/MS	By MS/MS	By MS/MS	By MS/MS	8.5	8.5	8.5	25.4	25.4	25.4	5738400000	346970000
sp|P46779|RL28_HUMAN	sp|P46779|RL28_HUMAN	5	5	5		1	5	5	5	4	4	4	4	3	4	4	4	4	4	3	4	4	4	4	4	3	4	27.7	27.7	27.7	15.747	137	137	0	39.907	By MS/MS	By MS/MS	By MS/MS	By MS/MS	By MS/MS	By MS/MS	19.7	19.7	19.7	21.9	21.2	21.9	186820000	23824000
sp|P48634|PRC2A_HUMAN	sp|P48634|PRC2A_HUMAN	8	8	7		1	8	8	7	5	7	6	8	5	7	5	7	6	8	5	7	4	7	5	7	4	6	4.5	4.5	4.2	228.86	2157	2157	0	57.208	By MS/MS	By MS/MS	By MS/MS	By MS/MS	By MS/MS	By MS/MS	2.5	4.2	3.2	4.5	2.8	3.9	71460000	7435500
sp|P49915|GUAA_HUMAN	sp|P49915|GUAA_HUMAN	9	9	9		1	9	9	9	4	4	3	8	4	6	4	4	3	8	4	6	4	4	3	8	4	6	13.3	13.3	13.3	76.715	693	693	0	60.072	By MS/MS	By MS/MS	By MS/MS	By MS/MS	By MS/MS	By MS/MS	5.3	5.3	3.8	12.1	6.2	8.9	192920000	32125000
sp|P78371|TCPB_HUMAN	sp|P78371|TCPB_HUMAN	7	7	7		1	7	7	7	4	4	4	5	4	6	4	4	4	5	4	6	4	4	4	5	4	6	13.3	13.3	13.3	57.488	535	535	0	44.142	By MS/MS	By MS/MS	By MS/MS	By MS/MS	By MS/MS	By MS/MS	6.4	6.4	6.4	9	8.4	11.6	153860000	29064000
sp|Q13490|BIRC2_HUMAN;sp|Q13489|BIRC3_HUMAN	sp|Q13490|BIRC2_HUMAN	7;2	7;2	7;2		2	7	7	7	4	4	4	6	6	6	4	4	4	6	6	6	4	4	4	6	6	6	10.4	10.4	10.4	69.899	618	618;604	0	46.201	By MS/MS	By MS/MS	By MS/MS	By MS/MS	By MS/MS	By MS/MS	5.7	5.7	5.7	9.1	8.9	8.9	127090000	20710000
sp|Q14498|RBM39_HUMAN	sp|Q14498|RBM39_HUMAN	5	5	5		1	5	5	5	4	4	4	4	3	3	4	4	4	4	3	3	4	4	4	4	3	3	8.5	8.5	8.5	59.379	530	530	0	40.109	By MS/MS	By MS/MS	By MS/MS	By MS/MS	By MS/MS	By MS/MS	7.4	7.4	7.4	6.8	5.7	5.7	448740000	25888000
sp|Q5D862|FILA2_HUMAN;CON__Q5D862	sp|Q5D862|FILA2_HUMAN;CON__Q5D862	8;8	8;8	8;8	;	2	8	8	8	4	4	4	6	6	6	4	4	4	6	6	6	4	4	4	6	6	6	5.8	5.8	5.8	248.07	2391	2391;2391	0	79.36	By MS/MS	By MS/MS	By MS/MS	By MS/MS	By MS/MS	By MS/MS	2.1	2.1	2.1	4.8	4.5	4.9	156480000	16138000
sp|Q5JSZ5|PRC2B_HUMAN	sp|Q5JSZ5|PRC2B_HUMAN	6	5	5		1	6	5	5	5	3	4	5	5	5	4	3	3	4	4	4	4	3	3	4	4	4	3.2	2.8	2.8	242.96	2229	2229	0	47.854	By MS/MS	By MS/MS	By MS/MS	By MS/MS	By MS/MS	By MS/MS	2.7	1.9	2.2	2.7	2.4	2.7	63160000	11637000
sp|Q8NC51|PAIRB_HUMAN	sp|Q8NC51|PAIRB_HUMAN	8	8	8		1	8	8	8	4	4	4	6	6	8	4	4	4	6	6	8	4	4	4	6	6	8	24	24	24	44.965	408	408	0	323.31	By MS/MS	By MS/MS	By MS/MS	By MS/MS	By MS/MS	By MS/MS	12.3	12.3	12.3	18.1	18.1	24	1225000000	246360000
sp|Q96MG7|NSE3_HUMAN	sp|Q96MG7|NSE3_HUMAN	4	4	4		1	4	4	4	4	4	4	2	2	2	4	4	4	2	2	2	4	4	4	2	2	2	14.8	14.8	14.8	34.308	304	304	0	164.04	By MS/MS	By MS/MS	By MS/MS	By MS/MS	By MS/MS	By MS/MS	14.8	14.8	14.8	8.9	8.9	8.9	283430000	69438000
sp|O00541|PESC_HUMAN	sp|O00541|PESC_HUMAN	3	3	3		1	3	3	3	3	3	3	3	2	3	3	3	3	3	2	3	3	3	3	3	2	3	4.8	4.8	4.8	68.002	588	588	0	19.66	By matching	By MS/MS	By MS/MS	By MS/MS	By MS/MS	By MS/MS	4.8	4.8	4.8	4.8	3.1	4.8	38346000	9252400
sp|O14874|BCKD_HUMAN	sp|O14874|BCKD_HUMAN	4	4	4		1	4	4	4	3	3	3	3	3	2	3	3	3	3	3	2	3	3	3	3	3	2	9.5	9.5	9.5	46.36	412	412	0	28.489	By MS/MS	By MS/MS	By MS/MS	By MS/MS	By MS/MS	By MS/MS	7.3	7.3	7.3	7.8	7.8	5.6	295690000	65227000
sp|O60884|DNJA2_HUMAN	sp|O60884|DNJA2_HUMAN	5	5	5		1	5	5	5	3	4	2	3	3	3	3	4	2	3	3	3	3	4	2	3	3	3	11.4	11.4	11.4	45.745	412	412	0	30.448	By MS/MS	By MS/MS	By MS/MS	By MS/MS	By MS/MS	By MS/MS	6.6	8.3	4.9	8	8	8	77551000	26412000
sp|P06748|NPM_HUMAN	sp|P06748|NPM_HUMAN	4	4	4		1	4	4	4	3	3	3	4	4	4	3	3	3	4	4	4	3	3	3	4	4	4	12.9	12.9	12.9	32.575	294	294	0	31.001	By MS/MS	By MS/MS	By MS/MS	By MS/MS	By MS/MS	By MS/MS	8.5	8.5	8.5	12.9	12.9	12.9	595420000	126650000
sp|P08670|VIME_HUMAN;sp|P17661|DESM_HUMAN	sp|P08670|VIME_HUMAN	9;2	8;2	7;1		2	9	8	7	5	5	5	8	9	9	4	4	4	7	8	8	3	3	3	6	7	7	17.6	16.1	14.4	53.651	466	466;470	0	52.816	By MS/MS	By MS/MS	By MS/MS	By MS/MS	By MS/MS	By MS/MS	9.2	9.2	9.2	15.7	17.6	17.6	211840000	35403000
sp|P09874|PARP1_HUMAN	sp|P09874|PARP1_HUMAN	6	6	6		1	6	6	6	3	3	2	5	6	5	3	3	2	5	6	5	3	3	2	5	6	5	5.5	5.5	5.5	113.08	1014	1014	0	39.348	By MS/MS	By MS/MS	By MS/MS	By MS/MS	By MS/MS	By MS/MS	2.4	2.4	1.5	4.2	5.5	4.2	109650000	13102000
sp|P0DMV9|HS71B_HUMAN;sp|P0DMV8|HS71A_HUMAN;sp|P34931|HS71L_HUMAN;sp|P54652|HSP72_HUMAN	sp|P0DMV9|HS71B_HUMAN;sp|P0DMV8|HS71A_HUMAN;sp|P34931|HS71L_HUMAN	8;8;4;1	8;8;4;1	4;4;1;0	;;	4	8	8	4	6	6	6	7	5	6	6	6	6	7	5	6	3	3	3	4	3	3	13.1	13.1	7.2	70.051	641	641;641;641;639	0	50.461	By MS/MS	By MS/MS	By MS/MS	By MS/MS	By MS/MS	By MS/MS	8.3	8.3	8.3	12	9.4	10.6	220880000	48600000
sp|P12268|IMDH2_HUMAN;sp|P20839|IMDH1_HUMAN	sp|P12268|IMDH2_HUMAN	3;1	3;1	3;1		2	3	3	3	3	3	2	3	3	3	3	3	2	3	3	3	3	3	2	3	3	3	5.3	5.3	5.3	55.804	514	514;514	0	26.025	By MS/MS	By MS/MS	By MS/MS	By MS/MS	By MS/MS	By MS/MS	5.3	5.3	3.9	5.3	5.3	5.3	172650000	20470000
sp|P21266|GSTM3_HUMAN;sp|P46439|GSTM5_HUMAN;sp|P28161|GSTM2_HUMAN	sp|P21266|GSTM3_HUMAN	5;1;1	5;1;1	5;1;1		3	5	5	5	3	3	3	3	3	4	3	3	3	3	3	4	3	3	3	3	3	4	18.2	18.2	18.2	26.559	225	225;218;218	0	34.365	By MS/MS	By MS/MS	By MS/MS	By MS/MS	By MS/MS	By MS/MS	9.3	9.3	9.3	9.3	9.3	14.2	70163000	14932000
sp|P21333|FLNA_HUMAN	sp|P21333|FLNA_HUMAN	12	12	8		1	12	12	8	5	4	6	11	10	11	5	4	6	11	10	11	3	3	3	7	7	7	5.5	5.5	4.1	280.74	2647	2647	0	124.12	By MS/MS	By MS/MS	By MS/MS	By MS/MS	By MS/MS	By MS/MS	1.9	1.4	2.5	4.9	4.9	4.9	132390000	10064000
sp|P39023|RL3_HUMAN;sp|Q92901|RL3L_HUMAN	sp|P39023|RL3_HUMAN	3;1	3;1	3;1		2	3	3	3	3	3	3	3	3	3	3	3	3	3	3	3	3	3	3	3	3	3	6.5	6.5	6.5	46.108	403	403;407	0	20.657	By MS/MS	By MS/MS	By MS/MS	By MS/MS	By MS/MS	By MS/MS	6.5	6.5	6.5	6.5	6.5	6.5	141650000	27902000
sp|P49792|RBP2_HUMAN;sp|Q7Z3J3|RGPD4_HUMAN;sp|A6NKT7|RGPD3_HUMAN;sp|Q99666|RGPD5_HUMAN;sp|O14715|RGPD8_HUMAN	sp|P49792|RBP2_HUMAN	5;2;2;2;2	5;2;2;2;2	5;2;2;2;2		5	5	5	5	3	4	3	4	2	5	3	4	3	4	2	5	3	4	3	4	2	5	2	2	2	358.2	3224	3224;1758;1758;1765;1765	0	29.859	By MS/MS	By MS/MS	By MS/MS	By MS/MS	By MS/MS	By MS/MS	1.5	1.8	1.5	1.6	0.8	2	32695000	4136800
sp|P52948|NUP98_HUMAN	sp|P52948|NUP98_HUMAN	6	6	6		1	6	6	6	3	3	2	5	6	5	3	3	2	5	6	5	3	3	2	5	6	5	3.2	3.2	3.2	197.58	1817	1817	0	37.967	By MS/MS	By matching	By matching	By MS/MS	By MS/MS	By MS/MS	1.5	1.5	1	2.6	3.2	2.5	89462000	9493500
sp|P60891|PRPS1_HUMAN;sp|P21108|PRPS3_HUMAN;sp|P11908|PRPS2_HUMAN	sp|P60891|PRPS1_HUMAN	5;2;1	5;2;1	5;2;1		3	5	5	5	3	2	3	3	4	4	3	2	3	3	4	4	3	2	3	3	4	4	15.4	15.4	15.4	34.834	318	318;318;318	0	40.437	By MS/MS	By MS/MS	By MS/MS	By MS/MS	By MS/MS	By MS/MS	9.1	6.6	9.1	10.7	12.9	12.9	447820000	47403000
sp|P62280|RS11_HUMAN	sp|P62280|RS11_HUMAN	6	6	6		1	6	6	6	3	4	4	6	5	6	3	4	4	6	5	6	3	4	4	6	5	6	26.6	26.6	26.6	18.431	158	158	0	38.224	By MS/MS	By MS/MS	By MS/MS	By MS/MS	By MS/MS	By MS/MS	14.6	19.6	19.6	26.6	25.9	26.6	497800000	61885000
sp|P62633|CNBP_HUMAN	sp|P62633|CNBP_HUMAN	3	3	3		1	3	3	3	3	2	3	3	2	3	3	2	3	3	2	3	3	2	3	3	2	3	15.8	15.8	15.8	19.463	177	177	0	23.755	By MS/MS	By MS/MS	By MS/MS	By MS/MS	By MS/MS	By MS/MS	15.8	8.5	15.8	15.8	8.5	15.8	262470000	51160000
sp|P62701|RS4X_HUMAN;sp|Q8TD47|RS4Y2_HUMAN;sp|P22090|RS4Y1_HUMAN	sp|P62701|RS4X_HUMAN;sp|Q8TD47|RS4Y2_HUMAN;sp|P22090|RS4Y1_HUMAN	8;4;4	8;4;4	8;4;4	;;	3	8	8	8	3	3	3	8	8	8	3	3	3	8	8	8	3	3	3	8	8	8	28.1	28.1	28.1	29.597	263	263;263;263	0	55.746	By MS/MS	By MS/MS	By MS/MS	By MS/MS	By MS/MS	By MS/MS	9.1	9.1	9.1	28.1	28.1	28.1	442190000	44767000
sp|P62913|RL11_HUMAN	sp|P62913|RL11_HUMAN	4	4	4		1	4	4	4	3	3	3	3	3	3	3	3	3	3	3	3	3	3	3	3	3	3	20.2	20.2	20.2	20.252	178	178	0	26.296	By MS/MS	By MS/MS	By MS/MS	By MS/MS	By MS/MS	By MS/MS	15.2	15.2	15.2	16.3	16.3	16.3	1180500000	459300000
sp|P63208|SKP1_HUMAN	sp|P63208|SKP1_HUMAN	3	3	3		1	3	3	3	3	3	3	2	2	2	3	3	3	2	2	2	3	3	3	2	2	2	14.1	14.1	14.1	18.658	163	163	0	18.17	By MS/MS	By MS/MS	By MS/MS	By MS/MS	By MS/MS	By MS/MS	14.1	14.1	14.1	14.1	14.1	14.1	30402000	5183800
sp|Q04637|IF4G1_HUMAN	sp|Q04637|IF4G1_HUMAN	5	5	5		1	5	5	5	3	3	3	2	2	4	3	3	3	2	2	4	3	3	3	2	2	4	3	3	3	175.49	1599	1599	0	29.089	By MS/MS	By MS/MS	By MS/MS	By MS/MS	By matching	By MS/MS	1.6	1.6	1.6	1.5	1.3	2.6	25647000	3764500
sp|Q08J23|NSUN2_HUMAN	sp|Q08J23|NSUN2_HUMAN	5	5	5		1	5	5	5	3	3	2	2	4	4	3	3	2	2	4	4	3	3	2	2	4	4	7.8	7.8	7.8	86.47	767	767	0	36.335	By MS/MS	By MS/MS	By MS/MS	By MS/MS	By MS/MS	By MS/MS	3.9	3.9	2.6	3.8	6.5	6.5	57415000	7949100
sp|Q14203|DCTN1_HUMAN	sp|Q14203|DCTN1_HUMAN	4	4	4		1	4	4	4	3	2	3	2	3	3	3	2	3	2	3	3	3	2	3	2	3	3	3.1	3.1	3.1	141.69	1278	1278	0	29.35	By MS/MS	By MS/MS	By MS/MS	By MS/MS	By MS/MS	By MS/MS	2.1	1.4	2.1	1.5	2.1	2.3	42194000	10037000
sp|Q14566|MCM6_HUMAN	sp|Q14566|MCM6_HUMAN	3	3	3		1	3	3	3	3	3	3	3	2	2	3	3	3	3	2	2	3	3	3	3	2	2	3.5	3.5	3.5	92.888	821	821	0	20.496	By MS/MS	By MS/MS	By MS/MS	By MS/MS	By MS/MS	By MS/MS	3.5	3.5	3.5	3.5	2.7	2.7	38543000	9093200
sp|Q5T749|KPRP_HUMAN	sp|Q5T749|KPRP_HUMAN	3	3	3		1	3	3	3	3	3	3	3	3	3	3	3	3	3	3	3	3	3	3	3	3	3	3.5	3.5	3.5	64.135	579	579	0	21.85	By MS/MS	By matching	By MS/MS	By MS/MS	By MS/MS	By MS/MS	3.5	3.5	3.5	3.5	3.5	3.5	147700000	3164800
sp|Q5VTL8|PR38B_HUMAN	sp|Q5VTL8|PR38B_HUMAN	3	3	3		1	3	3	3	3	3	3	3	2	3	3	3	3	3	2	3	3	3	3	3	2	3	5.7	5.7	5.7	64.467	546	546	0	21.557	By MS/MS	By MS/MS	By MS/MS	By MS/MS	By MS/MS	By MS/MS	5.7	5.7	5.7	5.7	3.7	5.7	41515000	7107300
sp|Q8WWM7|ATX2L_HUMAN	sp|Q8WWM7|ATX2L_HUMAN	7	7	7		1	7	7	7	3	3	4	4	5	4	3	3	4	4	5	4	3	3	4	4	5	4	6.9	6.9	6.9	113.37	1075	1075	0	41.904	By MS/MS	By MS/MS	By MS/MS	By MS/MS	By MS/MS	By MS/MS	2.5	2.3	3.2	3.9	5.4	3.6	56406000	4323800
sp|Q93009|UBP7_HUMAN	sp|Q93009|UBP7_HUMAN	15	15	15		1	15	15	15	3	3	3	14	14	14	3	3	3	14	14	14	3	3	3	14	14	14	13.3	13.3	13.3	128.3	1102	1102	0	323.31	By MS/MS	By MS/MS	By MS/MS	By MS/MS	By MS/MS	By MS/MS	2.4	2.4	2.4	12.3	12.2	12.3	859550000	27234000
sp|Q9BQE3|TBA1C_HUMAN;sp|Q71U36|TBA1A_HUMAN;sp|P68363|TBA1B_HUMAN;sp|P68366|TBA4A_HUMAN;sp|P0DPH8|TBA3D_HUMAN;sp|P0DPH7|TBA3C_HUMAN;sp|A6NHL2|TBAL3_HUMAN;sp|Q9NY65|TBA8_HUMAN;sp|Q6PEY2|TBA3E_HUMAN	sp|Q9BQE3|TBA1C_HUMAN;sp|Q71U36|TBA1A_HUMAN;sp|P68363|TBA1B_HUMAN;sp|P68366|TBA4A_HUMAN;sp|P0DPH8|TBA3D_HUMAN;sp|P0DPH7|TBA3C_HUMAN	4;4;4;3;3;3;1;1;1	4;4;4;3;3;3;1;1;1	4;4;4;3;3;3;1;1;1	;;;;;	9	4	4	4	3	3	3	4	3	4	3	3	3	4	3	4	3	3	3	4	3	4	7.6	7.6	7.6	49.895	449	449;451;451;448;450;450;446;449;450	0	34.675	By MS/MS	By MS/MS	By MS/MS	By MS/MS	By MS/MS	By MS/MS	5.3	5.3	5.3	7.6	5.8	7.6	219060000	34359000
sp|Q9BXJ9|NAA15_HUMAN	sp|Q9BXJ9|NAA15_HUMAN	3	3	3		1	3	3	3	3	3	3	3	2	2	3	3	3	3	2	2	3	3	3	3	2	2	3.8	3.8	3.8	101.27	866	866	0	23.63	By MS/MS	By MS/MS	By MS/MS	By matching	By matching	By matching	3.8	3.8	3.8	3.8	2.4	2.4	77476000	24301000
sp|Q9H7D7|WDR26_HUMAN	sp|Q9H7D7|WDR26_HUMAN	4	4	4		1	4	4	4	3	3	2	3	4	3	3	3	2	3	4	3	3	3	2	3	4	3	5.1	5.1	5.1	72.123	661	661	0	43.817	By MS/MS	By MS/MS	By MS/MS	By MS/MS	By MS/MS	By MS/MS	3.6	3.6	2.6	4.1	5.1	4.1	178010000	21459000
sp|Q9UJV9|DDX41_HUMAN	sp|Q9UJV9|DDX41_HUMAN	7	7	7		1	7	7	7	3	4	4	7	5	6	3	4	4	7	5	6	3	4	4	7	5	6	10.6	10.6	10.6	69.837	622	622	0	53.439	By MS/MS	By MS/MS	By MS/MS	By MS/MS	By MS/MS	By MS/MS	5.1	5.3	5.3	10.6	8.8	9	90432000	10300000
sp|Q9Y266|NUDC_HUMAN	sp|Q9Y266|NUDC_HUMAN	5	5	5		1	5	5	5	3	3	3	3	3	4	3	3	3	3	3	4	3	3	3	3	3	4	15.7	15.7	15.7	38.242	331	331	0	39.058	By MS/MS	By MS/MS	By MS/MS	By MS/MS	By MS/MS	By MS/MS	9.7	9.7	9.7	8.8	8.8	13	62808000	13089000
sp|Q9Y2W1|TR150_HUMAN	sp|Q9Y2W1|TR150_HUMAN	4	4	4		1	4	4	4	3	4	4	3	2	2	3	4	4	3	2	2	3	4	4	3	2	2	5.4	5.4	5.4	108.66	955	955	0	36.633	By MS/MS	By MS/MS	By MS/MS	By MS/MS	By MS/MS	By MS/MS	3.7	5.4	5.4	4.5	3.1	2.7	66267000	10457000
sp|Q9Y383|LC7L2_HUMAN	sp|Q9Y383|LC7L2_HUMAN	13	13	8		1	13	13	8	6	6	6	12	10	12	6	6	6	12	10	12	3	3	3	7	5	7	31.9	31.9	20.4	46.513	392	392	0	104.82	By MS/MS	By MS/MS	By MS/MS	By MS/MS	By MS/MS	By MS/MS	11.7	12.8	12.8	27.8	23.7	29.8	1763400000	121370000
sp|Q9Y5A9|YTHD2_HUMAN	sp|Q9Y5A9|YTHD2_HUMAN	6	6	4		1	6	6	4	5	3	4	6	6	5	5	3	4	6	6	5	3	2	3	4	4	4	10	10	6.9	62.333	579	579	0	85.754	By MS/MS	By MS/MS	By MS/MS	By MS/MS	By MS/MS	By MS/MS	8.1	5.2	6.6	10	10	8.5	424080000	80338000
sp|O15067|PUR4_HUMAN	sp|O15067|PUR4_HUMAN	4	4	4		1	4	4	4	2	2	3	4	3	3	2	2	3	4	3	3	2	2	3	4	3	3	2.6	2.6	2.6	144.73	1338	1338	0	39.548	By MS/MS	By MS/MS	By MS/MS	By MS/MS	By MS/MS	By MS/MS	1.1	1.1	1.9	2.6	1.9	1.9	68683000	6061100
sp|O43148|MCES_HUMAN	sp|O43148|MCES_HUMAN	6	6	6		1	6	6	6	2	2	2	5	4	3	2	2	2	5	4	3	2	2	2	5	4	3	12.8	12.8	12.8	54.843	476	476	0	51.845	By MS/MS	By MS/MS	By MS/MS	By MS/MS	By MS/MS	By MS/MS	3.4	3.4	3.4	10.9	8.4	6.1	153750000	33842000
sp|P08238|HS90B_HUMAN;sp|Q58FF7|H90B3_HUMAN;sp|Q58FF8|H90B2_HUMAN;sp|P14625|ENPL_HUMAN	sp|P08238|HS90B_HUMAN;sp|Q58FF7|H90B3_HUMAN	7;4;2;1	7;4;2;1	4;2;1;1	;	4	7	7	4	2	2	2	7	5	6	2	2	2	7	5	6	2	2	2	4	3	4	9.8	9.8	5.5	83.263	724	724;597;381;803	0	45.552	By matching	By matching	By matching	By MS/MS	By MS/MS	By MS/MS	2.3	2.3	2.3	9.8	6.6	8.1	90494000	2190400
sp|P12236|ADT3_HUMAN;sp|P12235|ADT1_HUMAN;sp|P05141|ADT2_HUMAN;sp|Q9H0C2|ADT4_HUMAN	sp|P12236|ADT3_HUMAN;sp|P12235|ADT1_HUMAN;sp|P05141|ADT2_HUMAN;sp|Q9H0C2|ADT4_HUMAN	3;3;3;2	3;3;3;2	3;3;3;2	;;;	4	3	3	3	2	2	2	2	2	2	2	2	2	2	2	2	2	2	2	2	2	2	7.7	7.7	7.7	32.866	298	298;298;298;315	0	17.785	By MS/MS	By MS/MS	By MS/MS	By MS/MS	By MS/MS	By MS/MS	5	5	5	5.4	5.4	5.4	76588000	10516000
sp|P14866|HNRPL_HUMAN	sp|P14866|HNRPL_HUMAN	3	3	3		1	3	3	3	2	3	3	3	2	3	2	3	3	3	2	3	2	3	3	3	2	3	5.1	5.1	5.1	64.132	589	589	0	19.188	By MS/MS	By MS/MS	By MS/MS	By MS/MS	By MS/MS	By MS/MS	3.6	5.1	5.1	5.1	3.4	5.1	74743000	19407000
sp|P14923|PLAK_HUMAN	sp|P14923|PLAK_HUMAN	5	5	5		1	5	5	5	2	2	2	5	5	4	2	2	2	5	5	4	2	2	2	5	5	4	7.1	7.1	7.1	81.744	745	745	0	33.204	By MS/MS	By MS/MS	By MS/MS	By MS/MS	By MS/MS	By MS/MS	2.7	2.7	2.7	7.1	7.1	5.6	62694000	4137500
sp|P15104|GLNA_HUMAN	sp|P15104|GLNA_HUMAN	3	3	3		1	3	3	3	2	2	2	2	2	2	2	2	2	2	2	2	2	2	2	2	2	2	7	7	7	42.064	373	373	0	27.129	By MS/MS	By MS/MS	By MS/MS	By MS/MS	By MS/MS	By MS/MS	4.8	4.8	4.8	4.8	4.8	4.8	345400000	33382000
sp|P22314|UBA1_HUMAN	sp|P22314|UBA1_HUMAN	4	4	4		1	4	4	4	2	2	2	4	3	4	2	2	2	4	3	4	2	2	2	4	3	4	3.7	3.7	3.7	117.85	1058	1058	0	24.094	By MS/MS	By MS/MS	By MS/MS	By MS/MS	By MS/MS	By MS/MS	1.4	1.4	1.4	3.7	3	3.7	60044000	7969400
sp|P23528|COF1_HUMAN	sp|P23528|COF1_HUMAN	5	4	4		1	5	4	4	3	3	3	3	4	3	2	2	2	3	4	3	2	2	2	3	4	3	28.3	24.1	24.1	18.502	166	166	0	25.584	By matching	By matching	By matching	By MS/MS	By MS/MS	By MS/MS	13.9	13.9	13.9	16.9	24.1	16.9	192130000	6484500
sp|P27361|MK03_HUMAN	sp|P27361|MK03_HUMAN	5	5	4		1	5	5	4	3	2	2	4	4	4	3	2	2	4	4	4	2	2	2	3	3	3	12.4	12.4	10	43.135	379	379	0	38.868	By MS/MS	By MS/MS	By MS/MS	By MS/MS	By MS/MS	By MS/MS	8.2	5.8	5.8	10.3	10.3	10.3	142990000	22938000
sp|P32119|PRDX2_HUMAN	sp|P32119|PRDX2_HUMAN	4	3	3		1	4	3	3	2	2	2	4	4	4	2	2	2	3	3	3	2	2	2	3	3	3	18.7	13.1	13.1	21.892	198	198	0	18.759	By matching	By MS/MS	By MS/MS	By MS/MS	By MS/MS	By MS/MS	8.6	8.6	8.6	18.7	18.7	18.7	189940000	29206000
sp|P35658|NU214_HUMAN	sp|P35658|NU214_HUMAN	8	8	8		1	8	8	8	2	2	2	6	5	5	2	2	2	6	5	5	2	2	2	6	5	5	4.5	4.5	4.5	213.62	2090	2090	0	69.501	By MS/MS	By MS/MS	By MS/MS	By MS/MS	By MS/MS	By MS/MS	1.1	1.1	1	3.2	3.5	2.9	134910000	4126700
sp|P38919|IF4A3_HUMAN	sp|P38919|IF4A3_HUMAN	2	2	2		1	2	2	2	2	2	2	2	2	2	2	2	2	2	2	2	2	2	2	2	2	2	6.1	6.1	6.1	46.871	411	411	0	58.588	By MS/MS	By MS/MS	By MS/MS	By MS/MS	By MS/MS	By MS/MS	6.1	6.1	6.1	6.1	6.1	6.1	46405000	8620100
sp|P42694|HELZ_HUMAN	sp|P42694|HELZ_HUMAN	9	9	9		1	9	9	9	2	3	2	9	8	8	2	3	2	9	8	8	2	3	2	9	8	8	4.8	4.8	4.8	218.97	1942	1942	0	70.297	By MS/MS	By MS/MS	By MS/MS	By MS/MS	By MS/MS	By MS/MS	1.1	1.6	1.1	4.8	4.3	4.3	108630000	7005600
sp|P46782|RS5_HUMAN	sp|P46782|RS5_HUMAN	4	4	4		1	4	4	4	2	3	2	4	3	4	2	3	2	4	3	4	2	3	2	4	3	4	17.2	17.2	17.2	22.876	204	204	0	25.798	By MS/MS	By MS/MS	By MS/MS	By MS/MS	By MS/MS	By MS/MS	8.8	13.2	8.8	17.2	13.2	17.2	118740000	6509300
sp|P50991|TCPD_HUMAN	sp|P50991|TCPD_HUMAN	5	5	5		1	5	5	5	2	2	2	5	3	5	2	2	2	5	3	5	2	2	2	5	3	5	8.3	8.3	8.3	57.924	539	539	0	33.121	By MS/MS	By MS/MS	By MS/MS	By MS/MS	By MS/MS	By MS/MS	2.8	2.8	2.8	8.3	4.3	8.3	49738000	8024800
sp|P52732|KIF11_HUMAN	sp|P52732|KIF11_HUMAN	6	6	6		1	6	6	6	2	2	2	6	3	3	2	2	2	6	3	3	2	2	2	6	3	3	5	5	5	119.16	1056	1056	0	35.39	By MS/MS	By MS/MS	By MS/MS	By MS/MS	By MS/MS	By MS/MS	1.3	1.3	1.3	5	2.3	2.3	50051000	8028000
sp|P62081|RS7_HUMAN	sp|P62081|RS7_HUMAN	4	4	4		1	4	4	4	2	2	2	4	4	4	2	2	2	4	4	4	2	2	2	4	4	4	16.5	16.5	16.5	22.127	194	194	0	24.326	By MS/MS	By MS/MS	By MS/MS	By MS/MS	By MS/MS	By MS/MS	7.7	7.7	7.7	16.5	16.5	16.5	128140000	11717000
sp|P62851|RS25_HUMAN	sp|P62851|RS25_HUMAN	4	4	4		1	4	4	4	2	2	2	4	4	4	2	2	2	4	4	4	2	2	2	4	4	4	29.6	29.6	29.6	13.742	125	125	0	27.985	By MS/MS	By MS/MS	By MS/MS	By MS/MS	By MS/MS	By MS/MS	14.4	14.4	14.4	29.6	29.6	29.6	374050000	32848000
sp|P63241|IF5A1_HUMAN;sp|Q9GZV4|IF5A2_HUMAN;sp|Q6IS14|IF5AL_HUMAN	sp|P63241|IF5A1_HUMAN;sp|Q9GZV4|IF5A2_HUMAN;sp|Q6IS14|IF5AL_HUMAN	2;1;1	2;1;1	2;1;1	;;	3	2	2	2	2	2	2	2	2	2	2	2	2	2	2	2	2	2	2	2	2	2	10.4	10.4	10.4	16.832	154	154;153;154	0	11.97	By MS/MS	By MS/MS	By MS/MS	By MS/MS	By matching	By MS/MS	10.4	10.4	10.4	10.4	10.4	10.4	478830000	53896000
sp|P63244|RACK1_HUMAN	sp|P63244|RACK1_HUMAN	5	5	5		1	5	5	5	2	2	2	5	5	5	2	2	2	5	5	5	2	2	2	5	5	5	14.5	14.5	14.5	35.076	317	317	0	37.001	By MS/MS	By MS/MS	By MS/MS	By MS/MS	By MS/MS	By MS/MS	5	5	5	14.5	14.5	14.5	210000000	39173000
sp|Q01081|U2AF1_HUMAN;sp|Q8WU68|U2AF4_HUMAN	sp|Q01081|U2AF1_HUMAN;sp|Q8WU68|U2AF4_HUMAN	2;1	2;1	2;1	;	2	2	2	2	2	2	2	2	2	2	2	2	2	2	2	2	2	2	2	2	2	2	9.2	9.2	9.2	27.872	240	240;220	0	48.916	By MS/MS	By MS/MS	By MS/MS	By MS/MS	By MS/MS	By MS/MS	9.2	9.2	9.2	9.2	9.2	9.2	124060000	6782100
sp|Q02413|DSG1_HUMAN	sp|Q02413|DSG1_HUMAN	5	5	5		1	5	5	5	2	2	4	5	5	4	2	2	4	5	5	4	2	2	4	5	5	4	6	6	6	113.75	1049	1049	0	40.294	By MS/MS	By MS/MS	By MS/MS	By MS/MS	By MS/MS	By MS/MS	1.9	1.9	4.7	6	6	4.7	86210000	9605200
sp|Q06830|PRDX1_HUMAN;sp|Q13162|PRDX4_HUMAN	sp|Q06830|PRDX1_HUMAN	9;1	9;1	8;1		2	9	9	8	2	2	3	9	9	8	2	2	3	9	9	8	2	2	3	8	8	7	48.2	48.2	42.7	22.11	199	199;271	0	71.201	By MS/MS	By MS/MS	By MS/MS	By MS/MS	By MS/MS	By MS/MS	7.5	7.5	13.1	48.2	48.2	44.2	2373200000	365440000
sp|Q13148|TADBP_HUMAN	sp|Q13148|TADBP_HUMAN	4	4	4		1	4	4	4	2	3	3	3	2	3	2	3	3	3	2	3	2	3	3	3	2	3	7	7	7	44.739	414	414	0	25.81	By MS/MS	By MS/MS	By MS/MS	By MS/MS	By MS/MS	By MS/MS	4.8	4.8	4.8	7	5.1	7	36478000	11349000
sp|Q13435|SF3B2_HUMAN	sp|Q13435|SF3B2_HUMAN	2	2	2		1	2	2	2	2	2	2	2	2	2	2	2	2	2	2	2	2	2	2	2	2	2	2.1	2.1	2.1	100.23	895	895	0	17.045	By MS/MS	By MS/MS	By MS/MS	By MS/MS	By MS/MS	By MS/MS	2.1	2.1	2.1	2.1	2.1	2.1	22700000	4141600
sp|Q13642|FHL1_HUMAN	sp|Q13642|FHL1_HUMAN	3	3	3		1	3	3	3	2	2	2	2	2	2	2	2	2	2	2	2	2	2	2	2	2	2	10.2	10.2	10.2	36.263	323	323	0	20.99	By MS/MS	By MS/MS	By MS/MS	By MS/MS	By MS/MS	By MS/MS	6.5	6.5	6.5	6.5	6.5	6.5	38794000	11155000
sp|Q15233|NONO_HUMAN	sp|Q15233|NONO_HUMAN	8	7	7		1	8	7	7	3	3	4	7	5	8	2	2	3	6	4	7	2	2	3	6	4	7	13.6	11.9	11.9	54.231	471	471	0	49.359	By MS/MS	By MS/MS	By MS/MS	By MS/MS	By MS/MS	By MS/MS	5.5	4.9	7.2	12.1	8.5	13.6	360110000	34680000
sp|Q1KMD3|HNRL2_HUMAN	sp|Q1KMD3|HNRL2_HUMAN	3	3	3		1	3	3	3	2	2	3	2	2	2	2	2	3	2	2	2	2	2	3	2	2	2	3.9	3.9	3.9	85.104	747	747	0	21.545	By MS/MS	By MS/MS	By MS/MS	By MS/MS	By MS/MS	By MS/MS	3.1	3.1	3.9	3.1	3.1	3.1	47142000	7364700
sp|Q5VTE0|EF1A3_HUMAN;sp|P68104|EF1A1_HUMAN;sp|Q05639|EF1A2_HUMAN	sp|Q5VTE0|EF1A3_HUMAN;sp|P68104|EF1A1_HUMAN;sp|Q05639|EF1A2_HUMAN	5;5;3	5;5;3	5;5;3	;;	3	5	5	5	2	2	2	5	5	5	2	2	2	5	5	5	2	2	2	5	5	5	10.4	10.4	10.4	50.184	462	462;462;463	0	34.702	By MS/MS	By MS/MS	By MS/MS	By MS/MS	By MS/MS	By MS/MS	3.7	3.7	3.7	10.4	10.4	10.4	645320000	20019000
sp|Q6P1X5|TAF2_HUMAN	sp|Q6P1X5|TAF2_HUMAN	9	9	9		1	9	9	9	2	2	2	7	7	6	2	2	2	7	7	6	2	2	2	7	7	6	7.4	7.4	7.4	136.97	1199	1199	0	67.189	By MS/MS	By MS/MS	By MS/MS	By MS/MS	By MS/MS	By MS/MS	1.4	1.4	1.4	5.4	5.9	4.8	203310000	14450000
sp|Q6VN20|RBP10_HUMAN	sp|Q6VN20|RBP10_HUMAN	2	2	2		1	2	2	2	2	2	2	2	2	2	2	2	2	2	2	2	2	2	2	2	2	2	3.5	3.5	3.5	67.256	620	620	0	21.019	By MS/MS	By MS/MS	By MS/MS	By MS/MS	By MS/MS	By MS/MS	3.5	3.5	3.5	3.5	3.5	3.5	54895000	10874000
sp|Q8IYB3|SRRM1_HUMAN	sp|Q8IYB3|SRRM1_HUMAN	4	4	4		1	4	4	4	2	3	2	4	3	4	2	3	2	4	3	4	2	3	2	4	3	4	6.5	6.5	6.5	102.33	904	904	0	65.98	By MS/MS	By MS/MS	By MS/MS	By MS/MS	By MS/MS	By MS/MS	3.4	4.8	3.4	6.5	4.2	6.5	79102000	11977000
sp|Q8N9Q2|SR1IP_HUMAN	sp|Q8N9Q2|SR1IP_HUMAN	4	4	4		1	4	4	4	2	2	2	3	4	4	2	2	2	3	4	4	2	2	2	3	4	4	24.5	24.5	24.5	18.177	155	155	0	28.923	By MS/MS	By MS/MS	By MS/MS	By MS/MS	By MS/MS	By MS/MS	9	9	9	16.8	24.5	24.5	654440000	42687000
sp|Q92506|DHB8_HUMAN	sp|Q92506|DHB8_HUMAN	3	3	3		1	3	3	3	2	2	3	2	2	2	2	2	3	2	2	2	2	2	3	2	2	2	10.7	10.7	10.7	26.973	261	261	0	20.219	By MS/MS	By MS/MS	By MS/MS	By MS/MS	By MS/MS	By MS/MS	7.7	5.7	10.7	7.7	7.7	7.7	8846400	779130
sp|Q92979|NEP1_HUMAN	sp|Q92979|NEP1_HUMAN	2	2	2		1	2	2	2	2	2	2	2	2	2	2	2	2	2	2	2	2	2	2	2	2	2	7.4	7.4	7.4	26.72	244	244	0	11.825	By matching	By MS/MS	By MS/MS	By MS/MS	By MS/MS	By MS/MS	7.4	7.4	7.4	7.4	7.4	7.4	43457000	6269900
sp|Q9BU76|MMTA2_HUMAN	sp|Q9BU76|MMTA2_HUMAN	4	4	4		1	4	4	4	2	2	2	4	4	4	2	2	2	4	4	4	2	2	2	4	4	4	18.6	18.6	18.6	29.411	263	263	0	33.893	By MS/MS	By MS/MS	By MS/MS	By MS/MS	By MS/MS	By MS/MS	8.4	8.4	8.4	18.6	18.6	18.6	442260000	29477000
sp|Q9H0D6|XRN2_HUMAN	sp|Q9H0D6|XRN2_HUMAN	4	4	4		1	4	4	4	2	3	3	4	2	4	2	3	3	4	2	4	2	3	3	4	2	4	3.8	3.8	3.8	108.58	950	950	0	28.613	By MS/MS	By MS/MS	By MS/MS	By MS/MS	By MS/MS	By MS/MS	2.2	3.1	2.9	3.8	1.8	3.8	163950000	30465000
sp|Q9P265|DIP2B_HUMAN	sp|Q9P265|DIP2B_HUMAN	2	2	2		1	2	2	2	2	2	2	2	2	2	2	2	2	2	2	2	2	2	2	2	2	2	1.6	1.6	1.6	171.49	1576	1576	0	12.365	By MS/MS	By MS/MS	By MS/MS	By MS/MS	By matching	By MS/MS	1.6	1.6	1.6	1.6	1.6	1.6	59658000	11452000
sp|Q9UQ35|SRRM2_HUMAN	sp|Q9UQ35|SRRM2_HUMAN	9	9	9		1	9	9	9	2	2	3	8	5	6	2	2	3	8	5	6	2	2	3	8	5	6	4.3	4.3	4.3	299.61	2752	2752	0	58.547	By MS/MS	By MS/MS	By MS/MS	By MS/MS	By MS/MS	By MS/MS	0.8	0.8	1.2	3.7	2	2.7	47726000	6470900
sp|P08779|K1C16_HUMAN;CON__P08779;CON__Q9Z2K1;CON__Q3ZAW8	sp|P08779|K1C16_HUMAN;CON__P08779	15;15;7;7	7;7;2;2	7;7;2;2	;	4	15	7	7	6	7	8	14	13	14	1	2	3	6	6	6	1	2	3	6	6	6	32.8	16.1	16.1	51.267	473	473;473;469;474	0	90.66	By MS/MS	By MS/MS	By MS/MS	By MS/MS	By MS/MS	By MS/MS	11.8	14.4	17.1	30.4	27.7	30.4	273910000	10002000
sp|P13647|K2C5_HUMAN;CON__P13647	sp|P13647|K2C5_HUMAN;CON__P13647	26;26	21;21	4;4	;	2	26	21	4	12	12	12	26	25	26	9	9	9	21	20	21	1	1	1	4	4	4	35.3	32.5	7.6	62.378	590	590;590	0	174.27	By MS/MS	By MS/MS	By MS/MS	By MS/MS	By MS/MS	By MS/MS	15.1	15.1	15.1	35.3	33.6	35.3	3137500000	123450000
sp|P17066|HSP76_HUMAN;sp|P48741|HSP77_HUMAN	sp|P17066|HSP76_HUMAN;sp|P48741|HSP77_HUMAN	5;3	1;1	1;1	;	2	5	1	1	4	4	4	4	3	4	1	1	1	1	1	1	1	1	1	1	1	1	7.6	1.7	1.7	71.027	643	643;367	0	7.6332	By matching	By matching	By matching	By MS/MS	By matching	By MS/MS	5.1	5.1	5.1	6.5	5.3	6.5	45862000	1321300
sp|P17844|DDX5_HUMAN	sp|P17844|DDX5_HUMAN	4	4	2		1	4	4	2	2	2	2	4	4	4	2	2	2	4	4	4	1	1	1	2	2	2	6.5	6.5	2.9	69.147	614	614	0	27.175	By MS/MS	By MS/MS	By MS/MS	By MS/MS	By MS/MS	By MS/MS	3.1	3.1	3.1	6.5	6.5	6.5	89189000	10685000
sp|P67936|TPM4_HUMAN	sp|P67936|TPM4_HUMAN	4	1	1		1	4	1	1	2	3	2	3	2	4	1	1	1	1	0	1	1	1	1	1	0	1	10.5	4	4	28.521	248	248	0.00492	5.9932	By MS/MS	By MS/MS	By MS/MS	By matching	By matching	By matching	6.9	9.3	6.9	10.5	6.5	10.5	11273000	1657100
sp|P83881|RL36A_HUMAN	sp|P83881|RL36A_HUMAN	5	5	1		1	5	5	1	2	2	2	4	5	5	2	2	2	4	5	5	1	1	1	1	1	1	31.1	31.1	7.5	12.441	106	106	0	35.479	By MS/MS	By MS/MS	By MS/MS	By MS/MS	By MS/MS	By MS/MS	16	16	16	24.5	31.1	31.1	284260000	42467000
sp|Q04695|K1C17_HUMAN;CON__Q04695;CON__Q9QWL7;CON__Q99PS0	sp|Q04695|K1C17_HUMAN;CON__Q04695;CON__Q9QWL7	12;12;9;1	5;5;2;1	4;4;1;0	;;	4	12	5	4	5	5	5	10	10	10	1	1	1	4	3	4	1	1	0	3	2	3	25	11.6	9.5	48.105	432	432;432;433;422	0	30.102	By MS/MS	By MS/MS	By matching	By MS/MS	By MS/MS	By MS/MS	11.3	11.3	10.9	22.2	20.4	22.2	87096000	10932000
sp|Q7Z794|K2C1B_HUMAN;CON__Q7Z794	sp|Q7Z794|K2C1B_HUMAN;CON__Q7Z794	7;7	3;3	3;3	;	2	7	3	3	3	2	3	7	6	5	1	0	1	3	2	1	1	0	1	3	2	1	9.7	5	5	61.901	578	578;578	0	17.642	By matching	By matching	By matching	By MS/MS	By MS/MS	By MS/MS	2.9	1.4	2.9	9.7	7.8	6.2	8621400	1010900
sp|Q8N1N4|K2C78_HUMAN;CON__Q8N1N4-2;CON__Q7RTT2	sp|Q8N1N4|K2C78_HUMAN;CON__Q8N1N4-2;CON__Q7RTT2	5;5;5	2;2;2	2;2;2	;;	3	5	2	2	3	2	2	5	4	5	1	0	0	2	1	2	1	0	0	2	1	2	8.3	3.5	3.5	56.865	520	520;521;521	0	18.557	By MS/MS	By matching	By matching	By MS/MS	By MS/MS	By MS/MS	4.6	2.9	2.9	8.3	6.5	8.3	25922000	0
sp|Q969Q0|RL36L_HUMAN	sp|Q969Q0|RL36L_HUMAN	5	1	1		1	5	1	1	2	2	2	4	5	5	1	1	1	1	1	1	1	1	1	1	1	1	31.1	7.5	7.5	12.469	106	106	0.003937	6.098	By matching	By matching	By matching	By MS/MS	By MS/MS	By MS/MS	16	16	16	24.5	31.1	31.1	25400000	4386100
sp|Q9BYJ9|YTHD1_HUMAN;sp|Q7Z739|YTHD3_HUMAN	sp|Q9BYJ9|YTHD1_HUMAN;sp|Q7Z739|YTHD3_HUMAN	5;3	3;1	3;1	;	2	5	3	3	3	3	2	3	3	3	1	2	1	1	1	2	1	2	1	1	1	2	8.8	5.5	5.5	60.873	559	559;585	0	23.888	By matching	By MS/MS	By MS/MS	By MS/MS	By MS/MS	By MS/MS	5.5	5.5	3.9	5.5	5.5	5.5	50266000	10991000
sp|Q9Y520|PRC2C_HUMAN	sp|Q9Y520|PRC2C_HUMAN	6	5	5		1	6	5	5	2	2	3	5	5	6	1	2	2	4	4	5	1	2	2	4	4	5	2	1.7	1.7	316.91	2896	2896	0	31.036	By matching	By matching	By MS/MS	By MS/MS	By MS/MS	By MS/MS	0.6	0.6	0.9	1.6	1.6	2	58625000	4515300
sp|P02533|K1C14_HUMAN;CON__P02533;sp|P19012|K1C15_HUMAN;CON__P19012;CON__A2A4G1;sp|P08727|K1C19_HUMAN;CON__P08727;CON__P19001;CON__Q61782;sp|Q8N1A0|KT222_HUMAN;CON__Q8N1A0;CON__Q9D312	sp|P02533|K1C14_HUMAN;CON__P02533	17;17;4;4;4;3;3;3;2;1;1;1	14;14;2;2;1;1;1;1;2;1;1;1	2;2;0;0;0;0;0;0;0;0;0;0	;	12	17	14	2	7	7	7	16	15	16	4	4	4	13	12	13	0	0	0	2	2	2	33.5	28.6	5.3	51.561	472	472;472;456;456;456;400;400;403;93;295;295;431	0	179.58	By MS/MS	By MS/MS	By MS/MS	By MS/MS	By MS/MS	By MS/MS	15	15	15	33.3	30.5	33.3	967190000	25057000
sp|P02768|ALBU_HUMAN;CON__P02768-1	sp|P02768|ALBU_HUMAN;CON__P02768-1	9;9	3;3	3;3	;	2	9	3	3	3	4	3	7	7	7	0	1	0	1	1	2	0	1	0	1	1	2	9.7	3	3	69.366	609	609;609	0	20.967	By matching	By MS/MS	By matching	By MS/MS	By MS/MS	By MS/MS	3.8	4.8	3.8	8.4	8.4	9.2	6685100	0
sp|P48668|K2C6C_HUMAN;sp|P02538|K2C6A_HUMAN;CON__P48668;CON__P02538;CON__P50446;CON__Q8BGZ7;sp|O95678|K2C75_HUMAN;CON__O95678;CON__Q8VED5;CON__H-INV:HIT000292931	sp|P48668|K2C6C_HUMAN;sp|P02538|K2C6A_HUMAN;CON__P48668;CON__P02538;CON__P50446	21;21;21;21;12;9;9;9;7;4	1;1;1;1;0;0;0;0;0;0	1;1;1;1;0;0;0;0;0;0	;;;;	10	21	1	1	8	8	8	20	21	20	0	0	0	1	1	1	0	0	0	1	1	1	31	3	3	60.024	564	564;564;564;564;553;551;551;551;531;443	0.003963	6.1373	By matching	By matching	By matching	By MS/MS	By matching	By MS/MS	9.8	9.8	9.8	28	31	28	10559000	0
sp|Q7RTS7|K2C74_HUMAN;CON__Q7RTS7;sp|Q86Y46|K2C73_HUMAN;CON__Q32MB2;sp|Q3SY84|K2C71_HUMAN;CON__Q3SY84	sp|Q7RTS7|K2C74_HUMAN;CON__Q7RTS7;sp|Q86Y46|K2C73_HUMAN;CON__Q32MB2;sp|Q3SY84|K2C71_HUMAN;CON__Q3SY84	6;6;6;6;4;4	1;1;1;1;1;1	0;0;0;0;0;0	;;;;;	6	6	1	0	2	2	2	6	6	6	0	0	0	1	1	1	0	0	0	0	0	0	8.3	2.3	0	57.865	529	529;529;540;540;523;523	0	8.9157	By matching	By matching	By matching	By MS/MS	By matching	By MS/MS	2.6	2.6	2.6	8.3	8.3	8.3	23776000	0
sp|Q9NQ29|LUC7L_HUMAN	sp|Q9NQ29|LUC7L_HUMAN	6	1	1		1	6	1	1	3	3	3	6	6	6	0	0	0	1	1	1	0	0	0	1	1	1	16.2	4	4	43.727	371	371	0	26.078	By matching	By matching	By matching	By MS/MS	By MS/MS	By MS/MS	6.2	7.3	7.3	16.2	16.2	16.2	2728400	0
[truncated: 32 more columns]

## Sheet: Proteome Discoverer 3.0
Checked	Protein FDR Confidence: Combined	Master	Accession	Description	Exp. q-value: Combined	Sum PEP Score	Coverage [%]	# Peptides	# PSMs	# Unique Peptides	# AAs	MW [kDa]	calc. pI	Score Sequest HT: Sequest HT	# Peptides (by Search Engine): Sequest HT	# Razor Peptides	Abundance Ratio: (Sample) / (Control)	Abundance Ratio Adj. P-Value: (Sample) / (Control)	Abundance Ratio Variability [%]: (Sample) / (Control)	Abundances (Grouped): Control	Abundances (Grouped): Sample	Abundances (Grouped) CV [%]: Control	Abundances (Grouped) CV [%]: Sample	Abundance: F4: Control, CTRL-1	Abundance: F5: Control, CTRL-2	Abundance: F6: Control, CTRL-3	Abundance: F1: Sample, AF-1	Abundance: F2: Sample, AF-2	Abundance: F3: Sample, AF-3	Abundances (Normalized): F4: Control, CTRL-1	Abundances (Normalized): F5: Control, CTRL-2	Abundances (Normalized): F6: Control, CTRL-3	Abundances (Normalized): F1: Sample, AF-1	Abundances (Normalized): F2: Sample, AF-2	Abundances (Normalized): F3: Sample, AF-3	Found in Sample: F4: Control, CTRL-1	Found in Sample: F5: Control, CTRL-2	Found in Sample: F6: Control, CTRL-3	Found in Sample: F1: Sample, AF-1	Found in Sample: F2: Sample, AF-2	Found in Sample: F3: Sample, AF-3	# Protein Groups	Modifications
FALSE	High	Master Protein	P35579	Myosin-9 OS=Homo sapiens OX=9606 GN=MYH9 PE=1 SV=4	0	331.375	26	55	455	43	1960	226.4	5.6	661.62	55	12	4.707	0.981878	121.42	31.1	168.9	5.96	6.23	6.30194e+07	5.86942e+07	6.04925e+07	4.64918e+07	4.58901e+07	5.38347e+07	6.30194e+07	6.91076e+07	6.19709e+07	3.26075e+08	3.42455e+08	3.68792e+08	High	High	High	High	High	High	1
	Checked	Confidence	Annotated Sequence	Modifications	Qvality PEP	Qvality q-value	# Protein Groups	# Proteins	# PSMs	Master Protein Accessions	Positions in Master Proteins	Modifications in Master Proteins	# Missed Cleavages	Theo. MH+ [Da]	Abundance Ratio: (Sample) / (Control)	Abundance Ratio Adj. P-Value: (Sample) / (Control)	Abundance Ratio Variability [%]: (Sample) / (Control)	Abundances (Grouped): Control	Abundances (Grouped): Sample	Abundances (Grouped) CV [%]: Control	Abundances (Grouped) CV [%]: Sample	Abundance: F4: Control, CTRL-1	Abundance: F5: Control, CTRL-2	Abundance: F6: Control, CTRL-3	Abundance: F1: Sample, AF-1	Abundance: F2: Sample, AF-2	Abundance: F3: Sample, AF-3	Abundances (Normalized): F4: Control, CTRL-1	Abundances (Normalized): F5: Control, CTRL-2	Abundances (Normalized): F6: Control, CTRL-3	Abundances (Normalized): F1: Sample, AF-1	Abundances (Normalized): F2: Sample, AF-2	Abundances (Normalized): F3: Sample, AF-3	Quan Info	Found in Sample: F4: Control, CTRL-1	Found in Sample: F5: Control, CTRL-2	Found in Sample: F6: Control, CTRL-3	Found in Sample: F1: Sample, AF-1	Found in Sample: F2: Sample, AF-2	Found in Sample: F3: Sample, AF-3	Confidence (by Search Engine): Sequest HT	Percolator q-Value (by Search Engine): Sequest HT	Percolator PEP (by Search Engine): Sequest HT	XCorr (by Search Engine): Sequest HT	Top Apex RT [min]
	FALSE	High	[K].ADEWLMK.[N]		0.0156746	0.00160108	2	2	7	P35580; P35579	P35580 [588-594]; P35579 [581-587]		0	892.423	0.338	0.214628	41.35	149.5	50.5	19.54	68.33	934688	1.01103e+06	796037	45029	58686.7	10177.4	934688	1.19041e+06	815492	315816	437949	69719.6	Shared	High	High	High	Peak Found	Peak Found	Peak Found	High	0.0004572	0.002833	1.88	37.29
	FALSE	High	[K].ADFCIIHYAGK.[V]	1xCarbamidomethyl [C4]	1.33434e-07	0.000471051	2	2	10	P35580; P35579	P35580 [573-583]; P35579 [566-576]		0	1294.62	0.01	1.9791e-17		200		2.36		400188	344127	408794				400188	405181	418785				Shared	High	High	High	n/a	n/a	n/a	High	0.0001514	8.828e-10	2.27	40.11
	FALSE	High	[R].AGVLAHLEEER.[D]		3.82587e-06	0.000471051	2	2	5	P35580; P35579	P35580 [772-782]; P35579 [765-775]		0	1223.64	0.01	1.9791e-17		200		4.35		684640	620779	657746				684640	730917	673821				Shared	High	High	High	n/a	n/a	n/a	High	0.0001514	6.526e-08	2.33	29.77
	FALSE	High	[R].ALEEAMEQK.[A]		0.000229988	0.000471051	1	1	21	P35579	P35579 [1484-1492]		0	1048.5	3.302	0.976871	28.65	46.5	153.5	22.91	9.79	3.35129e+06	3732468	2.74158e+06	1.32645e+06	1.48704e+06	1.61551e+06	3.35129e+06	4.39468e+06	2.80858e+06	9.30319e+06	1.1097e+07	1.1067e+07		High	High	High	High	High	High	High	0.0001514	1.25e-05	1.99	18.06
	FALSE	High	[R].ALEEAMEQK.[A]	1xOxidation [M6]	0.00336013	0.000615384	1	1	7	P35579	P35579 [1484-1492]		0	1064.49	27.547	0.381026	30.52	7	193	28.54	5.63	60289.9		88613.2	307383	258147	297169	60289.9		90778.8	2.15587e+06	1.92642e+06	2.03574e+06		High	n/a	High	High	High	High	High	0.0001638	0.00039	0.91	9.94
	FALSE	High	[K].ALELDSNLYR.[I]		0.000269292	0.000471051	1	1	2	P35579	P35579 [746-755]		0	1193.62	0.01	1.9791e-17		200		28.54		302501	463545	420646				302501	545786	430927					Peak Found	High	High	n/a	n/a	n/a	High	0.0001514	1.532e-05	1.76	44.74
	FALSE	High	[R].ALEQQVEEMK.[T]		0.000251904	0.000471051	1	1	3	P35579	P35579 [1529-1538]		0	1204.59	0.01	1.9791e-17		200		16.11		1.17098e+06	1.0558e+06	883113				1.17098e+06	1.24312e+06	904696					High	High	High	n/a	n/a	n/a	High	0.0001514	1.403e-05	2.08	29.92
	FALSE	High	[K].ASITALEAK.[I]		0.00133603	0.000615384	1	1	13	P35579	P35579 [1807-1815]		0	903.515	0.564	0.476994	11.92	127.9	72.1	4.92	21.48	2.13585e+06	1779096	1.89708e+06	168400	216172	159578	2.13585e+06	2.09474e+06	1.94344e+06	1.18109e+06	1.61318e+06	1.09318e+06		High	High	High	Peak Found	High	High	High	0.0001638	0.0001191	2.3	22.68
	FALSE	High	[R].CIIPNHEK.[RK]	1xCarbamidomethyl [C1]	0.00601728	0.000615384	2	3	3	P35580; P35579	P35580 [678-685]; P35579 [671-678]		0	1010.51	0.01	1.9791e-17		200		17.36		1.57221e+06	938798	1.33456e+06				1.57221e+06	1.10536e+06	1.36718e+06				Shared	High	High	High	n/a	n/a	n/a	High	0.0001638	0.0008247	2.22	12.02
	FALSE	High	[R].CNGVLEGIR.[I]	1xCarbamidomethyl [C1]	0.00180946	0.000615384	3	13	6	P35580; P35579; Q7Z406	P35580 [701-709]; P35579 [694-702]; Q7Z406 [718-726]		0	1017.51	0.01	1.9791e-17		200		4.08		921755	753767	829283				921755	887499	849550				Shared	High	High	High	n/a	n/a	n/a	High	0.0001638	0.0001762	2.99	28.89
	FALSE	High	[R].DELADEIANSSGK.[G]		6.54887e-05	0.000471051	1	1	3	P35579	P35579 [1704-1716]		0	1348.62	0.01	1.9791e-17		200		9.01		678348	688623	751981				678348	810797	770359					High	High	High	n/a	n/a	n/a	High	0.0001514	2.488e-06	1.69	39.64
	FALSE	High	[K].DLEAHIDSANK.[N]		2.75683e-06	0.000471051	1	1	6	P35579	P35579 [1621-1631]		0	1212.59																				No Quan Values	High	High	High	n/a	n/a	n/a	High	0.0001514	4.277e-08	2.96
	FALSE	High	[K].DLEGLSQR.[H]		0.00418071	0.000615384	1	1	9	P35579	P35579 [1393-1400]		0	917.469	2.649	0.929679	17.7	54.8	145.2	10.74	17.47	2.16331e+06	2.03645e+06	1.88653e+06	968005	639967	836679	2.16331e+06	2.39775e+06	1.93264e+06	6.78921e+06	4.77575e+06	5.73163e+06		High	High	High	High	High	High	High	0.0001638	0.0005147	0.98	25.1
	FALSE	High	[K].DVLLQVDDER.[R]		0.000685526	0.000471051	1	1	3	P35579	P35579 [1846-1855]		0	1201.61	0.01	1.9791e-17		200		17.94		137553	155551	191873				137553	183148	196562					High	High	High	n/a	n/a	n/a	High	0.0001514	5.054e-05	1.03	41.13
	FALSE	High	[K].DVLLQVDDERR.[N]		0.0322828	0.00315383	1	1	3	P35579	P35579 [1846-1856]		1	1357.71																				No Quan Values	High	High	High	n/a	n/a	n/a	High	0.000803	0.007211	0.97
	FALSE	High	[R].EDQSILCTGESGAGK.[T]	1xCarbamidomethyl [C7]	2.53884e-07	0.000471051	3	4	3	P35580; P35579; Q7Z406	P35580 [170-184]; P35579 [166-180]; Q7Z406 [190-204]		0	1551.7	0.181	0.185287	23.57	165.2	34.8	10.91	55.81	3.18777e+06	2.27703e+06	2.56566e+06	21897.4	77247.1	82476.6	3.18777e+06	2.68101e+06	2.62837e+06	153580	576456	565002	Shared	High	High	High	Peak Found	Peak Found	Peak Found	High	0.0001514	2.008e-09	2.48	28.18
	FALSE	High	[R].EEILAQAK.[E]		0.00790622	0.000901342	1	1	26	P35579	P35579 [1662-1669]		0	901.499																				No Quan Values	High	High	High	High	High	High	High	0.0001638	0.001167	2.28	16.8
	FALSE	High	[R].ELEDATETADAMNR.[E]		3.33308e-09	0.000471051	1	1	4	P35579	P35579 [1899-1912]		0	1565.67	0.01	1.9791e-17		200		23.55		849828	608739	1.10462e+06				849828	716740	1.13162e+06					High	High	High	n/a	n/a	n/a	High	0.0001514	7.81e-12	2.6	31.31
	FALSE	High	[R].EMEAELEDER.[K]		0.000275909	0.000471051	1	1	1	P35579	P35579 [1593-1602]		0	1250.52																				No Quan Values	n/a	n/a	High	n/a	n/a	n/a	High	0.0001514	1.572e-05	2.22
	FALSE	High	[R].EMEAELEDERK.[Q]		0.000693894	0.000471051	1	1	4	P35579	P35579 [1593-1603]		1	1378.62	0.01	1.9791e-17		200		7.63		504556	454342	448248				504556	534951	459203					High	High	High	n/a	n/a	n/a	High	0.0001514	5.144e-05	1.34	18.52
	FALSE	High	[R].EQEVNILK.[K]		0.0173703	0.00160108	1	1	10	P35579	P35579 [1166-1173]		0	972.536	1.625	0.797618	24.05	76.8	123.2	20.02	18.24	1.53194e+06	1639736	1271039	447196	297576	358880	1.53194e+06	1.93065e+06	1.3021e+06	3.13646e+06	2.22066e+06	2.45849e+06		High	High	High	High	High	High	High	0.0004572	0.003239	1.92	24.83
	FALSE	High	[R].EQLEEEEEAK.[H]		0.00112733	0.000615384	1	1	11	P35579	P35579 [1343-1352]		0	1233.55	14.378	0.631913	40.01	13	187	34.54	12.03	2.93369e+06	3.76724e+06	2.2154e+06	6.01427e+06	4.89759e+06	6.79775e+06	2.93369e+06	4.43562e+06	2.26955e+06	4.21817e+07	3.65483e+07	4.65677e+07		High	High	High	High	High	High	High	0.0001638	9.588e-05	1.94	14.27
	FALSE	High	[K].FDQLLAEEK.[SNTA]		0.000228597	0.000471051	3	4	2	P35580; P35579; Q7Z406	P35580 [1453-1461]; P35579 [1446-1454]; Q7Z406 [1470-1478]		0	1092.56	0.01	1.9791e-17		200		28.5		445837	633710	485831				445837	746141	497705				Shared	High	High	Peak Found	n/a	n/a	n/a	High	0.0001514	1.241e-05	1.54	33.14
	FALSE	High	[R].FLSNGHVTIPGQQDK.[D]		0.0498632	0.00455068	1	1	1	P35579	P35579 [302-316]		0	1640.84																				No Quan Values	n/a	n/a	High	n/a	n/a	n/a	High	0.001267	0.01271	0.55
	FALSE	High	[K].GAGDGSDEEVDGK.[A]		1.06228e-08	0.000471051	1	1	3	P35579	P35579 [1938-1950]		0	1235.5	100	1.9791e-17			200		6.06				108158		101637				758579		696263		n/a	n/a	n/a	High	High	High	High	0.0001514	3.441e-11	2.77	10.46
	FALSE	High	[K].GALALEEK.[R]		0.0253937	0.00230773	1	1	16	P35579	P35579 [1717-1724]		0	830.462	6.18	0.875776	13.71	30.3	169.7	7.18	8.47	2.6264e+06	2.29709e+06	2.29797e+06	2.40844e+06	1.94966e+06	2150343	2.6264e+06	2.70463e+06	2.35413e+06	1.68919e+07	1.45493e+07	1.47308e+07		High	High	Peak Found	High	High	High	High	0.0006137	0.005292	1.62	18.42
	FALSE	High	[R].GELANEVK.[V]		0.0657505	0.00540003	1	1	19	P35579	P35579 [1227-1234]		0	859.452	6.686	0.857191	15.27	26.1	173.9	16.88	11.84	4.07374e+06	2.47794e+06	3734449	3.0677e+06	3.6497e+06	3.71751e+06	4.07374e+06	2.91757e+06	3.82572e+06	2.15156e+07	2.72358e+07	2.54666e+07		High	High	High	High	High	High	High	0.001779	0.01841	2.07	12.63
	FALSE	High	[K].HEAMITDLEER.[L]		6.04673e-07	0.000471051	1	1	4	P35579	P35579 [1025-1035]		0	1343.63	0.01	1.9791e-17		200		8.47		453010	344329	375395				453010	405419	384569					High	High	High	n/a	n/a	n/a	High	0.0001514	6.123e-09	1.55	29.74
	FALSE	High	[KR].KEEELQAALAR.[LVA]		3.03794e-06	0.000471051	2	3	7	P35579; Q7Z406	P35579 [1081-1091]; Q7Z406 [1105-1115]		1	1257.68	0.01	1.9791e-17		200		21.28		896929	522106	635910				896929	614738	651452				Shared	High	High	High	n/a	n/a	n/a	High	0.0001514	4.877e-08	3.29	22.83
	FALSE	High	[KR].KFDQLLAEEK.[SNTA]		3.00906e-07	0.000471051	3	4	5	P35580; P35579; Q7Z406	P35580 [1452-1461]; P35579 [1445-1454]; Q7Z406 [1469-1478]		1	1220.65	0.01	1.9791e-17		200		13.86		849354	606097	633662				849354	713630	649149				Shared	High	High	High	n/a	n/a	n/a	High	0.0001514	2.511e-09	3.11	28.73
	FALSE	High	[K].KLEEEQIILEDQNCK.[L]	1xCarbamidomethyl [C14]	0.00114109	0.000615384	1	1	2	P35579	P35579 [975-989]		1	1888.93																				No Quan Values	High	n/a	High	n/a	n/a	n/a	High	0.0001638	9.704e-05	2.7
	FALSE	High	[K].KLVWVPSDK.[S]		0.0163519	0.00160108	1	1	2	P35579	P35579 [30-38]		1	1071.62	0.01	1.9791e-17		200		13.53		309620	233445	230073				309620	274862	235696					High	High	Peak Found	n/a	n/a	n/a	High	0.0004572	0.00298	1.59	28.4
	FALSE	High	[K].KVEAQLQELQVK.[F]		6.11507e-09	0.000471051	1	1	6	P35579	P35579 [1249-1260]		1	1412.81	0.01	1.9791e-17		200		30.44		235915	168027	121500				235915	197838	124470					High	High	High	n/a	n/a	n/a	High	0.0001514	1.691e-11	1.85	28.1
	FALSE	High	[R].IAEFTTNLTEEEEK.[S]		9.8942e-05	0.000471051	1	1	2	P35579	P35579 [1001-1014]		0	1653.79																				No Quan Values	High	n/a	High	n/a	n/a	n/a	High	0.0001514	4.245e-06	1.21
	FALSE	High	[K].IAQLEEQLDNETK.[E]		7.64159e-06	0.000471051	1	1	5	P35579	P35579 [1816-1828]		0	1530.76	0.01	1.9791e-17		200		27.02		334533	446067	568785				334533	525208	582686					High	High	High	n/a	n/a	n/a	High	0.0001514	1.589e-07	1.88	36.74
	FALSE	High	[R].LEVNLQAMK.[A]		0.0424825	0.00374688	1	1	3	P35579	P35579 [1558-1566]		0	1045.57	0.01	1.9791e-17		200		17.55		262865	317086	336888				262865	373343	345122					High	Peak Found	High	n/a	n/a	n/a	High	0.0009869	0.01032	1.23	39.07
	FALSE	High	[K].LQEMEGTVK.[S]		0.000313405	0.000471051	1	1	16	P35579	P35579 [1794-1802]		0	1034.52	4.321	0.962033	19.77	37.6	162.4	12.53	20.97	3.3172e+06	3.58622e+06	3.97444e+06	2.50856e+06	2.67204e+06	1.89733e+06	3.3172e+06	4.22248e+06	4.07158e+06	1.75941e+07	1.99401e+07	1.29976e+07		Peak Found	High	High	High	High	High	High	0.0001514	1.856e-05	1.96	16.39
	FALSE	High	[K].LQEMEGTVK.[S]	1xOxidation [M4]	0.0919924	0.00754722	1	1	1	P35579	P35579 [1794-1802]		0	1050.51																				No Quan Values	n/a	n/a	n/a	High	n/a	n/a	High	0.002595	0.02865	0.87
	FALSE	High	[K].MEDSVGCLETAEEVK.[R]	1xCarbamidomethyl [C7]	0.000599872	0.000471051	1	1	1	P35579	P35579 [1373-1387]		0	1696.74	0.01	1.9791e-17		200		63.84		41849.5		108081				41849.5		110723					Peak Found	n/a	High	n/a	n/a	n/a	High	0.0001514	4.276e-05	1.28	41.21
	FALSE	High	[R].NAEQYKDQADK.[A]		6.34183e-09	0.000471051	1	1	14	P35579	P35579 [1857-1867]		1	1309.6	41.741	0.310896	28.4	4.6	195.4	16.27	26.31	216083	253842	245225		1177570	1.86918e+06	216083	298878	251218		8.78761e+06	1.28047e+07		High	High	High	High	High	High	High	0.0001514	1.781e-11	3.7	8.04
	FALSE	High	[R].NCAAYLK.[L]	1xCarbamidomethyl [C2]	0.0513597	0.00474625	3	4	7	P35580; P35579; Q7Z406	P35580 [822-828]; P35579 [815-821]; Q7Z406 [839-845]		0	839.408	13.501	0.652516	11.28	13.8	186.2	9.94	14.17	2.81199e+06	2.80546e+06	3318991	6358687	4700514	6711436	2.81199e+06	3.3032e+06	3.40011e+06	4.45973e+07	3.50776e+07	4.59764e+07	Shared	High	High	High	High	High	High	High	0.001365	0.0133	2.37	13.5
	FALSE	High	[R].NTDQASMPDNTAAQK.[V]		2.04403e-10	0.000471051	1	2	18	P35579	P35579 [359-373]		0	1591.7	9.355	0.753917	39.76	19.7	180.3	26.91	30.1	3.293e+06	3.55318e+06	2.35245e+06	4.28989e+06	3.02126e+06	6024474	3.293e+06	4.18357e+06	2.40994e+06	3.00876e+07	2.25461e+07	4.12704e+07		High	High	High	High	High	High	High	0.0001514	2.167e-13	4.1	13.87
	FALSE	High	[R].NTDQASMPDNTAAQK.[V]	1xOxidation [M7]	5.93764e-07	0.000471051	1	2	2	P35579	P35579 [359-373]		0	1607.7																				No Quan Values	n/a	n/a	n/a	High	n/a	High	High	0.0001514	5.999e-09	2.63
	FALSE	High	[R].NTNPNFVR.[C]		0.00713156	0.000615384	2	2	24	P35580; P35579	P35580 [670-677]; P35579 [663-670]		0	961.485	6.559	0.860722	35.53	33.4	166.6	21.77	20.1	2386380	3.07576e+06	3467060	3386867	2211228	2.58589e+06	2386380	3.62146e+06	3.55179e+06	2.37542e+07	1.65013e+07	1.77145e+07	Shared	High	High	High	High	High	High	High	0.0001638	0.001025	2.18	15.34
	FALSE	High	[K].QACVLMIK.[A]	1xCarbamidomethyl [C3]	0.00687663	0.000615384	1	1	3	P35579	P35579 [738-745]		0	962.516	0.01	1.9791e-17		200		11.32		261710	224358	310457				261710	264163	318045					High	High	High	n/a	n/a	n/a	High	0.0001638	0.0009788	1.39	31.36
	FALSE	High	[R].QEEEMMAK.[E]		0.000537813	0.000471051	1	1	19	P35579	P35579 [843-850]		0	995.417	19.264	0.536737	25.41	9.9	190.1	4.51	21.37	3.22385e+06	2.8241e+06	2.96801e+06	6927171	1.00551e+07	9.06595e+06	3.22385e+06	3.32515e+06	3.04055e+06	4.85845e+07	7.50363e+07	6.21059e+07		High	High	High	High	High	High	High	0.0001514	3.717e-05	2.43	12.16
	FALSE	High	[R].QEEEMMAK.[E]	1xOxidation [M]	0.00128827	0.000615384	1	1	17	P35579	P35579 [843-850]		0	1011.41	100	1.9791e-17	11.43	0.9	199.1		29.75		9944.84		561256	339176	341001		11709.2		3.93643e+06	2.5311e+06	2.33601e+06		n/a	Peak Found	n/a	High	High	Peak Found	High	0.0001638	0.0001135	1.05	12.18
	FALSE	High	[K].QIATLHAQVADMK.[K]		0.0014722	0.000615384	1	1	4	P35579	P35579 [1358-1370]		0	1425.75	0.01	1.9791e-17		200		27.65		170258	181761	286486				170258	214009	293487					High	High	High	n/a	n/a	n/a	High	0.0001638	0.0001355	1.44	25.97
	FALSE	High	[R].QLEEAEEEAQR.[A]		7.12329e-07	0.000471051	1	1	7	P35579	P35579 [1878-1888]		0	1331.61	1.32	0.736433	31.75	82.2	117.8	24.39	30.36	2391909	2466523	1.71731e+06	290610	459202	559455	2391909	2.90413e+06	1.75928e+06	2.03823e+06	3.4268e+06	3.83252e+06		High	High	High	High	High	High	High	0.0001514	7.567e-09	2.63	17.24
	FALSE	High	[R].QQQLTAMK.[V]		0.00203054	0.000615384	1	2	23	P35579	P35579 [803-810]		0	947.498	12.15	0.681603	31.44	15.2	184.8	35.07	11.47	2.80447e+06	1.43382e+06	3.4743e+06	4580220	4566028	5.82712e+06	2.80447e+06	1.6882e+06	3.55921e+06	3.21239e+07	3.4074e+07	3.99184e+07		High	High	High	High	High	High	High	0.0001638	0.0002047	2.58	13.19
	FALSE	High	[K].QTLENER.[G]		0.0469953	0.00435433	1	1	1	P35579	P35579 [1220-1226]		0	889.437																				No Quan Values	n/a	n/a	n/a	High	n/a	n/a	High	0.001226	0.01182	0.36
	FALSE	High	[K].RQQQLTAMK.[V]		0.0133129	0.00160108	1	2	3	P35579	P35579 [802-810]		1	1103.6	3.326	0.929679	10.85	46.8	153.2	16.42	12.43	703126	604894	511442	337756	250608	336293	703126	712213	523942	2.36889e+06	1.87016e+06	2.30376e+06		High	High	Peak Found	High	Peak Found	Peak Found	High	0.0004572	0.002285	2.42	9.15
	FALSE	High	[K].SGFEPASLK.[E]		6.79172e-05	0.000471051	1	1	9	P35579	P35579 [39-47]		0	935.483	0.704	0.441058	44.8	119.1	80.9	12.61	43.44	665369	728463	764224	55194.7		106618	665369	857705	782901	387114		730382		High	High	High	Peak Found	n/a	High	High	0.0001514	2.612e-06	1.72	27.12
	FALSE	High	[K].TDLLLEPYNK.[Y]		0.023625	0.00230773	1	1	2	P35579	P35579 [290-299]		0	1205.64	0.01	1.9791e-17		200		19.51		341111	348204	491653				341111	409982	503669					Peak Found	High	High	n/a	n/a	n/a	High	0.0006137	0.004816	2.02	45.33
	FALSE	High	[R].TEMEDLMSSK.[D]		8.94764e-06	0.000471051	1	1	4	P35579	P35579 [1504-1513]		0	1170.5	0.01	1.9791e-17		200		12.15		733041	790432	861898				733041	930669	882962					High	Peak Found	High	n/a	n/a	n/a	High	0.0001514	1.937e-07	1.9	36.65
	FALSE	High	[K].THEAQIQEMR.[Q]		2.65826e-06	0.000471051	1	1	5	P35579	P35579 [1182-1191]		0	1242.59	0.01	1.9791e-17		200		26.53		881356	520280	1.03631e+06				881356	612587	1.06164e+06					High	High	High	n/a	n/a	n/a	High	0.0001514	4.085e-08	2.86	12.33
	FALSE	High	[K].THEAQIQEMR.[Q]	1xOxidation [M9]	0.0574505	0.00483522	1	1	4	P35579	P35579 [1182-1191]		0	1258.58																				No Quan Values	High	n/a	n/a	High	High	n/a	High	0.001519	0.01531	2.2
	FALSE	High	[R].TVGQLYK.[E]		0.0170583	0.00160108	3	4	15	P35580; P35579; Q7Z406	P35580 [652-658]; P35579 [645-651]; Q7Z406 [669-675]		0	808.456	4.59	0.948733	9.68	37.6	162.4	14.13	17.29	3534024	3.91233e+06	3690766	2.31264e+06	2.90561e+06	2.38224e+06	3534024	4.60645e+06	3.78097e+06	1.62199e+07	2.16831e+07	1.63194e+07	Shared	High	High	High	High	High	High	High	0.0004572	0.003164	2.02	16.13
	FALSE	High	[K].VEAQLQELQVK.[F]		7.54264e-08	0.000471051	1	1	5	P35579	P35579 [1250-1260]		0	1284.72	0.01	1.9791e-17		200		16.83		688003	420038	550578				688003	494561	564034					High	High	High	n/a	n/a	n/a	High	0.0001514	4.234e-10	2.72	35.53
	FALSE	High	[R].VVFQEFR.[Q]		0.0130734	0.00160108	1	1	14	P35579	P35579 [712-718]		0	924.494	0.01	1.9791e-17		200		20.1		545096	581563	449536				545096	684743	460523					High	High	High	n/a	n/a	n/a	High	0.0004572	0.002235	0.67	36.97
FALSE	High	Master Protein	Q86YZ3	Hornerin OS=Homo sapiens OX=9606 GN=HRNR PE=1 SV=2	0	311.646	21	19	112	19	2850	282.2	10.04	310.41	19	0	9.547	0.812459	143.86	55.2	144.8	20.73	12.62	6.42901e+06	5.89796e+06	4.4747e+06	1.98128e+06	2.25895e+06	2.60056e+06	6.42901e+06	6.94437e+06	4.58406e+06	1.38959e+07	1.68574e+07	1.7815e+07	High	High	High	High	High	High	1
	Checked	Confidence	Annotated Sequence	Modifications	Qvality PEP	Qvality q-value	# Protein Groups	# Proteins	# PSMs	Master Protein Accessions	Positions in Master Proteins	Modifications in Master Proteins	# Missed Cleavages	Theo. MH+ [Da]	Abundance Ratio: (Sample) / (Control)	Abundance Ratio Adj. P-Value: (Sample) / (Control)	Abundance Ratio Variability [%]: (Sample) / (Control)	Abundances (Grouped): Control	Abundances (Grouped): Sample	Abundances (Grouped) CV [%]: Control	Abundances (Grouped) CV [%]: Sample	Abundance: F4: Control, CTRL-1	Abundance: F5: Control, CTRL-2	Abundance: F6: Control, CTRL-3	Abundance: F1: Sample, AF-1	Abundance: F2: Sample, AF-2	Abundance: F3: Sample, AF-3	Abundances (Normalized): F4: Control, CTRL-1	Abundances (Normalized): F5: Control, CTRL-2	Abundances (Normalized): F6: Control, CTRL-3	Abundances (Normalized): F1: Sample, AF-1	Abundances (Normalized): F2: Sample, AF-2	Abundances (Normalized): F3: Sample, AF-3	Quan Info	Found in Sample: F4: Control, CTRL-1	Found in Sample: F5: Control, CTRL-2	Found in Sample: F6: Control, CTRL-3	Found in Sample: F1: Sample, AF-1	Found in Sample: F2: Sample, AF-2	Found in Sample: F3: Sample, AF-3	Confidence (by Search Engine): Sequest HT	Percolator q-Value (by Search Engine): Sequest HT	Percolator PEP (by Search Engine): Sequest HT	XCorr (by Search Engine): Sequest HT	Top Apex RT [min]
	FALSE	High	[R].GEQHGSSSGSSSSYGQHGSGSR.[Q]		3.92301e-22	0.000471051	1	1	11	Q86YZ3	Q86YZ3 [1910-1931]		0	2122.88	100	1.9791e-17			200		28.52				335566	274805	506841				2.35353e+06	2.05073e+06	3.47209e+06		High	High	High	High	High	High	High	0.000151446	2.04659e-28	5.54	7.36
	FALSE	High	[R].GPYESGSGHSSGLGHQESR.[S]		2.05647e-10	0.000471051	1	1	3	Q86YZ3	Q86YZ3 [572-590]		0	1928.85																				No Quan Values	High	High	High	n/a	n/a	n/a	High	0.0001514	2.194e-13	3.29
	FALSE	High	[R].GPYESGSGHSSGLGHR.[E]		1.3982e-11	0.000471051	1	1	16	Q86YZ3	Q86YZ3 [1038-1053]; [1978-1993]; [2448-2463]		0	1584.71	0.01	1.9791e-17		200		12.71		3.04547e+06	3.17223e+06	2.92193e+06				3.04547e+06	3.73505e+06	2.99334e+06					High	High	High	n/a	n/a	n/a	High	0.0001514	6.937e-15	3.84	8.91
	FALSE	High	[R].GSGSGQSPSSGQHGTGFGR.[S]		8.2041e-10	0.000471051	1	1	3	Q86YZ3	Q86YZ3 [430-448]		0	1747.77																				No Quan Values	High	High	High	n/a	n/a	n/a	High	0.0001514	1.287e-12	4.94
	FALSE	High	[R].GSGSGQSPSYGR.[H]		3.69862e-07	0.000471051	1	1	10	Q86YZ3	Q86YZ3 [897-908]		0	1139.51	19.92	0.551689	24.81	8.8	191.2	19.48	20.92	292503		216389	879109	539772	803769	292503		221677	6.16573e+06	4.02805e+06	5.50618e+06		High	High	High	High	High	High	High	0.0001514	3.253e-09	3.53	9.33
	FALSE	High	[R].HGSGLGHSSSHGQHGSGSGR.[S]		8.45002e-05	0.000471051	1	1	4	Q86YZ3	Q86YZ3 [1248-1267]; [1718-1737]; [2658-2677]		0	1885.84	0.312	0.079447	29.71	152.5	47.5	24.37	6.55	276047	299497	210637	12847		11987.7	276047	352634	215785	90104.1		82121.5		High	High	High	Peak Found	n/a	Peak Found	High	0.0001514	3.443e-06	2.3	7.4
	FALSE	High	[R].HGSGSGHSSSHGQHGSGSSYSYSR.[G]		1.05395e-12	0.000471051	1	1	1	Q86YZ3	Q86YZ3 [312-335]		0	2389.99																				No Quan Values	High	n/a	n/a	n/a	n/a	n/a	High	0.0001514	2.524e-16	5.5
	FALSE	High	[R].HGSGSGHSSSYGQHGSGSGWSSSSGR.[H]		7.52233e-14	0.000471051	1	1	3	Q86YZ3	Q86YZ3 [1365-1390]; [1835-1860]; [2305-2330]		0	2477.02	0.01	1.9791e-17		200					402325						473705						High	High	High	n/a	n/a	n/a	High	0.0001514	8.553e-18	4.85	8.86
	FALSE	High	[R].HGSGSGQSSSYGPYR.[S]		8.47205e-06	0.000471051	1	1	7	Q86YZ3	Q86YZ3 [1014-1028]		0	1526.66																				No Quan Values	High	n/a	High	n/a	n/a	n/a	High	0.0001514	1.806e-07	3.61
	FALSE	High	[QR].HGSSSGSSSSYGQHGSGSR.[Q]		6.12598e-05	0.000471051	1	1	1	Q86YZ3	Q86YZ3 [973-991]; [1443-1461]; [1913-1931]; [2383-2401]		0	1808.75																				No Quan Values	n/a	n/a	n/a	High	n/a	n/a	High	0.0001514	2.282e-06	2.39
	FALSE	High	[R].QGSSAGSSSSYGQHGSGSR.[Q]		5.94232e-12	0.000471051	1	1	4	Q86YZ3	Q86YZ3 [507-525]		0	1783.76	9.098	0.810114	15	19.8	180.2		21.98	106688			138388	143226	99949.1	106688			970603	1.06883e+06	684697		High	n/a	n/a	High	High	High	High	0.0001514	2.323e-15	3.59	7.58
	FALSE	High	[R].QSLGHGQHGSGSGQSPSPSR.[G]		3.78228e-18	0.000471051	1	1	9	Q86YZ3	Q86YZ3 [992-1011]; [1462-1481]; [1932-1951]; [2402-2421]		0	1947.9	0.076	0.0670211	38.74	187.3	12.7	27.83	18.37	1.82996e+06	1515768	1.0323e+06	19619.7	14198.8		1.82996e+06	1.78469e+06	1.05752e+06	137605	105959			High	High	High	Peak Found	Peak Found	n/a	High	0.0001514	2.636e-23	6.96	7.57
	FALSE	High	[R].QSSSYGPHGYGSGR.[S]		0.100781	0.0080269	1	1	1	Q86YZ3	Q86YZ3 [554-567]		0	1439.63																				No Quan Values	High	n/a	n/a	n/a	n/a	n/a	High	0.002948	0.03228	1.46
	FALSE	High	[R].QSSSYGQHESASR.[H]		1.52492e-07	0.000471051	1	1	8	Q86YZ3	Q86YZ3 [396-408]		0	1423.62	20.155	0.484724	16.39	9.5	190.5		26.57	156017			497923	421384	295497	156017			3.49224e+06	3.14458e+06	2.02429e+06		High	n/a	n/a	High	High	High	High	0.0001514	1.047e-09	3.2	7.58
	FALSE	High	[R].SEQHGSSSGLSSSYGQHGSGSHQSSGHGR.[Q]		3.83233e-09	0.000471051	1	1	3	Q86YZ3	Q86YZ3 [739-767]		0	2869.22	0.01	1.9791e-17		200				127060						127060							High	n/a	High	n/a	n/a	n/a	High	0.0001514	9.322e-12	3.99	7.62
	FALSE	High	[R].SEQHGSSSGSSSSYGQHGSGSR.[Q]		1.25127e-15	0.000471051	1	1	11	Q86YZ3	Q86YZ3 [970-991]		0	2152.89	100	1.9791e-17			200		27.64				97827.2		148820				686122		1.01949e+06		High	n/a	High	High	High	High	High	0.0001514	4.486e-20	4.02	7.34
	FALSE	High	[K].SGSGQSSGYSQHGSGSSHSSGYR.[K]		7.15378e-11	0.000471051	1	1	5	Q86YZ3	Q86YZ3 [705-727]		0	2243.93	0.01	1.9791e-17		200		14.79		128953	99753.9	93446.3				128953	117452	95730.1					High	High	High	n/a	n/a	n/a	High	0.0001514	5.633e-14	3.39	7.78
	FALSE	High	[K].SSSGQSSGYSQHGSGSGHSSGYGQHGSR.[S]		0.00671175	0.000615384	1	1	1	Q86YZ3	Q86YZ3 [236-263]		0	2710.12	0.01	1.9791e-17		200				105940						105940							High	n/a	n/a	n/a	n/a	n/a	High	0.0001638	0.0009461	1.23	7.52
	FALSE	High	[RS].YGQQGSGSGQSPSR.[G]		1.23839e-11	0.000471051	1	1	11	Q86YZ3	Q86YZ3 [649-662]; [1819-1832]; [2289-2302]		0	1395.62	13.688	0.66828	18.92	13.6	186.4	20.25	17.65	360378	408383			865560	733694	360378	480838			6.45924e+06	5.02614e+06		High	High	High	High	High	High	High	0.0001514	5.946e-15	4.45	8.41
	Checked	Confidence	Annotated Sequence	Modifications	Qvality PEP	Qvality q-value	# Protein Groups	# Proteins	# PSMs	Master Protein Accessions	Positions in Master Proteins	Modifications in Master Proteins	# Missed Cleavages	Theo. MH+ [Da]	Abundance Ratio: (Sample) / (Control)	Abundance Ratio Adj. P-Value: (Sample) / (Control)	Abundance Ratio Variability [%]: (Sample) / (Control)	Abundances (Grouped): Control	Abundances (Grouped): Sample	Abundances (Grouped) CV [%]: Control	Abundances (Grouped) CV [%]: Sample	Abundance: F4: Control, CTRL-1	Abundance: F5: Control, CTRL-2	Abundance: F6: Control, CTRL-3	Abundance: F1: Sample, AF-1	Abundance: F2: Sample, AF-2	Abundance: F3: Sample, AF-3	Abundances (Normalized): F4: Control, CTRL-1	Abundances (Normalized): F5: Control, CTRL-2	Abundances (Normalized): F6: Control, CTRL-3	Abundances (Normalized): F1: Sample, AF-1	Abundances (Normalized): F2: Sample, AF-2	Abundances (Normalized): F3: Sample, AF-3	Quan Info	Found in Sample: F4: Control, CTRL-1	Found in Sample: F5: Control, CTRL-2	Found in Sample: F6: Control, CTRL-3	Found in Sample: F1: Sample, AF-1	Found in Sample: F2: Sample, AF-2	Found in Sample: F3: Sample, AF-3	Confidence (by Search Engine): Sequest HT	Percolator q-Value (by Search Engine): Sequest HT	Percolator PEP (by Search Engine): Sequest HT	XCorr (by Search Engine): Sequest HT	Top Apex RT [min]
	FALSE	High	[KR].AQYEEIAQR.[S]		3.10453e-05	0.000471051	4	6	47	P35908; P04259; P02538; P19013	P35908 [354-362]; P04259 [339-347]; P02538 [339-347]; P19013 [313-321]		0	1107.54	0.243	0.247336	11.66	160.9	39.1	5.2	14.15	36452052	34148052	36386376	1.25974e+06	1.21281e+06	1.65282e+06	36452052	4.02065e+07	3.72757e+07	8.83536e+06	9.0506e+06	1.13226e+07	Shared	High	High	High	High	High	High	High	0.0001514	9.548e-07	2.78	19.79
	FALSE	High	[K].DVDNAYMIK.[V]		3.93353e-05	0.000471051	1	1	14	P35908	P35908 [288-296]		0	1068.5	0.089	0.0824874	25.11	183.6	16.4	6.02	30.73	4.94214e+06	4.62517e+06	5.40296e+06	69396	55774.3	107394	4.94214e+06	5.44576e+06	5.53501e+06	486717	416216	735699		High	High	High	Peak Found	Peak Found	Peak Found	High	0.0001514	1.295e-06	2.16	34.61
	FALSE	High	[K].DVDNAYMIK.[V]	1xOxidation [M7]	0.00057493	0.000471051	1	1	15	P35908	P35908 [288-296]		0	1084.5	0.321	0.315314	33.91	151.4	48.6	4.97	27.91	5159005	4761164	5515490	187904	240902	340252	5159005	5.60588e+06	5.65029e+06	1.31789e+06	1.79773e+06	2.33088e+06		High	High	High	High	High	High	High	0.0001514	4.049e-05	1.57	27.07
	FALSE	High	[R].DYQELMNVK.[L]		0.000124603	0.000471051	1	4	22	P35908	P35908 [462-470]		0	1139.54	0.01	1.9791e-17		200		13.34		3.17017e+06	3.42705e+06	3.21831e+06				3.17017e+06	4.03507e+06	3.29697e+06					High	High	High	n/a	n/a	n/a	High	0.0001514	5.686e-06	2.39	43.26
	FALSE	High	[R].DYQELMNVK.[L]	1xOxidation [M6]	0.000117267	0.000471051	1	4	18	P35908	P35908 [462-470]		0	1155.54	0.022	0.0105228	9.7	195.6	4.4	10.55		3.80945e+06	2.82303e+06	3032254			10856	3.80945e+06	3.32388e+06	3.10636e+06			74368.8		High	High	High	n/a	n/a	Peak Found	High	0.0001514	5.279e-06	2.44	28.43
	FALSE	High	[K].EEAEALYHSK.[Y]		5.69573e-05	0.000471051	1	1	7	P35908	P35908 [365-374]		0	1176.55	0.01	1.9791e-17		200		23.3		1.83618e+06	1.30073e+06	2.35824e+06				1.83618e+06	1.5315e+06	2.41587e+06					High	High	High	n/a	n/a	n/a	High	0.0001514	2.083e-06	2.7	13.45
	FALSE	High	[K].FASFIDK.[V]		0.0020429	0.000615384	8	18	22	Q7Z794; Q86Y46; P35908; P04259; P02538; P05787; P19013; P13647	Q7Z794 [175-181]; Q86Y46 [143-149]; P35908 [189-195]; P04259 [174-180]; P02538 [174-180]; P05787 [102-108]; P19013 [148-154]; P13647 [179-185]		0	827.43	0.01	1.9791e-17	27.08	198.8	1.2	29.03	25.12	1.05917e+07	1.53473e+07	1.1849e+07		12144.8	9239.18	1.05917e+07	1.80702e+07	1.21386e+07		90630.8	63292.6	Shared	High	High	High	n/a	Peak Found	Peak Found	High	0.0001638	0.0002059	2.86	33.74
	FALSE	High	[R].FLEQQNQVLQTK.[W]		1.38258e-09	0.000471051	3	3	25	Q7Z794; P35908; P04264	Q7Z794 [184-195]; P35908 [198-209]; P04264 [200-211]		0	1475.79	0.01	1.9791e-17		200		38.11		33618572	56878524	38572836				33618572	6.69698e+07	3.95155e+07				Shared	High	High	High	n/a	n/a	n/a	High	0.0001514	2.508e-12	3.76	33.03
	FALSE	High	[R].GFSSGSAVVSGGSR.[R]		5.25427e-09	0.000471051	1	1	16	P35908	P35908 [21-34]		0	1254.61	0.01	1.9791e-17		200		4.63		37163584	28768908	34846760				37163584	3.3873e+07	3.56984e+07					High	High	High	n/a	n/a	n/a	High	0.0001514	1.399e-11	3.61	20.44
	FALSE	High	[R].GGSGGGGSISGGGYGSGGGSGGR.[Y]		1.73804e-13	0.000471051	1	1	6	P35908	P35908 [550-572]		0	1741.75	1.277	0.621992	24.88	87.8	112.2	28.52		390664	500621	691407		100865		390664	589440	708304		752706			High	High	High	n/a	Peak Found	n/a	High	0.0001514	2.515e-17	4.18	13.71
	FALSE	High	[K].GGSISGGGYGSGGGK.[H]		3.49888e-09	0.000471051	1	1	16	P35908	P35908 [581-595]		0	1197.55	3.155	0.969168	15.49	48.1	151.9	4.63	19.62	1.60651e+07	1.49557e+07	1.66595e+07	7.67603e+06	9.3637e+06	7.03779e+06	1.60651e+07	1.76091e+07	1.70666e+07	5.38367e+07	6.98766e+07	4.82121e+07		High	High	High	High	High	High	High	0.0001514	8.296e-12	3.01	11.84
	FALSE	High	[R].GGSSSGGGYGSGGGGSSSVK.[G]		2.35206e-15	0.000471051	1	1	13	P35908	P35908 [604-623]		0	1588.68	7.896	0.805746	31.86	22.5	177.5	30.85	11.36	2.32546e+06	2.66952e+06	1.63686e+06	2883002	2155509	2.68032e+06	2.32546e+06	3.14314e+06	1.67686e+06	2.02202e+07	1.60855e+07	1.83614e+07		High	High	High	High	High	High	High	0.0001514	1.007e-19	5.2	9.3
	FALSE	High	[R].GSSSGGGYSSGSSSYGSGGR.[Q]		2.18121e-14	0.000471051	1	1	8	P35908	P35908 [525-544]		0	1740.71	2.413	0.90657	29.23	63.2	136.8	14.19	27.22	6446706	6254610	5401637	1.90343e+06	1.87056e+06	3104825	6446706	7.36429e+06	5.53365e+06	1.33499e+07	1.3959e+07	2.12695e+07		High	High	High	High	High	High	High	0.0001514	1.755e-18	5.83	13.07
	FALSE	High	[R].HGGGGGGFGGGGFGSR.[S]		7.77415e-15	0.000471051	1	1	17	P35908	P35908 [46-61]		0	1320.58	0.01	1.9791e-17		200		10.9		14665296	1.52037e+07	14834659				14665296	1.79011e+07	1.51972e+07					High	High	High	n/a	n/a	n/a	High	0.0001514	4.646e-19	5.46	16.78
	FALSE	High	[K].KDVDNAYMIK.[V]		1.57739e-06	0.000471051	1	1	7	P35908	P35908 [287-296]		1	1196.6	0.01	1.9791e-17		200		14.55		598697	648459	584506				598697	763508	598791					High	High	High	n/a	n/a	n/a	High	0.0001514	2.098e-08	3.23	19.8
	FALSE	High	[K].KDVDNAYMIK.[V]	1xOxidation [M8]	1.41416e-06	0.000471051	1	1	2	P35908	P35908 [287-296]		1	1212.59	0.01	1.9791e-17		200		25.45		452131	614233	497158				452131	723209	509309					High	Peak Found	Peak Found	n/a	n/a	n/a	High	0.0001514	1.815e-08	2.68	14.71
	FALSE	High	[R].KLLEGEECR.[MLI]	1xCarbamidomethyl [C8]	0.000251904	0.000471051	5	10	5	Q86Y46; P35908; P04259; P02538; P13647	Q86Y46 [436-444]; P35908 [482-490]; P04259 [467-475]; P02538 [467-475]; P13647 [472-480]		1	1133.56																				No Quan Values	High	High	High	n/a	n/a	n/a	High	0.0001514	1.401e-05	2.88
	FALSE	High	[K].KYEDEINK.[R]		0.00104185	0.000615384	1	3	12	P35908	P35908 [267-274]		1	1038.51	1.061	0.674409	24.38	93.1	106.9	20.42	10.86	9891339	12318866	10731254	1.83371e+06	1.69208e+06	1.5322e+06	9891339	1.45045e+07	1.09935e+07	1.28609e+07	1.26271e+07	1.04962e+07		High	High	High	High	High	High	High	0.0001638	8.648e-05	2.52	10.57
	FALSE	High	[K].KYEDEINKR.[T]		1.06694e-05	0.000471051	1	3	18	P35908	P35908 [267-275]		2	1194.61	0.047	0.0345546	50.34	190.9	9.1	52.21	9.56	1.80954e+07	2.83581e+07	1.16659e+07	122491	103521	136637	1.80954e+07	3.33893e+07	1.1951e+07	859103	772523	936025		High	High	High	High	High	Peak Found	High	0.0001514	2.433e-07	3.65	9.44
	FALSE	High	[K].IEISELNR.[V]		0.00100461	0.000615384	2	2	24	P35908; P04264	P35908 [394-401]; P04264 [396-403]		0	973.531	0.01	1.9791e-17	4.07	199.3	0.7	16.75		3.65182e+07	3.01632e+07	4.64105e+07			18953.9	3.65182e+07	3.55147e+07	4.75448e+07			129843	Shared	High	High	High	n/a	n/a	Peak Found	High	0.0001638	8.274e-05	1.87	31.21
	FALSE	High	[KR].LLEGEECR.[MLI]	1xCarbamidomethyl [C7]	0.0028871	0.000615384	6	11	14	Q86Y46; P35908; P04259; P02538; Q8N1N4; P13647	Q86Y46 [437-444]; P35908 [483-490]; P04259 [468-475]; P02538 [468-475]; Q8N1N4 [416-423]; P13647 [473-480]		0	1005.47	0.62	0.506921	22.7	116.3	83.7	12.91	19.9	27595064	30067676	29266346	2144206	2.94125e+06	3.14871e+06	27595064	3.54022e+07	2.99816e+07	1.50386e+07	2.1949e+07	2.15701e+07	Shared	High	High	High	High	High	High	High	0.0001638	0.00032	1.69	15.74
	FALSE	High	[R].LQGEIAHVK.[K]		0.000189397	0.000471051	1	1	11	P35908	P35908 [406-414]		0	994.568	0.097	0.0916359	48.86	182.3	17.7	22.54	46.32	22709578	13088184	23548230	190610	468767	322279	22709578	1.54103e+07	2.41237e+07	1.33686e+06	3.49817e+06	2.20776e+06		High	High	High	High	High	Peak Found	High	0.0001514	9.736e-06	2.57	11.51
	FALSE	High	[-].MSCQISCK.[S]	2xCarbamidomethyl [C3; C7]; 1xMet-loss+Acetyl [N-Term]	0.011237	0.0014679	1	1	18	P35908	P35908 [1-8]	P35908 1xMet-loss+Acetyl [N-Term]	0	924.391	8.414	0.787396	13.24	21.1	178.9	12.78	9.72	8849349	9726125	10079376	1.06167e+07	11759602	1.30304e+07	8849349	1.14517e+07	1.03257e+07	7.44613e+07	8.7756e+07	8.92639e+07		High	High	High	High	High	High	High	0.0004417	0.001844	1.45	15.66
	FALSE	High	[K].NVQDAIADAEQR.[G]		2.73062e-07	0.000471051	1	1	13	P35908	P35908 [419-430]		0	1329.64	0.01	1.9791e-17		200		19.74		2.89199e+06	3.4788e+06	4.13364e+06				2.89199e+06	4.096e+06	4.23466e+06					High	High	High	n/a	n/a	n/a	High	0.0001514	2.213e-09	3.35	36.76
	FALSE	High	[R].SKEEAEALYHSK.[Y]		2.69981e-12	0.000471051	1	1	25	P35908	P35908 [363-374]		1	1391.68	0.01	1.9791e-17		200		21.25		1.97629e+07	2.37508e+07	1.9171e+07				1.97629e+07	2.79646e+07	1.96395e+07					High	High	High	n/a	n/a	n/a	High	0.0001514	8.415e-16	5.63	11.68
	FALSE	High	[R].SLVGLGGTK.[S]		0.00149924	0.000615384	1	1	27	P35908	P35908 [62-70]		0	831.493	0.146	0.147599	16.8	174.5	25.5	4.6	14.42	26761060	21562800	23841794	529720	592801	487123	26761060	2.53884e+07	2.44245e+07	3.71525e+06	4.42378e+06	3.33701e+06		High	High	High	High	High	High	High	0.0001638	0.0001381	2.34	23
	FALSE	High	[R].STSSFSCLSR.[H]	1xCarbamidomethyl [C7]	0.000216447	0.000471051	1	1	7	P35908	P35908 [36-45]		0	1131.51	0.01	1.9791e-17		200		4.81		13612407	12542321	13269715				13612407	1.47676e+07	1.3594e+07					High	High	High	n/a	n/a	n/a	High	0.0001514	1.154e-05	2.94	23.8
	FALSE	High	[R].TAAENDFVTLK.[K]		3.60992e-07	0.000471051	1	1	15	P35908	P35908 [276-286]		0	1208.62	0.01	1.9791e-17		200		14.2		15280777	9761012	13713339				15280777	1.14928e+07	1.40485e+07					High	High	High	n/a	n/a	n/a	High	0.0001514	3.164e-09	3.28	35.42
	FALSE	High	[R].TSQNSELNNMQDLVEDYKK.[K]	1xOxidation [M10]	1.26015e-06	0.000471051	1	1	2	P35908	P35908 [248-266]		1	2272.04	0.01	1.9791e-17		200		76.48		127695	93239.4	390103				127695	109782	399637					Peak Found	Peak Found	High	n/a	n/a	n/a	High	0.0001514	1.576e-08	2.43	31.05
	FALSE	High	[K].VDPEIQNVK.[A]		0.000127665	0.000471051	1	1	26	P35908	P35908 [167-175]		0	1041.56	0.343	0.33267	17.21	149.8	50.2	13.6	10.22	30721372	21672944	32739556	1.64034e+06	1257616	1.50474e+06	30721372	2.55181e+07	3.35397e+07	1.15047e+07	9.38496e+06	1.03081e+07		High	High	High	High	High	High	High	0.0001514	5.887e-06	1.69	19.14
	FALSE	High	[KR].YEDEINK.[HR]		0.0131528	0.00160108	7	12	30	Q7Z794; P35908; P04264; P04259; P02538; P05787; P13647	Q7Z794 [254-260]; P35908 [268-274]; P04264 [270-276]; P04259 [253-259]; P02538 [253-259]; P05787 [179-185]; P13647 [258-264]		0	910.415	3.889	0.983544	12.67	41	159	20.24	8.27	21362934	12100619	19319184	10037061	10288738	12128296	21362934	1.42475e+07	1.97913e+07	7.0396e+07	7.67797e+07	8.30844e+07	Shared	High	High	High	High	High	High	High	0.0004572	0.002246	1.61	12.58
	FALSE	High	[KR].YEDEINKR.[T]		7.71481e-05	0.000471051	7	11	51	Q7Z794; P35908; P04264; P04259; P02538; P05787; P13647	Q7Z794 [254-261]; P35908 [268-275]; P04264 [270-277]; P04259 [253-260]; P02538 [253-260]; P05787 [179-186]; P13647 [258-265]		1	1066.52	0.971	0.650989	41.82	101.5	98.5	29.26	2.28	83190176	128722684	113107164	16084414	1.45123e+07	1.64292e+07	83190176	1.5156e+08	1.15871e+08	1.1281e+08	1.08298e+08	1.12547e+08	Shared	High	High	High	High	High	High	High	0.0001514	3.079e-06	1.7	10.29
	FALSE	High	[K].YEELQVTVGR.[H]		0.00021909	0.000471051	1	1	4	P35908	P35908 [375-384]		0	1193.62	0.01	1.9791e-17		200		42.04		194770	124562	319856				194770	146661	327673					High	High	High	n/a	n/a	n/a	High	0.0001514	1.172e-05	1.78	35.34
	FALSE	High	[R].YLDGLTAER.[T]		0.000108371	0.000471051	1	1	16	P35908	P35908 [239-247]		0	1037.53	0.01	1.9791e-17		200		23.13		6.49511e+06	8.8264e+06	8.18908e+06				6.49511e+06	1.03924e+07	8.38922e+06					High	High	High	n/a	n/a	n/a	High	0.0001514	4.746e-06	2.38	34.09
FALSE	High	Master Protein	O75592	E3 ubiquitin-protein ligase MYCBP2 OS=Homo sapiens OX=9606 GN=MYCBP2 PE=1 SV=4	0	263.838	12	56	277	56	4678	513.3	7.02	314.8	56	0	3.666	0.910812	105.18	20.9	179.1	1.58	8.7	1.82825e+07	1.58991e+07	1.83932e+07	2.27786e+07	2.15424e+07	2.71022e+07	1.82825e+07	1.87199e+07	1.88427e+07	1.5976e+08	1.6076e+08	1.85663e+08	High	High	High	High	High	High	1
	Checked	Confidence	Annotated Sequence	Modifications	Qvality PEP	Qvality q-value	# Protein Groups	# Proteins	# PSMs	Master Protein Accessions	Positions in Master Proteins	Modifications in Master Proteins	# Missed Cleavages	Theo. MH+ [Da]	Abundance Ratio: (Sample) / (Control)	Abundance Ratio Adj. P-Value: (Sample) / (Control)	Abundance Ratio Variability [%]: (Sample) / (Control)	Abundances (Grouped): Control	Abundances (Grouped): Sample	Abundances (Grouped) CV [%]: Control	Abundances (Grouped) CV [%]: Sample	Abundance: F4: Control, CTRL-1	Abundance: F5: Control, CTRL-2	Abundance: F6: Control, CTRL-3	Abundance: F1: Sample, AF-1	Abundance: F2: Sample, AF-2	Abundance: F3: Sample, AF-3	Abundances (Normalized): F4: Control, CTRL-1	Abundances (Normalized): F5: Control, CTRL-2	Abundances (Normalized): F6: Control, CTRL-3	Abundances (Normalized): F1: Sample, AF-1	Abundances (Normalized): F2: Sample, AF-2	Abundances (Normalized): F3: Sample, AF-3	Quan Info	Found in Sample: F4: Control, CTRL-1	Found in Sample: F5: Control, CTRL-2	Found in Sample: F6: Control, CTRL-3	Found in Sample: F1: Sample, AF-1	Found in Sample: F2: Sample, AF-2	Found in Sample: F3: Sample, AF-3	Confidence (by Search Engine): Sequest HT	Percolator q-Value (by Search Engine): Sequest HT	Percolator PEP (by Search Engine): Sequest HT	XCorr (by Search Engine): Sequest HT	Top Apex RT [min]
	FALSE	High	[K].ALLSSPEGEEK.[V]		0.00175539	0.000615384	1	1	6	O75592	O75592 [3928-3938]		0	1159.58	0.291	0.1427	6.19	155.2	44.8	11.48	2.89	517809	533761	627692		23809.8	27018.2	517809	628460	643032		177680	185087		High	High	High	n/a	Peak Found	Peak Found	High	0.0001638	0.0001687	1.95	22.33
	FALSE	High	[R].ALSVVSTVVR.[A]		0.00128048	0.000615384	1	1	3	O75592	O75592 [1909-1918]		0	1030.63																				No Quan Values	n/a	High	High	n/a	n/a	n/a	High	0.0001638	0.0001125	1.48
	FALSE	High	[K].APLKDEQEMR.[A]		0.00065305	0.000471051	1	1	6	O75592	O75592 [2974-2983]		1	1216.6																				No Quan Values	High	High	High	n/a	n/a	n/a	High	0.0001514	4.772e-05	2.34
	FALSE	High	[K].APLKDEQEMR.[A]	1xOxidation [M9]	0.00131992	0.000615384	1	1	4	O75592	O75592 [2974-2983]		1	1232.59																				No Quan Values	High	High	High	n/a	n/a	n/a	High	0.0001638	0.0001172	2.14
	FALSE	High	[K].ASFYGFK.[C]		0.036384	0.00334433	1	1	1	O75592	O75592 [2133-2139]		0	819.404	0.01	1.9791e-17		200		9.7		129983	132828	133699				129983	156394	136966					Peak Found	High	Peak Found	n/a	n/a	n/a	High	0.0008431	0.008463	0.25	36.78
	FALSE	High	[K].AVEDLCR.[I]	1xCarbamidomethyl [C6]	0.0311433	0.00315383	1	1	12	O75592	O75592 [3819-3825]		0	862.409	5.824	0.890072	39.6	29.5	170.5	29.34	23.76	656918	994229	817106	972027	593724	707617	656918	1.17062e+06	837075	6.81742e+06	4.43066e+06	4.8475e+06		High	High	High	High	High	High	High	0.000803	0.006885	1.53	15.09
	FALSE	High	[K].AYFGGEAR.[C]		0.029331	0.00302182	1	1	3	O75592	O75592 [4550-4557]		0	870.41	0.01	1.9791e-17		200						730123						747967					High	n/a	High	n/a	High	n/a	High	0.0007769	0.006363	1.1	18.29
	FALSE	High	[R].DDGFVVR.[I]		0.0181203	0.00160108	1	1	3	O75592	O75592 [477-483]		0	807.4																				No Quan Values	Peak Found	High	Peak Found	High	Peak Found	Peak Found	High	0.0004572	0.003417	1.16	27.23
	FALSE	High	[K].DGELYMFGK.[D]		0.00542744	0.000615384	1	1	3	O75592	O75592 [656-664]		0	1059.48	0.01	1.9791e-17		200		10.56		77629.8	79848.3	91344.5				77629.8	94014.9	93577					Peak Found	High	High	n/a	n/a	n/a	High	0.0001638	0.0007195	0.72	52.73
	FALSE	High	[R].DVNNHSMTAIR.[I]		0.00455149	0.000615384	1	1	3	O75592	O75592 [427-437]		0	1257.6																				No Quan Values	High	High	High	n/a	n/a	n/a	High	0.0001638	0.0005746	1.46
	FALSE	High	[R].DVNNHSMTAIR.[I]	1xOxidation [M7]	0.000217765	0.000471051	1	1	1	O75592	O75592 [427-437]		0	1273.6																				No Quan Values	n/a	High	n/a	n/a	n/a	n/a	High	0.0001514	1.167e-05	1.96
	FALSE	High	[K].EDYSVVNR.[F]		0.00320088	0.000615384	1	1	8	O75592	O75592 [1229-1236]		0	981.464	3.104	0.89894	12.54	51.1	148.9	10.6	10.59	642468	478318	680185	308339	236822	273252	642468	563180	696808	2.16257e+06	1.76728e+06	1.8719e+06		High	High	High	High	High	High	High	0.0001638	0.0003656	1.46	19.43
	FALSE	High	[K].EGISEDLPVK.[M]		0.00122725	0.000615384	1	1	3	O75592	O75592 [3380-3389]		0	1086.57	0.01	1.9791e-17		200		13.42		203146	170375	246644				203146	200602	252672					Peak Found	High	Peak Found	n/a	n/a	n/a	High	0.0001638	0.0001066	1.06	34.47
	FALSE	High	[R].EHTGKPTTSSSEACR.[F]	1xCarbamidomethyl [C14]	5.86601e-07	0.000471051	1	1	10	O75592	O75592 [4343-4357]		0	1647.74	3.515	0.946128	5.03	44.3	155.7		7.22	437444			211804	206049	248636	437444			1.48551e+06	1.53764e+06	1.70327e+06		High	High	High	High	High	High	High	0.0001514	5.895e-09	3.61	7.37
	FALSE	High	[R].ELICGACSDVSR.[A]	2xCarbamidomethyl [C4; C7]	0.00251099	0.000615384	1	1	1	O75592	O75592 [4572-4583]		0	1366.61	0.01	1.9791e-17		200		10.51		260097	230970	216163				260097	271949	221446					Peak Found	High	Peak Found	n/a	n/a	n/a	High	0.0001638	0.0002679	1.79	27.31
	FALSE	High	[K].EISLAAASK.[N]		0.0199571	0.00160108	1	1	2	O75592	O75592 [165-173]		0	889.499																				No Quan Values	High	High	n/a	n/a	n/a	n/a	High	0.0004572	0.003863	1.02
	FALSE	High	[R].FASPTPK.[R]		0.0773924	0.00684996	1	1	8	O75592	O75592 [2389-2395]		0	747.404	2.959	0.956834	18.35	50.5	149.5	0.33	23.07	929600	785632	908549	343621	499393	401496	929600	925017	930754	2.41002e+06	3.72672e+06	2.75043e+06		Peak Found	High	High	High	Peak Found	High	High	0.002317	0.02282	1.7	12.18
	FALSE	High	[R].FDCELR.[A]	1xCarbamidomethyl [C3]	0.0778421	0.00684996	1	1	11	O75592	O75592 [936-941]		0	839.372	1.187	0.542069	24.82	90.2	109.8	18.87	9.14	310165	379377	344548	52482.3	58461	62727.8	310165	446685	352968	368090	436265	429714		High	High	High	Peak Found	High	High	High	0.002317	0.02295	0.96	22.3
	FALSE	High	[K].GASCSAQGFDYGLGNSK.[G]	1xCarbamidomethyl [C4]	0.000309625	0.000471051	1	1	2	O75592	O75592 [2697-2713]		0	1718.74																				No Quan Values	High	n/a	High	n/a	n/a	n/a	High	0.0001514	1.824e-05	1.09
	FALSE	High	[R].GNISTSSKPASTSGK.[S]		9.31918e-10	0.000471051	1	1	6	O75592	O75592 [2717-2731]		0	1421.72	22.122	0.444018	4.52	8.6	191.4		14.15	69031.7			217732	160966	229715	69031.7			1.52709e+06	1.20121e+06	1.57365e+06		High	n/a	n/a	High	High	High	High	0.0001514	1.513e-12	3.18	7.69
	FALSE	High	[K].GPENTLR.[V]		0.10726	0.00892804	1	1	2	O75592	O75592 [3857-3863]		0	786.41	20.343	0.496467	36.93	9.4	190.6	30.04	41.76		190823	142466	712098		396641		224678	145948	4.99438e+06		2.71717e+06		n/a	Peak Found	Peak Found	Peak Found	n/a	High	High	0.003261	0.03527	1.46	10.82
	FALSE	High	[K].GTTITGTAGTTVGK.[G]		1.70534e-08	0.000471051	1	1	2	O75592	O75592 [4125-4138]		0	1264.67	0.01	1.9791e-17		200		26.76		250350	333431	250870				250350	392587	257002					Peak Found	High	High	n/a	n/a	n/a	High	0.0001514	6.29e-11	2.91	17.2
	FALSE	High	[K].HGTDFLEYK.[C]		0.0030124	0.000615384	1	1	2	O75592	O75592 [4590-4598]		0	1109.53	0.01	1.9791e-17		200		21.99		235011	275230	359781				235011	324061	368574					High	Peak Found	Peak Found	n/a	n/a	n/a	High	0.0001638	0.0003376	2.24	28.72
	FALSE	High	[R].HPSPELSR.[L]		0.00336013	0.000615384	1	1	5	O75592	O75592 [3517-3524]		0	922.474	0.884	0.533332	21.38	106.1	93.9	16.77	6.41	1.25584e+06	763482	1.02536e+06	120512	128323	135602	1.25584e+06	898937	1.05042e+06	845222	957608	928936		High	High	High	High	High	Peak Found	High	0.0001638	0.0003903	1.31	8.92
	FALSE	High	[R].LEYEGLHK.[S]		0.0627418	0.00522127	1	1	3	O75592	O75592 [4509-4516]		0	988.51	0.01	1.9791e-17		200		7.91		192108	154619	160175				192108	182051	164089					High	High	Peak Found	n/a	n/a	n/a	High	0.001643	0.01727	1.37	17.03
	FALSE	High	[K].IGSGYSGTVR.[G]		0.00520169	0.000615384	1	1	6	O75592	O75592 [387-396]		0	996.511	1.705	0.71707	34.21	73.9	126.1	36.02	16.34	600889	1.00268e+06	721911	229528	160581	184117	600889	1.18057e+06	739554	1.60982e+06	1.19833e+06	1.26128e+06		Peak Found	High	Peak Found	High	High	High	High	0.0001638	0.0006829	1.22	15.27
	FALSE	High	[K].LISGDAEPTPEQEEK.[A]		3.15591e-09	0.000471051	1	1	3	O75592	O75592 [3913-3927]		0	1642.78	0.01	1.9791e-17		200		11.32		1264057	906885	1.00257e+06				1264057	1.06778e+06	1.02707e+06					High	High	High	n/a	n/a	n/a	High	0.0001514	7.279e-12	2.87	22.9
	FALSE	High	[R].LITSQVFGK.[L]		0.000581949	0.000471051	1	1	6	O75592	O75592 [3904-3912]		0	992.578	0.01	1.9791e-17		200		11		256388	175973	217252				256388	207194	222562					High	High	High	n/a	n/a	n/a	High	0.0001514	4.108e-05	1.59	35.63
	FALSE	High	[R].LNDETIK.[K]		0.0123055	0.00160108	1	1	7	O75592	O75592 [2517-2523]		0	832.441	6.143	0.92835	23.99	25.9	174.1	24.51	10.85	464922		644084	536186	498056	449388	464922		659825	3.7606e+06	3.71675e+06	3.07852e+06		High	n/a	Peak Found	High	High	High	High	0.0004572	0.002067	1.78	11.87
	FALSE	High	[K].INHIVLK.[D]		0.0584734	0.00483522	1	1	2	O75592	O75592 [4482-4488]		0	836.535																				No Quan Values	High	High	n/a	n/a	n/a	n/a	High	0.001519	0.01571	1.44
	FALSE	High	[R].LPSAADMQSR.[C]		0.010968	0.00118726	1	1	2	O75592	O75592 [1159-1168]		0	1075.52																				No Quan Values	High	High	n/a	n/a	n/a	n/a	High	0.0003765	0.001787	1.65
	FALSE	High	[R].IYTAALNDR.[D]		0.00398256	0.000615384	1	1	2	O75592	O75592 [80-88]		0	1036.54	0.01	1.9791e-17		200		12.2		495734	527325	506924				495734	620883	519314					Peak Found	High	High	n/a	n/a	n/a	High	0.0001638	0.0004857	1.52	23.79
	FALSE	High	[K].MEEEFR.[S]		0.0461666	0.00435433	1	1	10	O75592	O75592 [4209-4214]		0	840.356	2.903	0.890084	12.45	52	148	11.75	14.97	507299		419195	167009	210949	193688	507299		429440	1.17134e+06	1.5742e+06	1.32685e+06		Peak Found	n/a	High	High	High	High	High	0.001181	0.01149	1.23	17.47
	FALSE	High	[K].MPLTEPLR.[G]		0.0237677	0.00230773	1	1	3	O75592	O75592 [2886-2893]		0	956.523	0.01	1.9791e-17		200		29.68		138753	98938.1	72733.7				138753	116492	74511.3					High	High	High	n/a	n/a	n/a	High	0.0006137	0.004849	1.71	31.89
	FALSE	High	[K].MSLQQDQAK.[K]		0.000328994	0.000471051	1	1	11	O75592	O75592 [2318-2326]		0	1048.51	0.01	1.9791e-17		200					537838						633261						High	High	High	High	High	Peak Found	High	0.0001514	1.968e-05	2.63	12.9
	FALSE	High	[R].NCEAETLR.[V]	1xCarbamidomethyl [C2]	0.00221057	0.000615384	1	1	9	O75592	O75592 [3893-3900]		0	992.447	33.729	0.369304	18.31	6.5	193.5	13.05	12.61	4.31428e+06	2.84192e+06	4.02226e+06	16378729	16324473	21241818	4.31428e+06	3.34613e+06	4.12056e+06	1.14874e+08	1.21821e+08	1.45516e+08		Peak Found	High	Peak Found	High	High	High	High	0.0001638	0.0002278	1.82	12.73
	FALSE	High	[K].QAMSPSVAECAR.[A]	1xCarbamidomethyl [C10]	8.4426e-07	0.000471051	1	1	4	O75592	O75592 [3021-3032]		0	1306.59	0.01	1.9791e-17		200		21.06		236428	199552	325584				236428	234956	333541					High	High	High	n/a	n/a	n/a	High	0.0001514	9.379e-09	2.07	20.14
	FALSE	High	[K].QQTSEPVHILK.[R]		0.000309625	0.000471051	1	1	2	O75592	O75592 [1398-1408]		0	1279.7																				No Quan Values	High	High	n/a	n/a	n/a	n/a	High	0.0001514	1.83e-05	2.51
	FALSE	High	[K].QVDLDSR.[H]		0.0638544	0.00540003	1	1	11	O75592	O75592 [3828-3834]		0	832.416	6.489	0.862726	17.27	26.7	173.3	23.31	4.83	1.08946e+06	573912	939616	959460	824966	911772	1.08946e+06	675734	962580	6.72927e+06	6.15631e+06	6.24606e+06		High	High	Peak Found	High	High	High	High	0.001691	0.01766	1.67	13.22
	FALSE	High	[K].QVSTENDSTLVHR.[F]		1.53024e-06	0.000471051	1	1	7	O75592	O75592 [1622-1634]		0	1485.73	0.01	1.9791e-17		200		34.17		228028	391804	327792				228028	461317	335803					High	High	High	n/a	n/a	n/a	High	0.0001514	2.011e-08	2.45	15.05
	FALSE	High	[R].QVTSLLR.[R]		0.0616476	0.00501659	1	1	2	O75592	O75592 [4057-4063]		0	816.494																				No Quan Values	High	n/a	High	n/a	n/a	n/a	High	0.0016	0.01691	1.51
	FALSE	High	[K].SEAITTPGVR.[F]		0.0239112	0.00230773	1	1	3	O75592	O75592 [4517-4526]		0	1030.55																				No Quan Values	High	High	n/a	n/a	n/a	n/a	High	0.0006137	0.004872	1.72
	FALSE	High	[K].SLLVPVDESK.[T]		0.000783404	0.000471051	1	1	4	O75592	O75592 [2547-2556]		0	1086.6	0.01	1.9791e-17		200		17.72		254172	157629	189280				254172	185595	193906					High	High	High	n/a	n/a	n/a	High	0.0001514	6e-05	1.08	35.42
	FALSE	High	[R].SSLNSQQPTEEK.[E]		1.2514e-08	0.000471051	1	1	10	O75592	O75592 [3070-3081]		0	1347.64	8.4	0.787726	10.98	21.3	178.7	31.96	4.86	1.33647e+06	1845193	1.22581e+06	1.56904e+06	1.6158e+06	1.63874e+06	1.33647e+06	2.17256e+06	1.25577e+06	1.10046e+07	1.20579e+07	1.12261e+07		High	High	High	High	High	High	High	0.0001514	4.232e-11	3.52	11.15
	FALSE	High	[R].SVQAVLVGK.[I]		0.00119783	0.000615384	1	1	4	O75592	O75592 [326-334]		0	900.551	0.01	1.9791e-17		200		9.35		242905	248928	262703				242905	293093	269124					High	High	High	n/a	n/a	n/a	High	0.0001638	0.000104	2.01	23.66
	FALSE	High	[R].SYSVVASEYDK.[Q]		8.55321e-05	0.000471051	1	1	5	O75592	O75592 [3476-3486]		0	1247.58	0.01	1.9791e-17		200		11.46		212172	222799	216625				212172	262327	221919					High	High	High	n/a	n/a	n/a	High	0.0001514	3.514e-06	2.14	29.45
	FALSE	High	[K].TNSLTDSTCDDSSEFK.[S]	1xCarbamidomethyl [C9]	4.33807e-10	0.000471051	1	1	5	O75592	O75592 [2943-2958]		0	1806.73																				No Quan Values	High	High	High	n/a	n/a	n/a	High	0.0001514	5.704e-13	3.26
	FALSE	High	[K].TNTDDFFK.[D]		0.00156428	0.000615384	1	1	4	O75592	O75592 [2557-2564]		0	987.442	0.01	1.9791e-17		200		27.31		243909	344577	274442				243909	405711	281149					High	High	High	n/a	n/a	n/a	High	0.0001638	0.000146	1.91	33.59
	FALSE	High	[R].TVQNSGYGPK.[L]		6.27651e-05	0.000471051	1	1	19	O75592	O75592 [2073-2082]		0	1050.52																				No Quan Values	High	High	High	High	High	High	High	0.0001514	2.355e-06	2.19	11.43
	FALSE	High	[K].VDLHEGCGR.[T]	1xCarbamidomethyl [C7]	0.0105126	0.00118726	1	1	7	O75592	O75592 [4312-4320]		0	1042.47																				No Quan Values	High	High	High	High	High	High	High	0.0003765	0.001686	1.77
	FALSE	High	[R].VLPEVTPSR.[L]		0.0288078	0.00302182	1	1	2	O75592	O75592 [4065-4073]		0	997.568																				No Quan Values	High	n/a	High	n/a	n/a	n/a	High	0.0007769	0.006242	1.48
	FALSE	High	[R].VNSGDTEVGSSLLR.[H]		4.69043e-05	0.000471051	1	1	3	O75592	O75592 [3503-3516]		0	1433.72	0.01	1.9791e-17		200					179033						210797						High	High	High	n/a	n/a	n/a	High	0.0001514	1.631e-06	2.05	34.93
	FALSE	High	[K].VTSMTFLTGK.[A]		7.34922e-05	0.000471051	1	1	2	O75592	O75592 [3809-3818]		0	1084.57																				No Quan Values	High	n/a	n/a	n/a	n/a	n/a	High	0.0001514	2.879e-06	0.84
	FALSE	High	[K].VYNATSDADLK.[E]		1.15452e-05	0.000471051	1	1	2	O75592	O75592 [3939-3949]		0	1196.58																				No Quan Values	High	n/a	High	n/a	n/a	n/a	High	0.0001514	2.683e-07	2.25
	FALSE	High	[R].VYTCEIYPVSATGK.[A]	1xCarbamidomethyl [C4]	0.00342187	0.000615384	1	1	1	O75592	O75592 [1472-1485]		0	1587.77	0.01	1.9791e-17		200		20.8		123163		161677				123163		165628					Peak Found	n/a	High	n/a	n/a	n/a	High	0.0001638	0.0003972	1.2	40.12
	FALSE	High	[R].WTSLELVK.[G]		0.00708842	0.000615384	1	1	2	O75592	O75592 [1793-1800]		0	975.551	0.01	1.9791e-17		200		22.55		105897	141213	128048				105897	166267	131178					High	Peak Found	Peak Found	n/a	n/a	n/a	High	0.0001638	0.001018	1.14	44.67
	FALSE	High	[K].YQSLGIK.[Q]		0.113474	0.009847	1	1	3	O75592	O75592 [556-562]		0	808.456																				No Quan Values	High	High	High	n/a	n/a	n/a	High	0.003577	0.03796	1.25
	FALSE	High	[R].YVSVHVDNSR.[D]		0.00635505	0.000615384	1	1	4	O75592	O75592 [3794-3803]		0	1175.58																				No Quan Values	High	High	High	n/a	n/a	n/a	High	0.0001638	0.0008832	1.29
FALSE	High	Master Protein	P35580	Myosin-10 OS=Homo sapiens OX=9606 GN=MYH10 PE=1 SV=3	0	256.878	23	50	353	38	1976	228.9	5.54	502.03	50	0	5.153	0.996632	124.7	50.4	149.6	1.39	10.37	1.04364e+08	8.81292e+07	9.91999e+07	4.36264e+07	4.89924e+07	4.49637e+07	1.04364e+08	1.03765e+08	1.01624e+08	3.05978e+08	3.65606e+08	3.08022e+08	High	High	High	High	High	High	1
	Checked	Confidence	Annotated Sequence	Modifications	Qvality PEP	Qvality q-value	# Protein Groups	# Proteins	# PSMs	Master Protein Accessions	Positions in Master Proteins	Modifications in Master Proteins	# Missed Cleavages	Theo. MH+ [Da]	Abundance Ratio: (Sample) / (Control)	Abundance Ratio Adj. P-Value: (Sample) / (Control)	Abundance Ratio Variability [%]: (Sample) / (Control)	Abundances (Grouped): Control	Abundances (Grouped): Sample	Abundances (Grouped) CV [%]: Control	Abundances (Grouped) CV [%]: Sample	Abundance: F4: Control, CTRL-1	Abundance: F5: Control, CTRL-2	Abundance: F6: Control, CTRL-3	Abundance: F1: Sample, AF-1	Abundance: F2: Sample, AF-2	Abundance: F3: Sample, AF-3	Abundances (Normalized): F4: Control, CTRL-1	Abundances (Normalized): F5: Control, CTRL-2	Abundances (Normalized): F6: Control, CTRL-3	Abundances (Normalized): F1: Sample, AF-1	Abundances (Normalized): F2: Sample, AF-2	Abundances (Normalized): F3: Sample, AF-3	Quan Info	Found in Sample: F4: Control, CTRL-1	Found in Sample: F5: Control, CTRL-2	Found in Sample: F6: Control, CTRL-3	Found in Sample: F1: Sample, AF-1	Found in Sample: F2: Sample, AF-2	Found in Sample: F3: Sample, AF-3	Confidence (by Search Engine): Sequest HT	Percolator q-Value (by Search Engine): Sequest HT	Percolator PEP (by Search Engine): Sequest HT	XCorr (by Search Engine): Sequest HT	Top Apex RT [min]
	FALSE	High	[K].ADEWLMK.[N]		0.0156746	0.00160108	2	2	7	P35580; P35579	P35580 [588-594]; P35579 [581-587]		0	892.423	0.338	0.214628	41.35	149.5	50.5	19.54	68.33	934688	1.01103e+06	796037	45029	58686.7	10177.4	934688	1.19041e+06	815492	315816	437949	69719.6	Shared	High	High	High	Peak Found	Peak Found	Peak Found	High	0.0004572	0.002833	1.88	37.29
	FALSE	High	[K].ADFCIIHYAGK.[V]	1xCarbamidomethyl [C4]	1.33434e-07	0.000471051	2	2	10	P35580; P35579	P35580 [573-583]; P35579 [566-576]		0	1294.62	0.01	1.9791e-17		200		2.36		400188	344127	408794				400188	405181	418785				Shared	High	High	High	n/a	n/a	n/a	High	0.0001514	8.828e-10	2.27	40.11
	FALSE	High	[R].ADMEDLMSSK.[D]		0.000432285	0.000471051	1	1	5	P35580	P35580 [1511-1520]		0	1126.48	0.01	1.9791e-17		200		22.09		423784	531520	437542				423784	625821	448235					High	High	High	n/a	n/a	n/a	High	0.0001514	2.805e-05	0.98	38.19
	FALSE	High	[R].AGVLAHLEEER.[D]		3.82587e-06	0.000471051	2	2	5	P35580; P35579	P35580 [772-782]; P35579 [765-775]		0	1223.64	0.01	1.9791e-17		200		4.35		684640	620779	657746				684640	730917	673821				Shared	High	High	High	n/a	n/a	n/a	High	0.0001514	6.526e-08	2.33	29.77
	FALSE	High	[R].ALEEALEAK.[E]		0.000307752	0.000471051	1	2	10	P35580	P35580 [1491-1499]		0	973.52	0.769	0.417894	0	113.1	86.9					586216			67386.3			600543			461627		High	High	High	n/a	High	High	High	0.0001514	1.817e-05	2.22	25.1
	FALSE	High	[RK].ALELDPNLYR.[I]		0.00594469	0.000615384	1	2	2	P35580	P35580 [753-762]		0	1203.64	0.01	1.9791e-17		200		33.79		89667.6	125053	179218				89667.6	147239	183598					Peak Found	High	High	n/a	n/a	n/a	High	0.0001638	0.0008109	1.57	50.34
	FALSE	High	[R].ALEQQVEEMR.[T]		0.000521742	0.000471051	1	1	1	P35580	P35580 [1536-1545]		0	1232.59	0.01	1.9791e-17		200		48.98		195060	386899	218584				195060	455542	223927					High	Peak Found	Peak Found	n/a	n/a	n/a	High	0.0001514	3.582e-05	1.92	32.79
	FALSE	High	[K].ATISALEAK.[I]		0.000723996	0.000471051	1	1	13	P35580	P35580 [1814-1822]		0	903.515	1.186	0.609359	20.04	88.6	111.4	21.14	15.65	764237	949454	799637	129247	165316	150215	764237	1.1179e+06	819180	906485	1.23367e+06	1.02904e+06		High	High	High	High	High	High	High	0.0001514	5.433e-05	1.99	21.17
	FALSE	High	[R].CIIPNHEK.[RK]	1xCarbamidomethyl [C1]	0.00601728	0.000615384	2	3	3	P35580; P35579	P35580 [678-685]; P35579 [671-678]		0	1010.51	0.01	1.9791e-17		200		17.36		1.57221e+06	938798	1.33456e+06				1.57221e+06	1.10536e+06	1.36718e+06				Shared	High	High	High	n/a	n/a	n/a	High	0.0001638	0.0008247	2.22	12.02
	FALSE	High	[R].CNGVLEGIR.[I]	1xCarbamidomethyl [C1]	0.00180946	0.000615384	3	13	6	P35580; P35579; Q7Z406	P35580 [701-709]; P35579 [694-702]; Q7Z406 [718-726]		0	1017.51	0.01	1.9791e-17		200		4.08		921755	753767	829283				921755	887499	849550				Shared	High	High	High	n/a	n/a	n/a	High	0.0001638	0.0001762	2.99	28.89
	FALSE	High	[K].DAEALSQR.[L]		0.00989451	0.00118726	1	1	6	P35580	P35580 [1400-1407]		0	889.437	21.408	0.505017	7.49	8.9	191.1	3.32	8.24	2.18281e+06	1.83699e+06	2.24415e+06	6.42004e+06	7.04696e+06	6821516	2.18281e+06	2.16291e+06	2.299e+06	4.50276e+07	5.2588e+07	4.67305e+07		Peak Found	High	High	Peak Found	High	High	High	0.0003765	0.001562	2.02	12.31
	FALSE	High	[R].DELADEITNSASGK.[S]		0.0638544	0.00540003	1	1	1	P35580	P35580 [1711-1724]		0	1449.67																				No Quan Values	n/a	High	n/a	n/a	n/a	n/a	High	0.001734	0.01772	0.98
	FALSE	High	[R].DEIFAQSK.[E]		0.00486575	0.000615384	1	1	15	P35580	P35580 [1669-1676]		0	937.463	5.496	0.904913	6.99	30.8	169.2	1.52	12.82	1.29548e+06	1123650	1.3027e+06	1.03681e+06	1.17593e+06	1.01145e+06	1.29548e+06	1.32301e+06	1.33454e+06	7.27175e+06	8.77536e+06	6.92891e+06		High	High	High	High	High	High	High	0.0001638	0.0006273	1.79	22.53
	FALSE	High	[K].DLEAQIEAANK.[A]		0.000343269	0.000471051	1	1	3	P35580	P35580 [1628-1638]		0	1201.61	0.01	1.9791e-17		200		21.73		176060	111731	200453				176060	131554	205352					High	High	High	n/a	n/a	n/a	High	0.0001514	2.091e-05	1.26	42.26
	FALSE	High	[R].EDQSILCTGESGAGK.[T]	1xCarbamidomethyl [C7]	2.53884e-07	0.000471051	3	4	3	P35580; P35579; Q7Z406	P35580 [170-184]; P35579 [166-180]; Q7Z406 [190-204]		0	1551.7	0.181	0.185287	23.57	165.2	34.8	10.91	55.81	3.18777e+06	2.27703e+06	2.56566e+06	21897.4	77247.1	82476.6	3.18777e+06	2.68101e+06	2.62837e+06	153580	576456	565002	Shared	High	High	High	Peak Found	Peak Found	Peak Found	High	0.0001514	2.008e-09	2.48	28.18
	FALSE	High	[K].ELACEVK.[V]	1xCarbamidomethyl [C4]	0.090425	0.00754722	1	1	4	P35580	P35580 [1235-1241]		0	848.418	1.834	0.83816	7.48	70.6	129.4	2.85	17.18	79932008	65068176	73945296	19025288	24358980	20513578	79932008	7.66125e+07	7.57525e+07	1.33436e+08	1.81779e+08	1.40527e+08		Peak Found	Peak Found	Peak Found	High	High	High	High	0.002473	0.02795	1.98	12.3
	FALSE	High	[R].ELDDATEANEGLSR.[E]		0.000225839	0.000471051	1	1	4	P35580	P35580 [1906-1919]		0	1519.69	0.01	1.9791e-17		200		11.68		920736	775698	725612				920736	913321	743345					High	High	High	n/a	n/a	n/a	High	0.0001514	1.222e-05	2.08	28.31
	FALSE	High	[R].ELEAELEDERK.[Q]		0.00647179	0.000615384	1	1	3	P35580	P35580 [1600-1610]		1	1360.66																				No Quan Values	High	High	High	n/a	n/a	n/a	High	0.0001638	0.0009077	1.47
	FALSE	High	[RK].EQEVAELK.[KQ]		0.00266809	0.000615384	1	2	19	P35580	P35580 [1173-1180]		0	945.489	9.71	0.742784	12.58	18.7	181.3	14.61	10.31	1.30707e+06	1.48895e+06	1.56612e+06	1.88181e+06	2.0877e+06	2.34822e+06	1.30707e+06	1.75311e+06	1.6044e+06	1.31983e+07	1.55794e+07	1.60863e+07		High	High	High	High	High	High	High	0.0001638	0.000289	2.09	15.68
	FALSE	High	[K].FDQLLAEEK.[SNTA]		0.000228597	0.000471051	3	4	2	P35580; P35579; Q7Z406	P35580 [1453-1461]; P35579 [1446-1454]; Q7Z406 [1470-1478]		0	1092.56	0.01	1.9791e-17		200		28.5		445837	633710	485831				445837	746141	497705				Shared	High	High	Peak Found	n/a	n/a	n/a	High	0.0001514	1.241e-05	1.54	33.14
	FALSE	High	[R].HGFEAASIK.[E]		1.70246e-05	0.000471051	1	1	4	P35580	P35580 [43-51]		0	959.495	0.674	0.425796	16.94	119.5	80.5	16.38		957848	918446	1.28708e+06			106391	957848	1.08139e+06	1.31853e+06			728824		High	High	High	n/a	High	Peak Found	High	0.0001514	4.413e-07	3.45	13.4
	FALSE	High	[K].HQQLLEEK.[N]		0.000497023	0.000471051	1	1	10	P35580	P35580 [882-889]		0	1024.54	1.725	0.725522	33.84	68.6	131.4	34.98	13.81	628871	973322	660326	184930	192030	158327	628871	1.14601e+06	676464	1.29703e+06	1.43302e+06	1.08461e+06		High	High	High	High	High	High	High	0.0001514	3.365e-05	3.59	10.64
	FALSE	High	[K].KEEELQGALAR.[G]		2.79772e-07	0.000471051	1	1	3	P35580	P35580 [1088-1098]		1	1243.66	0.01	1.9791e-17		200		33.83		353078	323188	183831				353078	380528	188324					High	High	High	n/a	n/a	n/a	High	0.0001514	2.273e-09	2.12	17.72
	FALSE	High	[KR].KFDQLLAEEK.[SNTA]		3.00906e-07	0.000471051	3	4	5	P35580; P35579; Q7Z406	P35580 [1452-1461]; P35579 [1445-1454]; Q7Z406 [1469-1478]		1	1220.65	0.01	1.9791e-17		200		13.86		849354	606097	633662				849354	713630	649149				Shared	High	High	High	n/a	n/a	n/a	High	0.0001514	2.511e-09	3.11	28.73
	FALSE	High	[R].KHQQLLEEK.[N]		1.14754e-05	0.000471051	1	1	5	P35580	P35580 [881-889]		1	1152.64	0.01	1.9791e-17		200		4.64		1.07833e+06	999152	1.13347e+06				1.07833e+06	1.17642e+06	1.16117e+06					High	High	High	n/a	n/a	n/a	High	0.0001514	2.681e-07	2.63	7.88
	FALSE	High	[K].KLDAQVQELHAK.[V]		0.00430953	0.000615384	1	1	1	P35580	P35580 [1256-1267]		1	1379.76																				No Quan Values	High	n/a	n/a	n/a	n/a	n/a	High	0.0001638	0.0005364	2.74
	FALSE	High	[K].KQQQLSALK.[V]		0.00605391	0.000615384	1	1	3	P35580	P35580 [809-817]		1	1043.62	4.417	0.966255	0.81	36.9	163.1		0.78	187972				111876	120543	187972				834877	825774		High	n/a	n/a	High	Peak Found	High	High	0.0001638	0.0008288	2.29	9.88
	FALSE	High	[R].IAECSSQLAEEEEK.[A]	1xCarbamidomethyl [C4]	1.15842e-11	0.000471051	1	1	4	P35580	P35580 [1008-1021]		0	1622.72	0.01	1.9791e-17		200		11.94		1.09567e+06	1.18283e+06	1.21321e+06				1.09567e+06	1.39269e+06	1.24286e+06					High	High	High	n/a	n/a	n/a	High	0.0001514	5.468e-15	3.91	23.27
	FALSE	High	[R].LEVNMQAMK.[A]		0.00594469	0.000615384	1	1	3	P35580	P35580 [1565-1573]		0	1063.53	0.01	1.9791e-17		200		24.54		234951	189678	140924				234951	223330	144368					High	Peak Found	High	n/a	n/a	n/a	High	0.0001638	0.0008106	0.96	32.3
	FALSE	High	[K].LQELEGAVK.[S]		0.000900697	0.000615384	1	1	16	P35580	P35580 [1801-1809]		0	986.552	0.682	0.413255	21.57	116.7	83.3	10.14	20.07	910395	928096	911506	70685.9	99898.9	97207.7	910395	1.09276e+06	933783	495764	745495	665917		High	High	High	High	High	High	High	0.0001638	7.207e-05	1.93	22.27
	FALSE	High	[R].IVFQEFR.[Q]		0.00925631	0.000901342	1	2	4	P35580	P35580 [719-725]		0	938.509	0.01	1.9791e-17		200		3.04		304144	247608	280038				304144	291538	286882					High	High	High	n/a	n/a	n/a	High	0.0002328	0.001432	0.81	41.73
	FALSE	High	[K].LVWIPSER.[H]		0.111577	0.009847	1	1	1	P35580	P35580 [35-42]		0	999.562	0.01	1.9791e-17		200		17.37		196615	189736	269260				196615	223399	275841					Peak Found	Peak Found	High	n/a	n/a	n/a	High	0.003503	0.03699	1.23	45.41
	FALSE	High	[R].NCAAYLK.[L]	1xCarbamidomethyl [C2]	0.0513597	0.00474625	3	4	7	P35580; P35579; Q7Z406	P35580 [822-828]; P35579 [815-821]; Q7Z406 [839-845]		0	839.408	13.501	0.652516	11.28	13.8	186.2	9.94	14.17	2.81199e+06	2.80546e+06	3318991	6358687	4700514	6711436	2.81199e+06	3.3032e+06	3.40011e+06	4.45973e+07	3.50776e+07	4.59764e+07	Shared	High	High	High	High	High	High	High	0.001365	0.0133	2.37	13.5
	FALSE	High	[K].NHEAQIQDMR.[Q]		1.22675e-05	0.000471051	1	1	5	P35580	P35580 [1189-1198]		0	1241.57	0.01	1.9791e-17		200		26.2		610012	308322	444796				610012	363024	455667					High	High	High	n/a	n/a	n/a	High	0.0001514	2.907e-07	3.02	12.97
	FALSE	High	[K].NHEAQIQDMR.[Q]	1xOxidation [M9]	0.0201993	0.00160108	1	1	5	P35580	P35580 [1189-1198]		0	1257.56																				No Quan Values	High	High	High	n/a	n/a	High	High	0.0004572	0.003914	1.35
	FALSE	High	[R].NQILQNEK.[K]		0.00466335	0.000615384	1	1	14	P35580	P35580 [938-945]		0	986.527	8.927	0.766949	27.33	24.1	175.9	17.39	25.72	3296550	2.28369e+06	3.73427e+06	3.42588e+06	4.90148e+06	3.50389e+06	3296550	2.68886e+06	3.82553e+06	2.40278e+07	3.65773e+07	2.40032e+07		High	High	High	High	High	High	High	0.0001638	0.0005928	2.34	12.09
	FALSE	High	[K].NSLQEQQEEEEEAR.[K]		8.72522e-08	0.000471051	1	1	3	P35580	P35580 [1346-1359]		0	1718.75	0.01	1.9791e-17		200		16.11		509066	319652	489217				509066	376364	501173					High	High	High	n/a	n/a	n/a	High	0.0001514	5.138e-10	1.9	19.37
	FALSE	High	[K].NSLQEQQEEEEEARK.[N]		9.6398e-09	0.000471051	1	1	7	P35580	P35580 [1346-1360]		1	1846.84	0.01	1.9791e-17		200		41.21		332924		592306				332924		606782					High	High	High	n/a	n/a	n/a	High	0.0001514	3.034e-11	4.86	14.92
	FALSE	High	[R].NTDQASMPENTVAQK.[L]		3.68576e-08	0.000471051	1	1	6	P35580	P35580 [366-380]		0	1633.75	0.513	0.449895	34.45	132.1	67.9	12.3	31.68	1.43015e+06	954720	1.32868e+06	99648.3	67307.5	139636	1.43015e+06	1.1241e+06	1.36115e+06	698894	502282	956567		High	High	High	High	High	High	High	0.0001514	1.695e-10	2.88	18.89
	FALSE	High	[R].NTNPNFVR.[C]		0.00713156	0.000615384	2	2	24	P35580; P35579	P35580 [670-677]; P35579 [663-670]		0	961.485	6.559	0.860722	35.53	33.4	166.6	21.77	20.1	2386380	3.07576e+06	3467060	3386867	2211228	2.58589e+06	2386380	3.62146e+06	3.55179e+06	2.37542e+07	1.65013e+07	1.77145e+07	Shared	High	High	High	High	High	High	High	0.0001638	0.001025	2.18	15.34
	FALSE	High	[R].QEEELQAK.[D]		0.0322828	0.00315383	1	1	1	P35580	P35580 [850-857]		0	974.479																				No Quan Values	n/a	n/a	n/a	High	n/a	n/a	High	0.000803	0.007201	1.08
	FALSE	High	[K].QEVMISDLEER.[L]		0.000625897	0.000471051	1	1	1	P35580	P35580 [1032-1042]		0	1348.64																				No Quan Values	n/a	n/a	High	n/a	n/a	n/a	High	0.0001514	4.518e-05	0.98
	FALSE	High	[R].QLEEAEEEATR.[A]		1.26782e-06	0.000471051	1	1	5	P35580	P35580 [1885-1895]		0	1304.6	1.212	0.714143	22.96	88.1	111.9	15.16	24.38	1.15964e+06	772465	1.19561e+06	210156	124888	216782	1.15964e+06	909514	1.22483e+06	1.47395e+06	931975	1.48506e+06		High	Peak Found	High	High	High	High	High	0.0001514	1.588e-08	2.68	18.9
	FALSE	High	[K].QQQLSALK.[V]		0.00840054	0.000901342	1	1	8	P35580	P35580 [810-817]		0	915.526	5.153	0.965601	16.86	32.5	167.5	25.24	3.72	443205	632466	644245	500968	437107	496407	443205	744678	659990	3.51359e+06	3.26191e+06	3.40061e+06		High	High	High	High	High	High	High	0.0002328	0.00126	2.1	15.46
	FALSE	High	[R].QVASNLEK.[K]		0.0211975	0.00185165	1	1	1	P35580	P35580 [1441-1448]		0	888.479																				No Quan Values	n/a	n/a	n/a	High	n/a	n/a	High	0.0005144	0.004165	1.11
	FALSE	High	[K].SALLDEK.[R]		0.0340691	0.00315383	1	1	7	P35580	P35580 [1725-1731]		0	775.42	18.874	0.54327	43.96	11.2	188.8	44.52	13.82	810035	1.32013e+06		3.39349e+06	2537098	2.751e+06	810035	1.55434e+06		2.38006e+07	1.89331e+07	1.88456e+07		Peak Found	High	n/a	Peak Found	High	High	High	0.000803	0.007731	2.02	15.24
	FALSE	High	[R].TGLEDPER.[Y]		0.00144565	0.000615384	1	1	28	P35580	P35580 [5-12]		0	916.437	15.958	0.600542	35.17	13.5	186.5	27.32	25.85	961847	1438964	1.34374e+06	3854934	2.24471e+06	2.77204e+06	961847	1.69426e+06	1.37658e+06	2.7037e+07	1.67511e+07	1.89897e+07		High	High	High	High	High	High	High	0.0001638	0.0001319	2.05	15.19
	FALSE	High	[K].TSDVNETQPPQSE.[-]		2.28406e-06	0.000471051	1	1	26	P35580	P35580 [1964-1976]		0	1431.62	27.386	0.430835	34.55	7	193	29.74	3.98	922800	1.12787e+06	730532	3.39251e+06	3.44117e+06	3.68908e+06	922800	1.32797e+06	748386	2.37938e+07	2.56797e+07	2.52719e+07		High	High	High	High	High	High	High	0.0001514	3.357e-08	3.56	18.14
	FALSE	High	[R].TVGQLYK.[E]		0.0170583	0.00160108	3	4	15	P35580; P35579; Q7Z406	P35580 [652-658]; P35579 [645-651]; Q7Z406 [669-675]		0	808.456	4.59	0.948733	9.68	37.6	162.4	14.13	17.29	3534024	3.91233e+06	3690766	2.31264e+06	2.90561e+06	2.38224e+06	3534024	4.60645e+06	3.78097e+06	1.62199e+07	2.16831e+07	1.63194e+07	Shared	High	High	High	High	High	High	High	0.0004572	0.003164	2.02	16.13
	FALSE	High	[K].VEGELEEMER.[K]		2.07994e-05	0.000471051	1	1	7	P35580	P35580 [871-880]		0	1220.55	0.01	1.9791e-17		200		26.74		652562	620715	411366				652562	730841	421420					High	High	High	n/a	n/a	n/a	High	0.0001514	5.715e-07	2.1	29.99
	FALSE	High	[K].VKPLLQVTR.[Q]		0.0773924	0.00684996	2	3	2	P35580; Q7Z406	P35580 [841-849]; Q7Z406 [858-866]		0	1053.68																				No Quan Values	High	n/a	High	n/a	n/a	n/a	High	0.002317	0.0228	1.32
	Checked	Confidence	Annotated Sequence	Modifications	Qvality PEP	Qvality q-value	# Protein Groups	# Proteins	# PSMs	Master Protein Accessions	Positions in Master Proteins	Modifications in Master Proteins	# Missed Cleavages	Theo. MH+ [Da]	Abundance Ratio: (Sample) / (Control)	Abundance Ratio Adj. P-Value: (Sample) / (Control)	Abundance Ratio Variability [%]: (Sample) / (Control)	Abundances (Grouped): Control	Abundances (Grouped): Sample	Abundances (Grouped) CV [%]: Control	Abundances (Grouped) CV [%]: Sample	Abundance: F4: Control, CTRL-1	Abundance: F5: Control, CTRL-2	Abundance: F6: Control, CTRL-3	Abundance: F1: Sample, AF-1	Abundance: F2: Sample, AF-2	Abundance: F3: Sample, AF-3	Abundances (Normalized): F4: Control, CTRL-1	Abundances (Normalized): F5: Control, CTRL-2	Abundances (Normalized): F6: Control, CTRL-3	Abundances (Normalized): F1: Sample, AF-1	Abundances (Normalized): F2: Sample, AF-2	Abundances (Normalized): F3: Sample, AF-3	Quan Info	Found in Sample: F4: Control, CTRL-1	Found in Sample: F5: Control, CTRL-2	Found in Sample: F6: Control, CTRL-3	Found in Sample: F1: Sample, AF-1	Found in Sample: F2: Sample, AF-2	Found in Sample: F3: Sample, AF-3	Confidence (by Search Engine): Sequest HT	Percolator q-Value (by Search Engine): Sequest HT	Percolator PEP (by Search Engine): Sequest HT	XCorr (by Search Engine): Sequest HT	Top Apex RT [min]
	FALSE	High	[K].AEAESLYQSK.[Y]		5.40701e-06	0.000471051	1	1	41	P04264	P04264 [367-376]		0	1125.54	0.712	0.550293	20.9	116.8	83.2	18.6	9.44	72019224	7.17362e+07	5.65187e+07	6.40825e+06	7.26306e+06	7.48557e+06	72019224	8.44635e+07	5.79e+07	4.49449e+07	5.42006e+07	5.12795e+07		High	High	High	High	High	High	High	0.0001514	1.018e-07	3.5	17.96
	FALSE	High	[K].AQYEDIAQK.[S]		5.97907e-05	0.000471051	1	1	57	P04264	P04264 [356-364]		0	1065.52	0.858	0.613037	24.26	107.6	92.4	25.63	14.85	1.21208e+08	1.40989e+08	9.87896e+07	1.32593e+07	1.66613e+07	1.51794e+07	1.21208e+08	1.66003e+08	1.01204e+08	9.29958e+07	1.24335e+08	1.03986e+08		High	High	High	High	High	High	High	0.0001514	2.211e-06	2.51	17.49
	FALSE	High	[K].DVDGAYMTK.[V]		3.42109e-05	0.000471051	1	1	65	P04264	P04264 [290-298]		0	999.445	2.16	0.879412	16.97	63.3	136.7	7.28	23.35	4.13004e+07	3.97692e+07	4.04759e+07	1.17495e+07	1.68345e+07	1.30748e+07	4.13004e+07	4.6825e+07	4.14652e+07	8.24065e+07	1.25627e+08	8.95683e+07		High	High	High	High	High	High	High	0.0001514	1.08e-06	1.84	21.78
	FALSE	High	[K].DVDGAYMTK.[V]	1xOxidation [M7]	1.68628e-06	0.000471051	1	1	102	P04264	P04264 [290-298]		0	1015.44	4.613	0.947398	19.83	35.1	164.9	13.59	16.85	2.03224e+07	1.55097e+07	2.32843e+07	1.36165e+07	1.04777e+07	1.60616e+07	2.03224e+07	1.82614e+07	2.38534e+07	9.55007e+07	7.81896e+07	1.10029e+08		High	High	High	High	High	High	High	0.0001514	2.289e-08	3.5	13.5
	FALSE	High	[R].DYQELMNTK.[L]		0.000327004	0.000471051	1	1	26	P04264	P04264 [464-472]		0	1141.52	0.023	0.0109117	3.11	195.5	4.5	12.51		2.22123e+07	1.51407e+07	1.77742e+07			60786.8	2.22123e+07	1.78269e+07	1.82086e+07			416418		High	High	High	n/a	n/a	High	High	0.0001514	1.957e-05	1.79	35.48
	FALSE	High	[R].DYQELMNTK.[L]	1xOxidation [M6]	0.000227214	0.000471051	1	1	32	P04264	P04264 [464-472]		0	1157.51	1.085	0.68167	11.76	95.9	104.1	6.52	18.08	22165480	16572768	1.99199e+07	2.91678e+06	2.96795e+06	4.17294e+06	22165480	1.95131e+07	2.04068e+07	2.04572e+07	2.21483e+07	2.85866e+07		High	High	High	High	High	High	High	0.0001514	1.232e-05	2.48	20.4
	FALSE	High	[R].FLEQQNQVLQTK.[W]		1.38258e-09	0.000471051	3	3	25	Q7Z794; P35908; P04264	Q7Z794 [184-195]; P35908 [198-209]; P04264 [200-211]		0	1475.79	0.01	1.9791e-17		200		38.11		33618572	56878524	38572836				33618572	6.69698e+07	3.95155e+07				Shared	High	High	High	n/a	n/a	n/a	High	0.0001514	2.508e-12	3.76	33.03
	FALSE	High	[K].FVSTTYSGVTR.[-]		0.0878675	0.00696697	1	1	1	P04264	P04264 [634-644]		0	1217.62																				No Quan Values	n/a	n/a	High	n/a	n/a	n/a	High	0.002429	0.02696	0.98
	FALSE	High	[R].GGGGGGYGSGGSSYGSGGGSYGSGGGGGGGR.[G]		0.000209979	0.000471051	1	1	1	P04264	P04264 [519-549]		0	2383.95																				No Quan Values	n/a	n/a	High	n/a	n/a	n/a	High	0.0001514	1.108e-05	1.68
	FALSE	High	[R].GGSGGGGGGSSGGRGSGGGSSGGSIGGR.[G]		0.00185391	0.000615384	1	1	1	P04264	P04264 [589-616]		1	2079.91																				No Quan Values	High	n/a	n/a	n/a	n/a	n/a	High	0.0001638	0.0001808	2.38
	FALSE	High	[R].GSGGGSSGGSIGGR.[G]		1.03505e-05	0.000471051	1	1	2	P04264	P04264 [603-616]		0	1092.5	36.175	0.293184	25.73	5.4	194.6	8.08	23.37	124292	92086.2	105746	656271	381402	572554	124292	108424	108330	4.60282e+06	2.84621e+06	3.92225e+06		Peak Found	Peak Found	Peak Found	High	High	Peak Found	High	0.0001514	2.345e-07	1.29	7.9
	FALSE	High	[R].GSGGGSSGGSIGGRGSSSGGVK.[S]		0.000105772	0.000471051	1	1	2	P04264	P04264 [603-624]		1	1751.83																				No Quan Values	n/a	High	High	n/a	n/a	n/a	High	0.0001514	4.626e-06	2.53
	FALSE	High	[K].KDVDGAYMTK.[V]		1.02521e-06	0.000471051	1	1	15	P04264	P04264 [289-298]		1	1127.54	0.548	0.469671	28.79	131.3	68.7	14.29	30.13	9.7182e+06	7.05192e+06	10811149	649087	1.04803e+06	742309	9.7182e+06	8.30306e+06	1.10754e+07	4.55245e+06	7.82094e+06	5.08516e+06		High	High	High	High	Peak Found	High	High	0.0001514	1.207e-08	2.4	11.99
	FALSE	High	[K].IEISELNR.[V]		0.00100461	0.000615384	2	2	24	P35908; P04264	P35908 [394-401]; P04264 [396-403]		0	973.531	0.01	1.9791e-17	4.07	199.3	0.7	16.75		3.65182e+07	3.01632e+07	4.64105e+07			18953.9	3.65182e+07	3.55147e+07	4.75448e+07			129843	Shared	High	High	High	n/a	n/a	Peak Found	High	0.0001638	8.274e-05	1.87	31.21
	FALSE	High	[K].LNDLEDALQQAK.[E]		7.24114e-11	0.000471051	1	1	12	P04264	P04264 [444-455]		0	1357.7	0.01	1.9791e-17		200		13.6		8628291	6.17017e+06	9331556				8628291	7.26486e+06	9.55962e+06					High	High	High	n/a	n/a	n/a	High	0.0001514	5.738e-14	3.81	46.77
	FALSE	High	[R].LRSEIDNVKK.[Q]		0.00187654	0.000615384	1	1	4	P04264	P04264 [408-417]		2	1201.69	0.01	1.9791e-17		200		13.03		775698	659022	598399				775698	775944	613023					High	High	High	n/a	n/a	n/a	High	0.0001638	0.0001838	3.17	8.96
	FALSE	High	[KR].NKYEDEINK.[HR]		0.000133204	0.000471051	5	7	15	P04264; P04259; P02538; P05787; P13647	P04264 [268-276]; P04259 [251-259]; P02538 [251-259]; P05787 [177-185]; P13647 [256-264]		1	1152.55	0.034	0.0206188	76.4	195	5	31.89	82.18	1.288e+07	5.69742e+06	1.18693e+07		81809.8	23610.2	1.288e+07	6.70824e+06	1.21594e+07		610506	161741	Shared	High	High	High	n/a	Peak Found	Peak Found	High	0.0001514	6.191e-06	2.56	12.73
	FALSE	High	[RK].NKYEDEINKR.[T]		6.91039e-07	0.000471051	5	6	20	P04264; P04259; P02538; P05787; P13647	P04264 [268-277]; P04259 [251-260]; P02538 [251-260]; P05787 [177-186]; P13647 [256-265]		2	1308.65	0.01	1.9791e-17		200		41.33		1.94e+07	6.66064e+06	1.65063e+07				1.94e+07	7.84236e+06	1.69097e+07				Shared	High	High	High	n/a	n/a	n/a	High	0.0001514	7.251e-09	4.2	12.33
	FALSE	High	[K].NMQDMVEDYR.[N]		1.35184e-05	0.000471051	1	1	3	P04264	P04264 [258-267]		0	1300.53	0.01	1.9791e-17		200		22		1.29513e+06	1.71897e+06	1.7888e+06				1.29513e+06	2.02395e+06	1.83252e+06					High	High	Peak Found	n/a	n/a	n/a	High	0.0001514	3.29e-07	2.01	43.46
	FALSE	High	[K].NMQDMVEDYR.[N]	1xOxidation [M]	1.0697e-06	0.000471051	1	1	29	P04264	P04264 [258-267]		0	1316.52	0.01	1.9791e-17		200		1.89		1.03011e+07	8482440	9.71901e+06				1.03011e+07	9.98738e+06	9.95655e+06					High	High	High	n/a	n/a	n/a	High	0.0001514	1.27e-08	3.03	31.13
	FALSE	High	[K].NMQDMVEDYR.[N]	2xOxidation [M2; M5]	1.21195e-05	0.000471051	1	1	35	P04264	P04264 [258-267]		0	1332.52	0.122	0.119947	13.08	178.3	21.7	5.19	40.73	16538562	1.54043e+07	1.62693e+07	279492	271546	559176	16538562	1.81374e+07	1.66669e+07	1.96025e+06	2.02641e+06	3.83061e+06		High	High	High	High	High	High	High	0.0001514	2.868e-07	2.93	20.46
	FALSE	High	[K].QISNLQQSISDAEQR.[G]		1.40924e-07	0.000471051	1	1	13	P04264	P04264 [418-432]		0	1716.85	0.01	1.9791e-17		200		31.82		1.64066e+06	1.04388e+06	2.26345e+06				1.64066e+06	1.22908e+06	2.31877e+06					High	High	High	n/a	n/a	n/a	High	0.0001514	9.494e-10	1.78	41.8
	FALSE	High	[R].SEIDNVK.[K]		0.0665238	0.00558943	1	1	13	P04264	P04264 [410-416]		0	804.41	11.984	0.684874	26.77	15.4	184.6	29.81	11.99	5.05496e+06	7.2203e+06	5.31334e+06	10979793	8.22549e+06	9521862	5.05496e+06	8.50132e+06	5.4432e+06	7.7008e+07	6.13827e+07	6.52291e+07		High	High	High	High	High	High	High	0.00192	0.01866	1.46	11.47
	FALSE	High	[R].SGGGFSSGSAGIINYQR.[R]		6.36967e-06	0.000471051	1	1	3	P04264	P04264 [13-29]		0	1657.79																				No Quan Values	High	High	High	n/a	n/a	n/a	High	0.0001514	1.256e-07	2.18
	FALSE	High	[K].SKAEAESLYQSK.[Y]		1.31366e-08	0.000471051	1	1	15	P04264	P04264 [365-376]		1	1340.67	0.01	1.9791e-17		200		36.92		2.92312e+07	11424352	2.66853e+07				2.92312e+07	1.34512e+07	2.73375e+07					High	High	High	n/a	n/a	n/a	High	0.0001514	4.521e-11	4.01	12.92
	FALSE	High	[K].SLNNQFASFIDK.[V]		0.0105126	0.00118726	1	1	2	P04264	P04264 [186-197]		0	1383.69	0.01	1.9791e-17		200		29.98		986460	1.1284e+06	1.76324e+06				986460	1.3286e+06	1.80633e+06					Peak Found	High	High	n/a	n/a	n/a	High	0.0003765	0.001694	0.6	55.97
	FALSE	High	[K].SISISVAR.[G]		0.00580213	0.000615384	1	1	20	P04264	P04264 [75-82]		0	832.489	0.088	0.0803367	26.37	183.9	16.1	28.32	24.14	9406320	11563091	7.79546e+06	158628	93700	120238	9406320	1.36146e+07	7.98598e+06	1.11255e+06	699236	823684		High	High	High	Peak Found	Peak Found	Peak Found	High	0.0001638	0.0007873	1.94	24.65
	FALSE	High	[R].SLVNLGGSK.[S]		2.14402e-05	0.000471051	1	1	33	P04264	P04264 [66-74]		0	874.499	0.176	0.179716	25.02	170.1	29.9	5.5	20.69	2.91418e+07	2.72708e+07	2.86284e+07	884567	546019	752801	2.91418e+07	3.21092e+07	2.93281e+07	6.20401e+06	4.07467e+06	5.15703e+06		High	High	High	High	High	High	High	0.0001514	5.931e-07	2.46	23.94
	FALSE	High	[R].TLLEGEESR.[M]		0.000148579	0.000471051	1	1	49	P04264	P04264 [484-492]		0	1033.52	0.353	0.340572	5.51	148	52	5.07	7.3	73008344	60053444	76177888	3661905	3.34166e+06	4.17265e+06	73008344	7.0708e+07	7.80397e+07	2.56832e+07	2.49371e+07	2.85845e+07		High	High	High	High	High	High	High	0.0001514	7.127e-06	2.15	20
	FALSE	High	[R].TNAENEFVTIK.[K]		6.36967e-06	0.000471051	1	1	17	P04264	P04264 [278-288]		0	1265.64	0.01	1.9791e-17		200		6.95		35572320	3.13205e+07	3.9652e+07				35572320	3.68773e+07	4.06211e+07					High	High	High	n/a	n/a	n/a	High	0.0001514	1.26e-07	2.36	34.63
	FALSE	High	[R].TNAENEFVTIKK.[D]		0.000863252	0.000615384	1	1	3	P04264	P04264 [278-289]		1	1393.73	0.01	1.9791e-17		200		11.4		756851	759275	706595				756851	893984	723864					High	High	High	n/a	n/a	n/a	High	0.0001638	6.797e-05	1.33	23.24
	FALSE	High	[K].WELLQQVDTSTR.[T]		0.0006491	0.000471051	1	1	4	P04264	P04264 [212-223]		0	1475.75	0.01	1.9791e-17		200		36.64		85735.7	73246	151500				85735.7	86241.2	155203					High	High	High	n/a	n/a	n/a	High	0.0001514	4.737e-05	1.35	55.39
	FALSE	High	[KR].YEDEINK.[HR]		0.0131528	0.00160108	7	12	30	Q7Z794; P35908; P04264; P04259; P02538; P05787; P13647	Q7Z794 [254-260]; P35908 [268-274]; P04264 [270-276]; P04259 [253-259]; P02538 [253-259]; P05787 [179-185]; P13647 [258-264]		0	910.415	3.889	0.983544	12.67	41	159	20.24	8.27	21362934	12100619	19319184	10037061	10288738	12128296	21362934	1.42475e+07	1.97913e+07	7.0396e+07	7.67797e+07	8.30844e+07	Shared	High	High	High	High	High	High	High	0.0004572	0.002246	1.61	12.58
	FALSE	High	[KR].YEDEINKR.[T]		7.71481e-05	0.000471051	7	11	51	Q7Z794; P35908; P04264; P04259; P02538; P05787; P13647	Q7Z794 [254-261]; P35908 [268-275]; P04264 [270-277]; P04259 [253-260]; P02538 [253-260]; P05787 [179-186]; P13647 [258-265]		1	1066.52	0.971	0.650989	41.82	101.5	98.5	29.26	2.28	83190176	128722684	113107164	16084414	1.45123e+07	1.64292e+07	83190176	1.5156e+08	1.15871e+08	1.1281e+08	1.08298e+08	1.12547e+08	Shared	High	High	High	High	High	High	High	0.0001514	3.079e-06	1.7	10.29
	FALSE	High	[K].YEELQITAGR.[H]		0.00010076	0.000471051	2	2	9	P04264; P04259	P04264 [377-386]; P04259 [360-369]		0	1179.6	0.01	1.9791e-17	3.5	198.6	1.4	21.23		5.91763e+06	7.55497e+06	8482654			9126.23	5.91763e+06	8.89536e+06	8.68997e+06			62518.8	Shared	High	High	High	n/a	n/a	Peak Found	High	0.0001514	4.323e-06	2.44	34.24
FALSE	High	Master Protein	P15924	Desmoplakin OS=Homo sapiens OX=9606 GN=DSP PE=1 SV=3	0	171.055	15	50	219	50	2871	331.6	6.81	253.77	50	0	4.06	0.943172	57.02	49	151	14.33	3.89	1.08851e+07	9.9951e+06	8.62577e+06	5.02399e+06	4.49169e+06	4.76664e+06	1.08851e+07	1.17684e+07	8.83658e+06	3.52363e+07	3.35192e+07	3.26537e+07	High	High	High	High	High	High	1
	Checked	Confidence	Annotated Sequence	Modifications	Qvality PEP	Qvality q-value	# Protein Groups	# Proteins	# PSMs	Master Protein Accessions	Positions in Master Proteins	Modifications in Master Proteins	# Missed Cleavages	Theo. MH+ [Da]	Abundance Ratio: (Sample) / (Control)	Abundance Ratio Adj. P-Value: (Sample) / (Control)	Abundance Ratio Variability [%]: (Sample) / (Control)	Abundances (Grouped): Control	Abundances (Grouped): Sample	Abundances (Grouped) CV [%]: Control	Abundances (Grouped) CV [%]: Sample	Abundance: F4: Control, CTRL-1	Abundance: F5: Control, CTRL-2	Abundance: F6: Control, CTRL-3	Abundance: F1: Sample, AF-1	Abundance: F2: Sample, AF-2	Abundance: F3: Sample, AF-3	Abundances (Normalized): F4: Control, CTRL-1	Abundances (Normalized): F5: Control, CTRL-2	Abundances (Normalized): F6: Control, CTRL-3	Abundances (Normalized): F1: Sample, AF-1	Abundances (Normalized): F2: Sample, AF-2	Abundances (Normalized): F3: Sample, AF-3	Quan Info	Found in Sample: F4: Control, CTRL-1	Found in Sample: F5: Control, CTRL-2	Found in Sample: F6: Control, CTRL-3	Found in Sample: F1: Sample, AF-1	Found in Sample: F2: Sample, AF-2	Found in Sample: F3: Sample, AF-3	Confidence (by Search Engine): Sequest HT	Percolator q-Value (by Search Engine): Sequest HT	Percolator PEP (by Search Engine): Sequest HT	XCorr (by Search Engine): Sequest HT	Top Apex RT [min]
	FALSE	High	[K].ACGSEIMQK.[K]	1xCarbamidomethyl [C2]	0.00486575	0.000615384	1	1	4	P15924	P15924 [1279-1287]		0	1023.46	8.748	0.839635	10.55	20.5	179.5		14.68		94155.8		110647	129953	151639		110861		776037	969772	1.0388e+06		n/a	High	n/a	High	High	High	High	0.0001638	0.0006244	1.41	12.73
	FALSE	High	[R].AEENALQQK.[A]		0.00559466	0.000615384	1	1	1	P15924	P15924 [1270-1278]		0	1030.52																				No Quan Values	n/a	n/a	n/a	High	n/a	n/a	High	0.0001638	0.000752	2.14
	FALSE	High	[K].AEFQEEAK.[R]		0.00819922	0.000901342	1	1	8	P15924	P15924 [1332-1339]		0	951.442																				No Quan Values	High	High	n/a	High	High	High	High	0.0002328	0.001226	1.83	12.2
	FALSE	High	[R].AELIVQPELK.[Y]		0.00624041	0.000615384	1	1	3	P15924	P15924 [85-94]		0	1139.67																				No Quan Values	High	High	High	n/a	n/a	n/a	High	0.0001638	0.0008599	1.51
	FALSE	High	[R].AESGPDLR.[Y]		0.00700293	0.000615384	1	1	12	P15924	P15924 [20-27]		0	844.416	4.721	0.941279	5.11	35	165	2.4	4.95	870101	764486		575142		631569	870101	900119		4.03382e+06		4.32654e+06		Peak Found	High	High	High	High	High	High	0.0001638	0.0009986	1.57	12.08
	FALSE	High	[K].CLEDENAR.[L]	1xCarbamidomethyl [C1]	0.0669137	0.00558943	1	1	1	P15924	P15924 [1499-1506]		0	1006.43																				No Quan Values	High	n/a	n/a	n/a	n/a	n/a	High	0.001958	0.01877	0.9
	FALSE	High	[K].EMSVQEAYK.[K]		0.000693894	0.000471051	1	1	3	P15924	P15924 [2476-2484]		0	1084.5	0.01	1.9791e-17		200		15.3			143217	132467					168627	135705					High	High	High	n/a	n/a	n/a	High	0.0001514	5.128e-05	1.66	22.56
	FALSE	High	[R].ETQSQLETER.[S]		0.000160775	0.000471051	1	1	7	P15924	P15924 [1923-1932]		0	1220.58	2.963	0.957066	18.24	50.8	149.2	38.74	9.39	1.21024e+06	446140	1.0517e+06	482453	396972		1.21024e+06	525294	1.0774e+06	3.38373e+06	2.9624e+06			High	High	High	High	High	High	High	0.0001514	7.858e-06	2.12	13.01
	FALSE	High	[R].EYENELAK.[V]		0.00166211	0.000615384	1	1	12	P15924	P15924 [1187-1194]		0	995.468	3.257	0.919481	19.7	47	153	5.97	13.93	631085	591603	612498	293076	312054	256676	631085	696565	627468	2.05552e+06	2.3287e+06	1.75834e+06		High	High	High	High	High	High	High	0.0001638	0.0001575	1.45	16.95
	FALSE	High	[K].FGDSNTVMR.[F]		0.00232052	0.000615384	1	1	2	P15924	P15924 [917-925]		0	1026.47																				No Quan Values	High	n/a	High	n/a	n/a	n/a	High	0.0001638	0.000243	1.42
	FALSE	High	[K].FGDSNTVMR.[F]	1xOxidation [M8]	0.000132399	0.000471051	1	1	8	P15924	P15924 [917-925]		0	1042.46	2.224	0.798396	14.73	62	138	16.68	5.13	575162	348636	505326		148768	174259	575162	410490	517676		1.11018e+06	1.19376e+06		High	High	High	High	High	High	High	0.0001514	6.131e-06	1.7	13.1
	FALSE	High	[K].FLDQNLQK.[Y]		0.0133129	0.00160108	1	1	4	P15924	P15924 [1057-1064]		0	1005.54	0.01	1.9791e-17		200		26.01		289905	289026	193797				289905	340304	198533					High	High	High	n/a	n/a	n/a	High	0.0004572	0.002295	1.37	24.8
	FALSE	High	[R].GAGSIAGASASPK.[E]		4.76004e-06	0.000471051	1	1	3	P15924	P15924 [2014-2026]		0	1073.56																				No Quan Values	Peak Found	Peak Found	Peak Found	High	High	High	High	0.0001514	8.639e-08	0.95	12.43
	FALSE	High	[R].LEDELNR.[A]		0.0571134	0.00483522	1	1	2	P15924	P15924 [1832-1838]		0	888.442	0.01	1.9791e-17		200		13.08		1.34178e+06	1.45668e+06	1642000				1.34178e+06	1.71512e+06	1.68213e+06					Peak Found	High	High	n/a	n/a	n/a	High	0.001519	0.01524	1.57	16.59
	FALSE	High	[K].IEVLEEELR.[L]		0.014666	0.00160108	1	1	3	P15924	P15924 [1034-1042]		0	1129.61	0.01	1.9791e-17		200		31.01		53372.2	86928.1	86233.1				53372.2	102351	88340.6					High	High	High	n/a	n/a	n/a	High	0.0004572	0.002594	1.62	44.82
	FALSE	High	[R].LEYDDLR.[R]		0.0448166	0.00416854	1	1	3	P15924	P15924 [1729-1735]		0	923.447	0.01	1.9791e-17		200		7.86		173439	168775	195250				173439	198719	200022					High	High	High	n/a	n/a	n/a	High	0.001132	0.01109	1.3	30.78
	FALSE	High	[R].LPVDIAYK.[R]		0.00573213	0.000615384	1	1	2	P15924	P15924 [2386-2393]		0	918.529	0.01	1.9791e-17		200		14.63		91484.1	70644.5	107670				91484.1	83178.1	110301					High	High	Peak Found	n/a	n/a	n/a	High	0.0001638	0.0007707	1.1	36.37
	FALSE	High	[R].LPVEEAYK.[R]		0.014666	0.00160108	1	1	1	P15924	P15924 [2310-2317]		0	948.504																				No Quan Values	High	n/a	n/a	n/a	n/a	n/a	High	0.0004572	0.002584	1.8
	FALSE	High	[R].LQDTSSYAK.[I]		0.000773957	0.000471051	1	1	6	P15924	P15924 [2764-2772]		0	1012.49	8.122	0.817465	29.08	22.6	177.4	28.19	17.59	410718	232883		327141	352236	472672	410718	274201		2.29444e+06	2.62856e+06	3.23802e+06		Peak Found	High	n/a	High	High	High	High	0.0001514	5.935e-05	2.17	12.23
	FALSE	High	[K].ISITEGIER.[G]		0.0996421	0.0080269	1	1	1	P15924	P15924 [2631-2639]		0	1017.56																				No Quan Values	n/a	n/a	High	n/a	n/a	n/a	High	0.002917	0.03184	0.94
	FALSE	High	[R].LSSEVEALR.[R]		0.00954116	0.000901342	1	1	2	P15924	P15924 [1657-1665]		0	1003.54	0.01	1.9791e-17		200		12.88		190765	166109	233810				190765	195579	239524					Peak Found	High	High	n/a	n/a	n/a	High	0.0002328	0.001484	2.05	25.99
	FALSE	High	[R].ISTEEAIR.[K]		0.0787488	0.00684996	1	1	1	P15924	P15924 [2745-2752]		0	918.489																				No Quan Values	n/a	n/a	n/a	High	n/a	n/a	High	0.002355	0.02337	1.44
	FALSE	High	[R].LTYEIEDEK.[R]		0.000512332	0.000471051	1	1	2	P15924	P15924 [1114-1122]		0	1139.55	0.01	1.9791e-17		200		28.25		258335	136268	161826				258335	160445	165781					High	High	Peak Found	n/a	n/a	n/a	High	0.0001514	3.487e-05	1.75	29.47
	FALSE	High	[R].LTYEIEDEKR.[R]		0.0453519	0.00416854	1	1	2	P15924	P15924 [1114-1123]		1	1295.65																				No Quan Values	High	High	n/a	n/a	n/a	n/a	High	0.001132	0.01122	1.82
	FALSE	High	[K].IVQLKPR.[N]		0.00829927	0.000901342	1	1	3	P15924	P15924 [445-451]		0	853.562	0.01	1.9791e-17		200		13.76		104151		83637				104151		85681.1					High	High	High	n/a	n/a	n/a	High	0.0002328	0.001248	1.52	11.33
	FALSE	High	[K].MSAAEAVK.[E]		0.0176879	0.00160108	1	1	3	P15924	P15924 [2707-2714]		0	806.408																				No Quan Values	Peak Found	Peak Found	Peak Found	High	Peak Found	High	High	0.0004572	0.003308	1.34	10.97
	FALSE	High	[R].MSQLEVK.[E]		0.0472748	0.00435433	1	1	7	P15924	P15924 [316-322]		0	834.439	3.212	0.897324	34.48	41.3	158.7	32.81	21.58	238978	371221	273330	109440	144369	173521	238978	437083	280010	767572	1.07735e+06	1.1887e+06		High	High	High	High	High	High	High	0.001226	0.01191	1.7	15.77
	FALSE	High	[K].NATILELR.[S]		0.034479	0.00315383	1	1	2	P15924	P15924 [1746-1753]		0	929.541																				No Quan Values	High	High	n/a	n/a	n/a	n/a	High	0.000803	0.007854	1.19
	FALSE	High	[K].NDYDQLQK.[A]		0.000434916	0.000471051	1	1	11	P15924	P15924 [1137-1144]		0	1023.47	5.905	0.926119	34.29	28.1	171.9	32.48	17.52	441893	565436	350227	302081	404967	394530	441893	665754	358786	2.11868e+06	3.02206e+06	2.70271e+06		High	High	High	High	High	High	High	0.0001514	2.833e-05	2.28	17.34
	FALSE	High	[K].NFVDPVTK.[K]		0.00887171	0.000901342	1	1	1	P15924	P15924 [2171-2178]		0	919.488																				No Quan Values	n/a	High	n/a	n/a	n/a	n/a	High	0.0002328	0.00136	1.34
	FALSE	High	[K].NLHSEISGK.[R]		0.000769276	0.000471051	1	1	2	P15924	P15924 [932-940]		0	984.511	0.01	1.9791e-17		200		33.89		161177	234653	154535				161177	276284	158312					High	Peak Found	High	n/a	n/a	n/a	High	0.0001514	5.871e-05	1.8	9.55
	FALSE	High	[K].NQCTQVVQER.[E]	1xCarbamidomethyl [C3]	1.37668e-05	0.000471051	1	1	11	P15924	P15924 [1803-1812]		0	1261.6	1.958	0.843642	23.92	67.6	132.4	22.96	7.09	1.16804e+06	619360	955018	259771	269902		1.16804e+06	729245	978359	1.82193e+06	2.01415e+06			High	High	High	Peak Found	High	High	High	0.0001514	3.385e-07	2.79	12.59
	FALSE	High	[R].QLLQEQESVK.[Q]		0.000962847	0.000615384	1	1	3	P15924	P15924 [1667-1676]		0	1201.64																				No Quan Values	High	High	High	n/a	n/a	n/a	High	0.0001638	7.809e-05	1.56	22.03
	FALSE	High	[R].QLQNIIQATSR.[E]		0.000741779	0.000471051	1	1	3	P15924	P15924 [271-281]		0	1271.71																				No Quan Values	High	High	High	n/a	n/a	n/a	High	0.0001514	5.593e-05	1.01
	FALSE	High	[R].QMGQPCDAYQK.[R]	1xCarbamidomethyl [C6]; 1xOxidation [M2]	8.5755e-06	0.000471051	1	1	7	P15924	P15924 [130-140]		0	1341.56	2.683	0.857943	0	54.3	145.7				324128		146003				381634		1.02401e+06				High	High	High	High	High	High	High	0.0001514	1.838e-07	2.42	12.22
	FALSE	High	[R].QQIYAAEK.[A]		0.0469953	0.00435433	1	1	6	P15924	P15924 [2084-2091]		0	950.494	11.741	0.69127	44.95	14.6	185.4	45.7	12.25		101946	229036	303553	234482	323901		120033	234634	2.129e+06	1.74982e+06	2.21887e+06		n/a	High	Peak Found	High	High	High	High	0.001226	0.01177	1.89	12.54
	FALSE	High	[R].QVQNLVNK.[S]		0.00290468	0.000615384	1	1	8	P15924	P15924 [434-441]		0	942.537	1.895	0.740323	34.97	69.1	130.9	13.82	35.61	523629	365519		99185	155961		523629	430369		695645	1.16386e+06			High	High	High	High	High	n/a	High	0.0001638	0.0003223	2.48	12.68
	FALSE	High	[R].RVEEDIQQQK.[A]		0.00671175	0.000615384	1	1	1	P15924	P15924 [1425-1434]		1	1272.65	0.01	1.9791e-17		200		9.32		118297		131762				118297		134983					High	n/a	Peak Found	n/a	n/a	n/a	High	0.0001638	0.0009483	2.31	9.7
	FALSE	High	[R].SNKPIILR.[A]		0.103095	0.00816095	1	1	1	P15924	P15924 [457-464]		0	940.594	0.01	1.9791e-17		200					110119						129656						n/a	High	n/a	n/a	n/a	n/a	High	0.003098	0.03346	1.39	12.64
	FALSE	High	[R].SQLQISNNR.[T]		0.00704555	0.000615384	1	1	2	P15924	P15924 [1754-1762]		0	1059.55	0.01	1.9791e-17		200		15.07		369900	398179	351332				369900	468823	359919					High	Peak Found	Peak Found	n/a	n/a	n/a	High	0.0001638	0.001005	1.4	13.99
	FALSE	High	[K].STLEAETR.[V]		0.00819922	0.000901342	1	1	12	P15924	P15924 [1841-1848]		0	906.453	15.512	0.639923	24.1	12.1	187.9	25.92	7.06	318774	379866	267653	748856	610984	721812	318774	447261	274195	5.25218e+06	4.55947e+06	4.94474e+06		High	High	High	High	High	High	High	0.0002328	0.001224	1.81	11.26
	FALSE	High	[R].VEEDIQQQK.[A]		0.015025	0.00160108	1	1	1	P15924	P15924 [1426-1434]		0	1116.55																				No Quan Values	n/a	n/a	n/a	n/a	High	n/a	High	0.0004572	0.002666	1.2
	FALSE	High	[K].VEEELNR.[L]		0.0839145	0.00696697	1	1	1	P15924	P15924 [1573-1579]		0	888.442																				No Quan Values	n/a	n/a	n/a	n/a	High	n/a	High	0.002429	0.02536	0.95
	FALSE	High	[R].VLLQEEGTR.[K]		0.0122313	0.00160108	1	1	1	P15924	P15924 [1176-1184]		0	1044.57																				No Quan Values	n/a	High	n/a	n/a	n/a	n/a	High	0.0004572	0.002055	1.26
	FALSE	High	[K].VQEQELTR.[L]		0.00211864	0.000615384	1	1	9	P15924	P15924 [1530-1537]		0	1002.52	4.398	0.999445	30.8	36.9	163.1	28.65	11.55		336076	582536	271378	287615	350362		395702	596773	1.90334e+06	2.14633e+06	2.40014e+06		High	High	High	High	High	High	High	0.0001638	0.0002151	2.07	12.6
	FALSE	High	[R].VQYDLQK.[A]		0.0627418	0.00522127	1	1	2	P15924	P15924 [1510-1516]		0	893.473	2.512	0.740111	20.99	54.7	145.3	27.92	16.83	200077	270882	199754	71668.9	92171.4	79338.9	200077	318942	204636	502658	687829	543507		Peak Found	High	High	Peak Found	Peak Found	Peak Found	High	0.001643	0.01729	0.8	17.55
	FALSE	High	[K].VTQLTDR.[W]		0.105457	0.00816095	1	1	7	P15924	P15924 [860-866]		0	832.452	100	1.9791e-17			200		30.31				276617	162133	169770				1.94008e+06	1.20991e+06	1.163e+06		n/a	n/a	n/a	High	High	High	High	0.003098	0.03447	1.86	11.18
	FALSE	High	[R].VVIVDPETNK.[E]		0.000296749	0.000471051	1	1	2	P15924	P15924 [2466-2475]		0	1113.62																				No Quan Values	n/a	High	High	n/a	n/a	n/a	High	0.0001514	1.737e-05	1.05
	FALSE	High	[R].YEVTSGGGGTSR.[M]		2.81475e-07	0.000471051	1	1	11	P15924	P15924 [28-39]		0	1170.54	5.204	0.919438	5.47	32.2	167.8	3.4	6.12	959220	776469		646978	652994	748729	959220	914229		4.53765e+06	4.87296e+06	5.12913e+06		High	High	High	High	High	High	High	0.0001514	2.303e-09	3.06	12.23
	FALSE	High	[K].YGDGIQLTR.[S]		0.00438872	0.000615384	1	1	3	P15924	P15924 [95-103]		0	1022.53	0.01	1.9791e-17		200		18.58		184549	145698	124370				184549	171547	127410					Peak Found	High	High	n/a	n/a	n/a	High	0.0001638	0.0005475	0.61	29.64
	FALSE	High	[K].YQAECSQFK.[A]	1xCarbamidomethyl [C5]	0.000286139	0.000471051	1	1	6	P15924	P15924 [1065-1073]		0	1160.5	100	1.9791e-17			200		16.17					136126	117865					1.01584e+06	807431		High	High	High	High	Peak Found	High	High	0.0001514	1.65e-05	2.03	17.51
	Checked	Confidence	Annotated Sequence	Modifications	Qvality PEP	Qvality q-value	# Protein Groups	# Proteins	# PSMs	Master Protein Accessions	Positions in Master Proteins	Modifications in Master Proteins	# Missed Cleavages	Theo. MH+ [Da]	Abundance Ratio: (Sample) / (Control)	Abundance Ratio Adj. P-Value: (Sample) / (Control)	Abundance Ratio Variability [%]: (Sample) / (Control)	Abundances (Grouped): Control	Abundances (Grouped): Sample	Abundances (Grouped) CV [%]: Control	Abundances (Grouped) CV [%]: Sample	Abundance: F4: Control, CTRL-1	Abundance: F5: Control, CTRL-2	Abundance: F6: Control, CTRL-3	Abundance: F1: Sample, AF-1	Abundance: F2: Sample, AF-2	Abundance: F3: Sample, AF-3	Abundances (Normalized): F4: Control, CTRL-1	Abundances (Normalized): F5: Control, CTRL-2	Abundances (Normalized): F6: Control, CTRL-3	Abundances (Normalized): F1: Sample, AF-1	Abundances (Normalized): F2: Sample, AF-2	Abundances (Normalized): F3: Sample, AF-3	Quan Info	Found in Sample: F4: Control, CTRL-1	Found in Sample: F5: Control, CTRL-2	Found in Sample: F6: Control, CTRL-3	Found in Sample: F1: Sample, AF-1	Found in Sample: F2: Sample, AF-2	Found in Sample: F3: Sample, AF-3	Confidence (by Search Engine): Sequest HT	Percolator q-Value (by Search Engine): Sequest HT	Percolator PEP (by Search Engine): Sequest HT	XCorr (by Search Engine): Sequest HT	Top Apex RT [min]
	FALSE	High	[R].ALEEANADLEVK.[I]		2.53228e-06	0.000471051	3	4	3	P02533; P13646; P08779	P02533 [135-146]; P13646 [124-135]; P08779 [137-148]		0	1301.66	0.01	1.9791e-17		200		35.5		214270	353026	441152				214270	415660	451933				Shared	High	High	High	n/a	n/a	n/a	High	0.0001514	3.861e-08	2.29	30.4
	FALSE	High	[R].APSTYGGGLSVSSSR.[F]		1.05585e-08	0.000471051	1	1	5	P02533	P02533 [42-56]		0	1425.7	0.01	1.9791e-17		200		15.67		956488	995916	1.28203e+06				956488	1.17261e+06	1.31337e+06					High	High	High	n/a	n/a	n/a	High	0.0001514	3.415e-11	3.26	26.57
	FALSE	High	[K].ASLENSLEETK.[G]		2.85167e-05	0.000471051	2	2	3	P02533; P08779	P02533 [353-363]; P08779 [355-365]		0	1220.6	0.01	1.9791e-17		200		15.19		3716418	2.69886e+06	2.67705e+06				3716418	3.17769e+06	2.74248e+06				Shared	High	High	High	n/a	n/a	n/a	High	0.0001514	8.565e-07	1.61	28.12
	FALSE	High	[R].CEMEQQNQEYK.[I]	1xCarbamidomethyl [C1]	3.10979e-08	0.000471051	2	2	9	P02533; Q04695	P02533 [389-399]; Q04695 [358-368]		0	1486.59	1.294	0.732106	46.29	90.1	109.9	35.1	28.12	3850596	4477309	2.48196e+06	669069	540526	995936	3850596	5.27166e+06	2.54262e+06	4.69259e+06	4.03367e+06	6.82261e+06	Shared	High	High	High	High	High	High	High	0.0001514	1.361e-10	3.76	14.06
	FALSE	High	[R].CEMEQQNQEYK.[I]	1xCarbamidomethyl [C1]; 1xOxidation [M3]	2.27612e-07	0.000471051	2	2	7	P02533; Q04695	P02533 [389-399]; Q04695 [358-368]		0	1502.59	8.249	0.81152	9.1	21.6	178.4	4.36	9.48	217041		225341	296987	232136	269536	217041		230849	2.08295e+06	1.73232e+06	1.84644e+06	Shared	High	High	High	High	High	High	High	0.0001514	1.756e-09	3.16	9.71
	FALSE	High	[K].DAEEWFFTK.[T]		0.00150836	0.000615384	1	1	3	P02533	P02533 [301-309]		0	1172.53	0.01	1.9791e-17		200		18.49		128869	156116	174080				128869	183814	178335					High	High	High	n/a	n/a	n/a	High	0.0001638	0.0001394	1.38	64.99
	FALSE	High	[K].DYSPYFK.[T]		0.0174755	0.00160108	2	2	6	P02533; P08779	P02533 [161-167]; P08779 [163-169]		0	919.42	0.092	0.0849685	39.6	183.1	16.9	24.21	36.88	1.30899e+06	1432926	1.01403e+06		21200.3	13541	1.30899e+06	1.68715e+06	1.03881e+06		158207	92761.8	Shared	High	High	High	n/a	Peak Found	Peak Found	High	0.0004572	0.003255	1.37	37.38
	FALSE	High	[K].EELAYLK.[K]		0.0249397	0.00230773	2	3	5	P02533; Q04695	P02533 [244-250]; Q04695 [213-219]		0	865.467	0.01	1.9791e-17		200		10.78		876542	662215	690347				876542	779704	707219				Shared	High	High	High	n/a	n/a	n/a	High	0.0006137	0.005163	1.97	29.65
	FALSE	High	[R].EVATNSELVQSGK.[S]		1.98472e-08	0.000471051	2	2	7	P02533; Q04695	P02533 [316-328]; Q04695 [285-297]		0	1361.69	0.341	0.331201	32.9	149.2	50.8	29.44	7.29	8670763	10255503	6585979	421418	375087	471558	8670763	1.2075e+07	6.74694e+06	2.95566e+06	2.79908e+06	3.23039e+06	Shared	High	High	High	High	High	High	High	0.0001514	7.65e-11	3.52	18.26
	FALSE	High	[K].GSCGIGGGIGGGSSR.[I]	1xCarbamidomethyl [C3]	1.23201e-09	0.000471051	2	2	7	P02533; P08779	P02533 [16-30]; P08779 [16-30]		0	1278.59	0.44	0.404459	21.91	138.9	61.1	23.25	14.4	5.16493e+06	5.84902e+06	4292187	285545	357069	331500	5.16493e+06	6.88674e+06	4.39709e+06	2.0027e+06	2.66463e+06	2.27093e+06	Shared	High	High	High	High	High	High	High	0.0001514	2.173e-12	3.64	17.6
	FALSE	High	[K].KNHEEEMNALR.[G]		0.0609283	0.00501659	2	2	1	P02533; Q04695	P02533 [251-261]; Q04695 [220-230]		1	1370.65																				No Quan Values	n/a	n/a	High	n/a	n/a	n/a	High	0.001557	0.01654	1.8
	FALSE	High	[KR].LAADDFR.[AITLV]		0.0160582	0.00160108	7	17	39	P02533; Q14525; P13645; P05783; P13646; Q04695; P08779	P02533 [195-201]; Q14525 [136-142]; P13645 [229-235]; P05783 [159-165]; P13646 [185-191]; Q04695 [164-170]; P08779 [197-203]		0	807.4	0.322	0.316764	26.58	149.5	50.5	12.4	20.13	8.29246e+07	8.75412e+07	8.25766e+07	4.73755e+06	2.95227e+06	4.16795e+06	8.29246e+07	1.03073e+08	8.45948e+07	3.32273e+07	2.20313e+07	2.85524e+07	Shared	High	High	High	High	High	Peak Found	High	0.0004572	0.002912	1.49	24.02
	FALSE	High	[R].LASYLDK.[V]		0.00965752	0.000901342	5	8	61	P02533; P13645; Q04695; P35527; P08779	P02533 [126-132]; P13645 [157-163]; Q04695 [95-101]; P35527 [164-170]; P08779 [128-134]		0	809.44	0.655	0.523674	5.25	120.8	79.2	4.89	3.35	126973214	101328100	128335804	1.18631e+07	1.0568e+07	1.22544e+07	126973214	1.19306e+08	1.31472e+08	8.32035e+07	7.88638e+07	8.39483e+07	Shared	High	High	High	High	High	High	High	0.0002328	0.001518	3.06	20.06
	FALSE	High	[R].LEQEIATYR.[RSH]		0.000124603	0.000471051	4	8	25	P02533; P13646; Q04695; P08779	P02533 [408-416]; P13646 [398-406]; Q04695 [377-385]; P08779 [410-418]		0	1122.58	0.01	1.9791e-17		200		11.49		4.00029e+06	4.08152e+06	4.8775e+06				4.00029e+06	4.80566e+06	4.9967e+06				Shared	High	High	High	n/a	n/a	n/a	High	0.0001514	5.678e-06	2.3	26.2
	FALSE	High	[R].ISSVLAGGSCR.[A]	1xCarbamidomethyl [C10]	0.00388703	0.000615384	2	2	1	P02533; P08779	P02533 [31-41]; P08779 [31-41]		0	1106.56																				No Quan Values	n/a	n/a	n/a	High	n/a	n/a	High	0.0001638	0.0004687	1.1
	FALSE	High	[R].MSVEADINGLR.[R]	1xOxidation [M1]	0.00276703	0.000615384	1	2	4	P02533	P02533 [212-222]		0	1220.59	0.01	1.9791e-17		200		13.4		237295	260209	290283				237295	306375	297377					Peak Found	High	High	n/a	n/a	n/a	High	0.0001638	0.0003026	1.82	36.53
	FALSE	High	[K].NHEEEMNALR.[G]		8.21884e-06	0.000471051	2	2	7	P02533; Q04695	P02533 [252-261]; Q04695 [221-230]		0	1242.55	0.01	1.9791e-17		200		46.58		1.62002e+06	2.95422e+06	1.64807e+06				1.62002e+06	3.47835e+06	1.68835e+06				Shared	High	High	High	n/a	n/a	n/a	High	0.0001514	1.737e-07	2.13	14.68
	FALSE	High	[K].NHEEEMNALR.[G]	1xOxidation [M6]	0.00186519	0.000615384	2	2	5	P02533; Q04695	P02533 [252-261]; Q04695 [221-230]		0	1258.55	0.716	0.545416	209.66	116.5	83.5	22.7	121.19	1.02604e+06	1.20462e+06		443842		35006.3	1.02604e+06	1.41834e+06		3.11294e+06		239809	Shared	High	High	High	Peak Found	n/a	Peak Found	High	0.0001638	0.0001823	2.48	8.51
	FALSE	High	[R].QFTSSSSMK.[G]		0.00019642	0.000471051	2	2	13	P02533; P08779	P02533 [7-15]; P08779 [7-15]		0	1002.46	1.97	0.857191	30.6	73.4	126.6	27.34	24.08	2.48232e+06	2.90418e+06	4247016	806805	1.14827e+06	860958	2.48232e+06	3.41943e+06	4.35081e+06	5.65861e+06	8.56894e+06	5.89796e+06	Shared	High	High	High	High	High	High	High	0.0001514	1.017e-05	2.32	11.97
	FALSE	High	[K].SEISELR.[R]		0.0673058	0.00558943	2	2	5	P02533; Q04695	P02533 [329-335]; Q04695 [298-304]		0	833.436	1.134	0.69508	21.49	93.7	106.3	17.84	2.55	1.23371e+06	1504263	1.47829e+06	235870	232858	250611	1.23371e+06	1.77115e+06	1.51442e+06	1.6543e+06	1.7377e+06	1.7168e+06	Shared	Peak Found	Peak Found	Peak Found	High	High	High	High	0.001958	0.01894	1.4	19.46
	FALSE	High	[R].TKYETELNLR.[M]		0.0039107	0.000615384	1	1	4	P02533	P02533 [202-211]		1	1266.67	0.01	1.9791e-17		200		20.03		291401	308059	237787				291401	362714	243599					High	High	High	n/a	n/a	n/a	High	0.0001638	0.0004746	2	24.74
	FALSE	High	[R].VLDELTLAR.[AT]		0.00292236	0.000615384	3	5	3	P02533; Q04695; P08779	P02533 [224-232]; Q04695 [193-201]; P08779 [226-234]		0	1029.59	0.01	1.9791e-17		200		11.35		2.07139e+06	1.42287e+06	1.98592e+06				2.07139e+06	1.67531e+06	2.03446e+06				Shared	High	High	High	n/a	n/a	n/a	High	0.0001638	0.000326	1.82	42.6
	FALSE	High	[K].VTMQNLNDR.[L]		0.000140682	0.000471051	3	7	40	P02533; P13645; P08779	P02533 [117-125]; P13645 [148-156]; P08779 [119-127]		0	1090.53	0.167	0.170675	15.11	171.4	28.6	7.36	15.85	7.65987e+07	6.65035e+07	8.55556e+07	1.72899e+06	1.75439e+06	2.38203e+06	7.65987e+07	7.83025e+07	8.76465e+07	1.21265e+07	1.30922e+07	1.6318e+07	Shared	High	High	High	High	High	High	High	0.0001514	6.643e-06	2.17	19.86
	FALSE	High	[K].VTMQNLNDR.[L]	1xOxidation [M3]	0.000355997	0.000471051	3	7	72	P02533; P13645; P08779	P02533 [117-125]; P13645 [148-156]; P08779 [119-127]		0	1106.53	2.44	0.908957	47.46	53.2	146.8	45.6	18.06	4.2741e+07	7.41346e+07	4.05374e+07	20643846	15820788	1.47898e+07	4.2741e+07	8.72874e+07	4.15281e+07	1.44788e+08	1.18063e+08	1.01317e+08	Shared	High	High	High	High	High	High	High	0.0001514	2.187e-05	2.54	10.77
	FALSE	High	[K].VVSTHEQVLR.[T]		0.000689698	0.000471051	1	1	3	P02533	P02533 [460-469]		0	1167.65																				No Quan Values	n/a	High	High	n/a	n/a	n/a	High	0.0001514	5.12e-05	2.8
	FALSE	High	[K].YETELNLR.[M]		0.00549372	0.000615384	1	1	7	P02533	P02533 [204-211]		0	1037.53	0.01	1.9791e-17		200		11.5		1.11756e+06	881768	1.26553e+06				1.11756e+06	1.03821e+06	1.29646e+06					High	High	High	n/a	n/a	n/a	High	0.0001638	0.0007337	1.76	31.35
FALSE	High	Master Protein	P21333	Filamin-A OS=Homo sapiens OX=9606 GN=FLNA PE=1 SV=4	0	138.831	11	26	135	20	2647	280.6	6.06	134.6	26	4	3.869	0.930219	81.63	52.9	147.1	8.95	1.28	4.8191e+06	4.7645e+06	4.70833e+06	1.93259e+06	1.79548e+06	1.92878e+06	4.8191e+06	5.60981e+06	4.8234e+06	1.35545e+07	1.33988e+07	1.3213e+07	High	High	High	High	High	High	1
	Checked	Confidence	Annotated Sequence	Modifications	Qvality PEP	Qvality q-value	# Protein Groups	# Proteins	# PSMs	Master Protein Accessions	Positions in Master Proteins	Modifications in Master Proteins	# Missed Cleavages	Theo. MH+ [Da]	Abundance Ratio: (Sample) / (Control)	Abundance Ratio Adj. P-Value: (Sample) / (Control)	Abundance Ratio Variability [%]: (Sample) / (Control)	Abundances (Grouped): Control	Abundances (Grouped): Sample	Abundances (Grouped) CV [%]: Control	Abundances (Grouped) CV [%]: Sample	Abundance: F4: Control, CTRL-1	Abundance: F5: Control, CTRL-2	Abundance: F6: Control, CTRL-3	Abundance: F1: Sample, AF-1	Abundance: F2: Sample, AF-2	Abundance: F3: Sample, AF-3	Abundances (Normalized): F4: Control, CTRL-1	Abundances (Normalized): F5: Control, CTRL-2	Abundances (Normalized): F6: Control, CTRL-3	Abundances (Normalized): F1: Sample, AF-1	Abundances (Normalized): F2: Sample, AF-2	Abundances (Normalized): F3: Sample, AF-3	Quan Info	Found in Sample: F4: Control, CTRL-1	Found in Sample: F5: Control, CTRL-2	Found in Sample: F6: Control, CTRL-3	Found in Sample: F1: Sample, AF-1	Found in Sample: F2: Sample, AF-2	Found in Sample: F3: Sample, AF-3	Confidence (by Search Engine): Sequest HT	Percolator q-Value (by Search Engine): Sequest HT	Percolator PEP (by Search Engine): Sequest HT	XCorr (by Search Engine): Sequest HT	Top Apex RT [min]
	FALSE	High	[K].AEGPGLSR.[T]		0.0040068	0.000615384	1	1	15	P21333	P21333 [877-884]		0	786.41	11.724	0.691673	11.06	15.7	184.3	22.42	4.56	482774	573376	442572	798077	815077	826245	482774	675104	453389	5.5974e+06	6.08251e+06	5.66016e+06		High	Peak Found	High	High	High	High	High	0.0001638	0.0004867	1.56	11.39
	FALSE	High	[K].AEISFEDR.[K]		0.0495689	0.00455068	1	1	3	P21333	P21333 [2281-2288]		0	966.453																				No Quan Values	High	High	High	n/a	n/a	n/a	High	0.001267	0.01267	1.08
	FALSE	High	[K].AFGPGLQGGSAGSPAR.[F]		6.21692e-06	0.000471051	1	1	3	P21333	P21333 [1072-1087]		0	1429.72	0.01	1.9791e-17		200		9.55		214906	167719	173144				214906	197475	177376					High	High	High	n/a	n/a	n/a	High	0.0001514	1.212e-07	0.78	28.23
	FALSE	High	[R].AGGPGLER.[AG]		0.062375	0.00501659	2	2	1	P21333; O75369	P21333 [2243-2250]; O75369 [2198-2205]		0	756.4																				No Quan Values	n/a	n/a	n/a	n/a	n/a	High	High	0.0016	0.01717	0.98
	FALSE	High	[R].AGQSAAGAAPGGGVDTR.[D]		5.291e-07	0.000471051	1	1	4	P21333	P21333 [8-24]		0	1442.7	0.01	1.9791e-17		200		30.05		350260	165803	343032				350260	195219	351416					Peak Found	High	Peak Found	High	High	High	High	0.0001514	5.155e-09	2.23	12.94
	FALSE	High	[R].ALTQTGGPHVK.[A]		0.00105456	0.000615384	1	1	3	P21333	P21333 [1284-1294]		0	1108.61	1.016	0.24321	62.7	94.4	105.6	43.74	55.95	135883	194309	95387.1		13399.3	33708.7	135883	228783	97718.3		99992.1	230920		High	High	High	n/a	Peak Found	Peak Found	High	0.0001638	8.805e-05	1.22	9.41
	FALSE	High	[K].ATCAPQHGAPGPGPADASK.[V]	1xCarbamidomethyl [C3]	1.89706e-14	0.000471051	1	1	3	P21333	P21333 [2541-2559]		0	1789.83																				No Quan Values	High	High	High	n/a	n/a	n/a	High	0.0001514	1.467e-18	5.42
	FALSE	High	[K].CSGPGLER.[A]	1xCarbamidomethyl [C1]	0.00971623	0.000901342	1	1	6	P21333	P21333 [1165-1172]		0	875.404	7.858	0.858561	9.18	22.6	177.4		8.74		129667		160779		186294		152672		1.12764e+06		1.2762e+06		n/a	High	High	High	High	High	High	0.0002328	0.001524	2.02	11.67
	FALSE	High	[K].CSGPGLSPGMVR.[A]	1xCarbamidomethyl [C1]	0.0665238	0.00558943	1	1	1	P21333	P21333 [1453-1464]		0	1217.58																				No Quan Values	n/a	n/a	High	n/a	n/a	n/a	High	0.00192	0.01868	1.03
	FALSE	High	[R].DAEMPATEK.[D]		0.0820005	0.00684996	1	1	1	P21333	P21333 [25-33]		0	991.44																				No Quan Values	n/a	n/a	n/a	High	n/a	n/a	High	0.002385	0.02455	1.03
	FALSE	High	[R].EATTEFSVDAR.[A]		0.000122355	0.000471051	1	1	2	P21333	P21333 [1273-1283]		0	1225.57																				No Quan Values	High	n/a	High	n/a	n/a	n/a	High	0.0001514	5.54e-06	1.94
	FALSE	High	[EKR].FTVETR.[SG]		0.062375	0.00501659	2	2	3	P21333; Q14315	P21333 [304-309]; [1376-1381]; Q14315 [1371-1376]		0	752.394	2.229	0.810961	39.84	61.9	138.1	19.41	31.84	542026	647028	551187	125965	227529	183768	542026	761823	564658	883469	1.69794e+06	1.2589e+06	Shared	Peak Found	Peak Found	Peak Found	High	High	High	High	0.0016	0.01714	1.38	15.95
	FALSE	High	[K].KGEITGEVR.[M]		0.0192477	0.00160108	1	1	12	P21333	P21333 [1801-1809]		1	988.542	0.01	1.9791e-17		200		5.82		301874	269456	330817				301874	317262	338902					High	High	High	High	High	High	High	0.0004572	0.003673	1.85	9.04
	FALSE	High	[K].IECDDKGDGSCDVR.[Y]	2xCarbamidomethyl [C3; C11]	3.36809e-06	0.000471051	2	2	6	P21333; Q14315	P21333 [621-634]; Q14315 [616-629]		1	1625.65																				No Quan Values	High	High	High	High	n/a	High	High	0.0001514	5.542e-08	2.77
	FALSE	High	[K].LKPGAPLRPK.[L]		0.00108704	0.000615384	1	1	3	P21333	P21333 [269-278]		0	1076.69																				No Quan Values	High	High	High	n/a	n/a	n/a	High	0.0001638	9.166e-05	0.58
	FALSE	High	[K].IQQNTFTR.[W]		0.0104491	0.00118726	3	3	5	P21333; O75369; Q14315	P21333 [44-51]; O75369 [17-24]; Q14315 [37-44]		0	1007.53	3.217	0.850547	36.8	47.4	152.6	36.77	4.49	132086	224358	160934	75621.3	76238.1	76488.7	132086	264163	164867	530378	568927	523982	Shared	High	Peak Found	High	Peak Found	High	Peak Found	High	0.0003765	0.001677	1.4	15.15
	FALSE	High	[K].IVGPSGAAVPCK.[V]	1xCarbamidomethyl [C11]	0.000152229	0.000471051	1	1	3	P21333	P21333 [1008-1019]		0	1155.62	0.01	1.9791e-17		200		10.7		139451	146065	147331				139451	171979	150932					High	High	High	n/a	n/a	n/a	High	0.0001514	7.333e-06	2.16	21.81
	FALSE	High	[K].LVSIDSK.[A]		0.0541632	0.00483522	3	3	8	P21333; O75369; Q14315	P21333 [121-127]; O75369 [94-100]; Q14315 [114-120]		0	761.44	6.218	0.902262	38.58	27.7	172.3	40.6	14.47	319994	541937	338126	387025	282889	314425	319994	638087	346390	2.71444e+06	2.11106e+06	2.15396e+06	Shared	High	High	High	High	High	High	High	0.001447	0.01418	1.38	15.23
	FALSE	High	[RK].NDNDTFTVK.[Y]		0.000104496	0.000471051	2	2	7	P21333; Q14315	P21333 [829-837]; Q14315 [824-832]		0	1053.48	5.212	0.957376	22.65	32.2	167.8	21.24	12.14	303776	223815	387121	263930	212154	213696	303776	263524	396582	1.8511e+06	1.5832e+06	1.46392e+06	Shared	High	High	High	High	High	High	High	0.0001514	4.534e-06	2.06	19.42
	FALSE	High	[K].SSFTVDCSK.[A]	1xCarbamidomethyl [C7]	0.00306774	0.000615384	1	1	6	P21333	P21333 [2576-2584]		0	1030.45	4.096	0.89894	13.82	39.2	160.8	14.74	6	173407	133745	125757	83389.5	87676.3	94152.8	173407	157473	128830	584862	654284	644990		High	High	High	High	High	Peak Found	High	0.0001638	0.0003473	1.47	17.1
	FALSE	High	[K].VAQPTITDNK.[D]		8.45002e-05	0.000471051	1	1	16	P21333	P21333 [1815-1824]		0	1086.58	1.275	0.598422	20.54	87.9	112.1	22.61		471220	464593	335672		80518		471220	547020	343876		600866			High	High	High	High	High	High	High	0.0001514	3.449e-06	2.19	14.11
	FALSE	High	[K].VEPGLGADNSVVR.[F]		0.00042967	0.000471051	1	1	2	P21333	P21333 [1020-1032]		0	1312.69	0.01	1.9791e-17		200		9.15		159167	162362	174729				159167	191167	178999					High	High	Peak Found	n/a	n/a	n/a	High	0.0001514	2.776e-05	1.69	28.98
	FALSE	High	[R].VHGPGIQSGTTNKPNK.[F]		5.03574e-09	0.000471051	1	1	7	P21333	P21333 [1360-1375]		0	1634.86	0.01	1.9791e-17		200		10.64		441562	399953	528924				441562	470912	541851					High	High	High	n/a	n/a	n/a	High	0.0001514	1.322e-11	3.93	7.93
	FALSE	High	[K].VPVHDVTDASK.[V]		7.20379e-09	0.000471051	1	1	5	P21333	P21333 [1440-1450]		0	1167.6	0.451	0.250464	15.92	137.8	62.2	26.6		650709	320314	573593	37806.8			650709	377143	587612	265162				High	High	High	Peak Found	n/a	n/a	High	0.0001514	2.096e-11	2.37	11.25
	FALSE	High	[K].VTAQGPGLEPSGNIANK.[T]		0.104862	0.00816095	1	1	1	P21333	P21333 [384-400]		0	1652.86																				No Quan Values	High	n/a	n/a	n/a	n/a	n/a	High	0.003098	0.03406	0.88
	FALSE	High	[K].VYGPGVAK.[T]		0.00683503	0.000615384	1	1	9	P21333	P21333 [774-781]		0	790.446																				No Quan Values	High	High	High	High	High	High	High	0.0001638	0.0009686	1.32	12.85
TRUE	High	Master Protein	Q92547	DNA topoisomerase 2-binding protein 1 OS=Homo sapiens OX=9606 GN=TOPBP1 PE=1 SV=3	0	133.964	16	24	189	24	1522	170.6	6.96	262.53	24	0	8.775	0.83974	86.25	9.5	190.5	16.26	6.34	8.17055e+06	8.09414e+06	6.70298e+06	2.5326e+07	2.10381e+07	2.3895e+07	8.17055e+06	9.53019e+06	6.86679e+06	1.77627e+08	1.56996e+08	1.63692e+08	High	High	High	High	High	High	1
	Checked	Confidence	Annotated Sequence	Modifications	Qvality PEP	Qvality q-value	# Protein Groups	# Proteins	# PSMs	Master Protein Accessions	Positions in Master Proteins	Modifications in Master Proteins	# Missed Cleavages	Theo. MH+ [Da]	Abundance Ratio: (Sample) / (Control)	Abundance Ratio Adj. P-Value: (Sample) / (Control)	Abundance Ratio Variability [%]: (Sample) / (Control)	Abundances (Grouped): Control	Abundances (Grouped): Sample	Abundances (Grouped) CV [%]: Control	Abundances (Grouped) CV [%]: Sample	Abundance: F4: Control, CTRL-1	Abundance: F5: Control, CTRL-2	Abundance: F6: Control, CTRL-3	Abundance: F1: Sample, AF-1	Abundance: F2: Sample, AF-2	Abundance: F3: Sample, AF-3	Abundances (Normalized): F4: Control, CTRL-1	Abundances (Normalized): F5: Control, CTRL-2	Abundances (Normalized): F6: Control, CTRL-3	Abundances (Normalized): F1: Sample, AF-1	Abundances (Normalized): F2: Sample, AF-2	Abundances (Normalized): F3: Sample, AF-3	Quan Info	Found in Sample: F4: Control, CTRL-1	Found in Sample: F5: Control, CTRL-2	Found in Sample: F6: Control, CTRL-3	Found in Sample: F1: Sample, AF-1	Found in Sample: F2: Sample, AF-2	Found in Sample: F3: Sample, AF-3	Confidence (by Search Engine): Sequest HT	Percolator q-Value (by Search Engine): Sequest HT	Percolator PEP (by Search Engine): Sequest HT	XCorr (by Search Engine): Sequest HT	Top Apex RT [min]
	TRUE	High	[R].ADESHFLIENSTK.[E]		2.04771e-06	0.000471051	1	1	5	Q92547	Q92547 [731-743]		0	1490.71	0.01	1.9791e-17		200		6.71		243681	185650	211211				243681	218587	216373					High	High	Peak Found	n/a	n/a	n/a	High	0.0001514	2.934e-08	2.33	29.14
	TRUE	High	[K].DALAALETPGRPSQQK.[R]		0.0221108	0.00230773	1	1	1	Q92547	Q92547 [841-856]		0	1681.89																				No Quan Values	n/a	n/a	High	n/a	n/a	n/a	High	0.0006137	0.004424	0.94
	TRUE	High	[K].DFAPSEK.[H]		0.00165206	0.000615384	1	1	9	Q92547	Q92547 [476-482]		0	793.373	67.19	0.2008	14.78	3	197	14.32	7.01	720750	563028	527952	6.90474e+06	5.69818e+06	6.36446e+06	720750	662919	540855	4.84272e+07	4.25226e+07	4.35995e+07		Peak Found	High	Peak Found	High	High	High	High	0.0001638	0.0001567	1.98	13.69
	TRUE	High	[K].EAQSEKEEAPKPLHK.[V]		1.78715e-05	0.000471051	1	1	3	Q92547	Q92547 [893-907]		1	1720.89	0.01	1.9791e-17		200		8.96		379176	285972	393016				379176	336709	402621					High	High	Peak Found	n/a	n/a	n/a	High	0.0001514	4.722e-07	3.36	7.74
	TRUE	High	[K].EATHLFSDLNK.[L]		0.000212543	0.000471051	1	1	5	Q92547	Q92547 [1433-1443]		0	1274.64																				No Quan Values	High	High	High	n/a	n/a	n/a	High	0.0001514	1.128e-05	1.91
	TRUE	High	[K].ELGTGLSQK.[R]		0.00236315	0.000615384	1	1	19	Q92547	Q92547 [1498-1506]		0	932.505	100	1.9791e-17			200		0.95				112122		113256				786380		775856		High	High	High	High	High	High	High	0.0001638	0.0002481	2.66	15.7
	TRUE	High	[K].EVQQLTVK.[H]		0.00178763	0.000615384	1	1	27	Q92547	Q92547 [217-224]		0	944.541	12.057	0.682893	17.68	17.2	182.8	13.44	15.93	605134	643596	763941	1.14727e+06	1.32668e+06	1.06502e+06	605134	757782	782611	8.04648e+06	9.90037e+06	7.29584e+06		High	High	High	High	High	High	High	0.0001638	0.0001732	1.64	16.19
	TRUE	High	[K].GFCQDESIYK.[T]	1xCarbamidomethyl [C3]	0.000134831	0.000471051	1	1	4	Q92547	Q92547 [274-283]		0	1246.54	0.01	1.9791e-17		200		13.47		184382	129813	195478				184382	152844	200256					High	High	High	n/a	n/a	n/a	High	0.0001514	6.309e-06	1.55	31.05
	TRUE	High	[K].GVLTQTLEMR.[E]		0.00510783	0.000615384	1	1	1	Q92547	Q92547 [1059-1068]		0	1147.61																				No Quan Values	n/a	n/a	High	n/a	n/a	n/a	High	0.0001638	0.0006664	1.37
	TRUE	High	[K].HGGQYMGQLK.[M]		1.17468e-07	0.000471051	1	1	3	Q92547	Q92547 [225-234]		0	1118.54																				No Quan Values	High	High	High	n/a	n/a	n/a	High	0.0001514	7.507e-10	3.66
	TRUE	High	[K].HGGQYMGQLK.[M]	1xOxidation [M6]	2.11626e-07	0.000471051	1	1	3	Q92547	Q92547 [225-234]		0	1134.54	34.874	0.251402	29.21	5.6	194.4	3.22	27.94	39312.6	31903.8			219387	160138	39312.6	37564.1			1.63718e+06	1.09702e+06		Peak Found	Peak Found	n/a	High	High	High	High	0.0001514	1.597e-09	2.58	8.33
	TRUE	High	[K].HPISEELETPIK.[D]		0.000599872	0.000471051	1	1	4	Q92547	Q92547 [1213-1224]		0	1392.74	0.01	1.9791e-17		200		2.14		241780	199258	226478				241780	234610	232013					High	High	High	n/a	n/a	n/a	High	0.0001514	4.272e-05	1.58	29.14
	TRUE	High	[K].LGGLVIEK.[Q]		0.0209435	0.00185165	1	1	2	Q92547	Q92547 [1290-1297]		0	828.519	0.01	1.9791e-17		200		9.2		375493	299051	304958				375493	352108	312411					High	Peak Found	High	n/a	n/a	n/a	High	0.0005144	0.004123	1.17	29.38
	TRUE	High	[R].LINSGGGVR.[F]		0.0144023	0.00160108	1	1	20	Q92547	Q92547 [380-388]		0	872.495	19.842	0.527697	14.77	9.4	190.6	13.24	17.11	1.35453e+06	1.38814e+06		4.28893e+06	4685284	3.60934e+06	1.35453e+06	1.63443e+06		3.00808e+07	3.49639e+07	2.47256e+07		High	High	High	High	High	High	High	0.0004572	0.002542	2.07	11.8
	TRUE	High	[R].LLSAVSSTK.[D]		0.000399497	0.000471051	1	1	20	Q92547	Q92547 [1014-1022]		0	905.53	5.451	0.906707	18.2	31	169	13.11	1.75	886869	979694	987762	802773	728738	805244	886869	1.15351e+06	1.0119e+06	5.63034e+06	5.43821e+06	5.51629e+06		High	High	High	High	High	High	High	0.0001514	2.534e-05	1.45	15.5
	TRUE	High	[R].NAVALSASPQLK.[E]		5.7453e-06	0.000471051	1	1	4	Q92547	Q92547 [881-892]		0	1198.68	0.01	1.9791e-17		200		6.57		293379	250519	255690				293379	294966	261939					High	High	High	n/a	n/a	n/a	High	0.0001514	1.101e-07	1.55	28.74
	TRUE	High	[K].QAVCDPGNIR.[V]	1xCarbamidomethyl [C4]	0.00014768	0.000471051	1	1	7	Q92547	Q92547 [1197-1206]		0	1129.54	2.751	0.938343	30.39	46.3	153.7	23.73	18.88	972970	1.1327e+06	833047	334757	455965	470850	972970	1.33366e+06	853407	2.34785e+06	3.40263e+06	3.22553e+06		High	High	High	Peak Found	High	High	High	0.0001514	7.064e-06	1.43	17.83
	TRUE	High	[R].QVAASPAVGQPLQK.[E]		5.38821e-07	0.000471051	1	1	3	Q92547	Q92547 [801-814]		0	1393.78																				No Quan Values	High	High	High	n/a	n/a	n/a	High	0.0001514	5.286e-09	3.38
	TRUE	High	[K].SAHRPHVVGAK.[W]		0.00183155	0.000615384	1	1	1	Q92547	Q92547 [415-425]		0	1158.65																				No Quan Values	High	n/a	n/a	n/a	n/a	n/a	High	0.0001638	0.0001788	1.68
	TRUE	High	[R].SGCNSASSTPDSTR.[S]	1xCarbamidomethyl [C3]	3.32149e-10	0.000471051	1	1	12	Q92547	Q92547 [1097-1110]		0	1426.59	100	1.9791e-17	11.39	1	199	3.06	22.48	329872	265143	320844	9724596	5.82305e+06	9245792	329872	312184	328685	6.82045e+07	4.34545e+07	6.33379e+07		High	High	High	High	High	High	High	0.0001514	4.035e-13	4.36	8.01
	TRUE	High	[R].SYLEACR.[T]	1xCarbamidomethyl [C6]	0.02265	0.00230773	1	1	7	Q92547	Q92547 [1332-1338]		0	898.409	7.686	0.813096	16.03	23	177	16.04	8.71	688685	686140	571470	704197	785994	772653	688685	807873	585436	4.93896e+06	5.86548e+06	5.29302e+06		High	High	High	High	High	High	High	0.0006137	0.004568	1.41	18.03
	TRUE	High	[K].TVVTPLDMNR.[F]		0.0561132	0.00483522	1	1	1	Q92547	Q92547 [776-785]		0	1145.6																				No Quan Values	n/a	n/a	High	n/a	n/a	n/a	High	0.001482	0.01489	1.88
	TRUE	High	[K].VVVCVSK.[K]	1xCarbamidomethyl [C4]	0.0914672	0.00754722	1	1	8	Q92547	Q92547 [908-914]		0	790.449																				No Quan Values	High	High	Peak Found	High	High	Peak Found	High	0.002595	0.02845	1.98	12.85
	TRUE	High	[K].YLASVAAGK.[W]		0.000440226	0.000471051	1	1	10	Q92547	Q92547 [1318-1326]		0	879.493	3.56	0.9951	13.68	43.9	156.1	16.57	13.38	751577	890459	937000	532228	457012	416250	751577	1.04844e+06	959900	3.73284e+06	3.41045e+06	2.8515e+06		High	High	High	High	High	High	High	0.0001514	2.863e-05	1.82	16.83
	TRUE	High	[K].YVQMMGGR.[V]		0.0223788	0.00230773	1	1	4	Q92547	Q92547 [127-134]		0	941.433	5.931	0.954416	39.72	28.9	171.1	30.4	18.9	102965	163070	174128	110444	150909	154449	102965	192002	178384	774612	1.12616e+06	1.05805e+06		High	High	High	Peak Found	Peak Found	Peak Found	High	0.0006137	0.004476	1.52	21.07
	TRUE	High	[K].YVQMMGGR.[V]	1xOxidation [M]	0.0026041	0.000615384	1	1	6	Q92547	Q92547 [127-134]		0	957.428	100	1.9791e-17			200		6.27				663961	706847	717555				4.65676e+06	5.27484e+06	4.91558e+06		n/a	n/a	n/a	High	High	High	High	0.0001638	0.0002811	1.97	12.06
FALSE	High	Master Protein	Q93009	Ubiquitin carboxyl-terminal hydrolase 7 OS=Homo sapiens OX=9606 GN=USP7 PE=1 SV=2	0	131.726	21	23	134	23	1102	128.2	5.55	172.11	23	0	0.602	0.209287	102.42	95.2	104.8	15.67	39.26	1.24353e+07	1.3044e+07	1.11394e+07	1.0107e+06	1.83493e+06	2.43242e+06	1.24353e+07	1.53583e+07	1.14116e+07	7.08869e+06	1.36932e+07	1.66632e+07	High	High	High	High	High	High	1	Acetyl [N-Term]
	Checked	Confidence	Annotated Sequence	Modifications	Qvality PEP	Qvality q-value	# Protein Groups	# Proteins	# PSMs	Master Protein Accessions	Positions in Master Proteins	Modifications in Master Proteins	# Missed Cleavages	Theo. MH+ [Da]	Abundance Ratio: (Sample) / (Control)	Abundance Ratio Adj. P-Value: (Sample) / (Control)	Abundance Ratio Variability [%]: (Sample) / (Control)	Abundances (Grouped): Control	Abundances (Grouped): Sample	Abundances (Grouped) CV [%]: Control	Abundances (Grouped) CV [%]: Sample	Abundance: F4: Control, CTRL-1	Abundance: F5: Control, CTRL-2	Abundance: F6: Control, CTRL-3	Abundance: F1: Sample, AF-1	Abundance: F2: Sample, AF-2	Abundance: F3: Sample, AF-3	Abundances (Normalized): F4: Control, CTRL-1	Abundances (Normalized): F5: Control, CTRL-2	Abundances (Normalized): F6: Control, CTRL-3	Abundances (Normalized): F1: Sample, AF-1	Abundances (Normalized): F2: Sample, AF-2	Abundances (Normalized): F3: Sample, AF-3	Quan Info	Found in Sample: F4: Control, CTRL-1	Found in Sample: F5: Control, CTRL-2	Found in Sample: F6: Control, CTRL-3	Found in Sample: F1: Sample, AF-1	Found in Sample: F2: Sample, AF-2	Found in Sample: F3: Sample, AF-3	Confidence (by Search Engine): Sequest HT	Percolator q-Value (by Search Engine): Sequest HT	Percolator PEP (by Search Engine): Sequest HT	XCorr (by Search Engine): Sequest HT	Top Apex RT [min]
	FALSE	High	[K].DDPENDNSELPTAK.[E]		6.61704e-09	0.000471051	1	1	9	Q93009	Q93009 [771-784]		0	1544.67	0.29	0.178764	60.26	154.8	45.2	3.51	54.86	918093	835995	922201	26087.8		60564.9	918093	984316	944739	182969		414897		High	High	High	Peak Found	n/a	Peak Found	High	0.0001514	1.869e-11	2.66	23.78
	FALSE	High	[R].DGPGNPLR.[H]		0.0348938	0.00315383	1	1	6	Q93009	Q93009 [847-854]		0	825.421	2.614	0.918571	15.23	52.7	147.3	12.26	12.77	876812	899976	830329	349563	371141	312777	876812	1.05965e+06	850622	2.4517e+06	2.76964e+06	2.14267e+06		High	Peak Found	High	High	High	High	High	0.000803	0.007957	1.84	17.22
	FALSE	High	[R].DLLEECK.[K]	1xCarbamidomethyl [C6]	0.0616476	0.00501659	1	1	7	Q93009	Q93009 [920-926]		0	906.424																				No Quan Values	High	High	High	High	n/a	n/a	High	0.0016	0.01687	1.57
	FALSE	High	[K].EEAIEHNYGGHDDDLSVR.[H]		0.0334632	0.00315383	1	1	1	Q93009	Q93009 [491-508]		0	2055.9																				No Quan Values	n/a	n/a	High	n/a	n/a	n/a	High	0.000803	0.007593	1.2
	FALSE	High	[R].EEEITLYPDK.[H]		0.000231388	0.000471051	1	1	3	Q93009	Q93009 [905-914]		0	1236.6	0.01	1.9791e-17		200		31.86		214820	318807	228891				214820	375369	234485					High	High	High	n/a	n/a	n/a	High	0.0001514	1.26e-05	0.99	37.79
	FALSE	High	[K].FDDDVVSR.[C]		0.00452395	0.000615384	1	1	4	Q93009	Q93009 [480-487]		0	952.437	0.225	0.229775	34.78	163.3	36.7	24.99	1.81	2.02096e+06	2.11913e+06	1.45867e+06	63029.9	60857.5	66796.5	2.02096e+06	2.4951e+06	1.49432e+06	442067	454149	457587		High	High	High	High	Peak Found	Peak Found	High	0.0001638	0.0005721	2.58	23.46
	FALSE	High	[R].FMYDPQTDQNIK.[I]		0.000557751	0.000471051	1	1	2	Q93009	Q93009 [409-420]		0	1499.68	0.01	1.9791e-17		200		46.94		74888.4	182032	156225				74888.4	214327	160043					Peak Found	High	High	n/a	n/a	n/a	High	0.0001514	3.877e-05	0.88	38.2
	FALSE	High	[K].GTCVEGTIPK.[L]	1xCarbamidomethyl [C3]	0.00118339	0.000615384	1	1	9	Q93009	Q93009 [313-322]		0	1061.53	0.57	0.396248	32.73	127.3	72.7	24.35		1.03591e+06	1.12078e+06	787976			86268.4	1.03591e+06	1.31963e+06	807234			590978		High	High	High	n/a	n/a	Peak Found	High	0.0001638	0.0001018	0.99	17.97
	FALSE	High	[R].HNYEGTLR.[D]		0.000657023	0.000471051	1	1	8	Q93009	Q93009 [855-862]		0	989.48	0.754	0.568344	29.15	114	86	29.31	14.03	1.76199e+06	2.1247e+06	1.38173e+06	217352	177968	167893	1.76199e+06	2.50166e+06	1.4155e+06	1.52442e+06	1.32809e+06	1.15014e+06		High	High	High	High	High	High	High	0.0001514	4.796e-05	2.43	10.61
	FALSE	High	[K].HTGYVGLK.[N]		0.000253438	0.000471051	1	1	6	Q93009	Q93009 [210-217]		0	874.478	0.535	0.317526	12.3	130.3	69.7	4.69	12.08	707328		646114		53403.2	49014.9	707328		661905		398521	335774		High	High	High	n/a	Peak Found	Peak Found	High	0.0001514	1.415e-05	2.83	11.34
	FALSE	High	[R].LLEIVSYK.[I]		0.0014722	0.000615384	1	1	3	Q93009	Q93009 [941-948]		0	964.571	0.01	1.9791e-17		200		7.62		125751	117165	142975				125751	137952	146469					High	High	High	n/a	n/a	n/a	High	0.0001638	0.0001355	1.71	42.93
	FALSE	High	[R].IQDYDVSLDK.[A]		1.29562e-05	0.000471051	1	1	9	Q93009	Q93009 [746-755]		0	1195.58	0.01	1.9791e-17		200		31.17		459750	650056	452351				459750	765388	463407					High	High	High	n/a	n/a	n/a	High	0.0001514	3.109e-07	2.29	33.26
	FALSE	High	[K].ITDFENR.[R]		0.036384	0.00334433	1	1	15	Q93009	Q93009 [885-891]		0	894.432	1.706	0.811719	20.99	73.9	126.1	22.64	9.87	1.47632e+06	1.68665e+06	1.26236e+06	354672	396108	367605	1.47632e+06	1.98589e+06	1.29321e+06	2.48753e+06	2.95596e+06	2.51826e+06		High	High	High	High	High	High	High	0.0008431	0.008453	1.35	17.49
	FALSE	High	[K].LYYQQLK.[M]		0.0348938	0.00315383	1	1	2	Q93009	Q93009 [876-882]		0	955.525	0.01	1.9791e-17		200		17.82		222712	232404	188069				222712	273636	192665					High	Peak Found	High	n/a	n/a	n/a	High	0.000803	0.008018	1.43	27.15
	FALSE	High	[-].MNHQQQQQQQK.[A]	1xAcetyl [N-Term]	9.87667e-09	0.000471051	1	1	8	Q93009	Q93009 [1-11]	Q93009 1xAcetyl [N-Term]	0	1467.68	30.521	0.420607	32.53	6.3	193.7		30.31		194540			753546	1.2687e+06		229055			5.62333e+06	8.6912e+06		High	High	High	High	High	High	High	0.0001514	3.128e-11	4.21	8.02
	FALSE	High	[R].MNYFQVAK.[T]		0.00189945	0.000615384	1	1	9	Q93009	Q93009 [817-824]		0	1000.49	0.01	1.9791e-17		200		11.86		299818	201623	254439				299818	237394	260658					High	High	High	n/a	n/a	n/a	High	0.0001638	0.0001878	1.01	35.39
	FALSE	High	[K].MVSYIQCK.[E]	1xCarbamidomethyl [C7]	0.00325969	0.000615384	1	1	4	Q93009	Q93009 [328-335]		0	1028.49	0.01	1.9791e-17		200		19.27		458640	267914	353717				458640	315447	362362					High	High	High	n/a	n/a	n/a	High	0.0001638	0.0003735	1.97	23.32
	FALSE	High	[K].RPAMLDNEADGNK.[T]		1.079e-07	0.000471051	1	1	8	Q93009	Q93009 [634-646]		0	1430.67	0.01	1.9791e-17		200		16.26		320718		394420				320718		404059					High	High	High	n/a	n/a	n/a	High	0.0001514	6.713e-10	3.14	12.98
	FALSE	High	[K].SVPLALQR.[V]		0.0120841	0.0014679	1	1	4	Q93009	Q93009 [255-262]		0	883.536	0.01	1.9791e-17		200		8.06		460320	444316	524110				460320	523146	536920					High	High	High	n/a	n/a	n/a	High	0.0004417	0.002023	1.26	26.16
	FALSE	High	[R].VDVIFCDK.[T]	1xCarbamidomethyl [C6]	0.000669091	0.000471051	1	1	3	Q93009	Q93009 [794-801]		0	995.487	0.01	1.9791e-17		200		11.41		282603	191311	243273				282603	225253	249219					High	High	High	n/a	n/a	n/a	High	0.0001514	4.914e-05	1.52	36.29
	FALSE	High	[R].VFYELQHSDKPVGTK.[K]		2.36876e-06	0.000471051	1	1	4	Q93009	Q93009 [263-277]		0	1747.9																				No Quan Values	High	High	High	n/a	n/a	n/a	High	0.0001514	3.539e-08	1.97
	FALSE	High	[R].VLLDNVENK.[M]		0.00257269	0.000615384	1	1	3	Q93009	Q93009 [302-310]		0	1043.57	0.297	0.193673	52.98	157.2	42.8	13.52	53.37	717876	758337	911531		21907.8	52796.9	717876	892880	933809		163487	361683		High	High	Peak Found	n/a	Peak Found	Peak Found	High	0.0001638	0.0002756	1.4	25.73
	FALSE	High	[K].YDAGEHGLQEAEK.[G]		6.81477e-11	0.000471051	1	1	7	Q93009	Q93009 [379-391]		0	1446.65	0.01	1.9791e-17		200					698307						822200						High	High	High	n/a	n/a	n/a	High	0.0001514	5.303e-14	3.58	16.25
FALSE	High	Master Protein	Q13428	Treacle protein OS=Homo sapiens OX=9606 GN=TCOF1 PE=1 SV=3	0	126.442	16	24	119	24	1488	152	9.04	140.21	24	0	2.838	0.830975	77.29	53.3	146.7	16.11	14.91	4.74171e+06	4.19653e+06	6.16886e+06	1.60794e+06	2.04318e+06	1.98485e+06	4.74171e+06	4.94107e+06	6.31963e+06	1.12774e+07	1.52472e+07	1.35971e+07	High	High	High	High	High	High	1
	Checked	Confidence	Annotated Sequence	Modifications	Qvality PEP	Qvality q-value	# Protein Groups	# Proteins	# PSMs	Master Protein Accessions	Positions in Master Proteins	Modifications in Master Proteins	# Missed Cleavages	Theo. MH+ [Da]	Abundance Ratio: (Sample) / (Control)	Abundance Ratio Adj. P-Value: (Sample) / (Control)	Abundance Ratio Variability [%]: (Sample) / (Control)	Abundances (Grouped): Control	Abundances (Grouped): Sample	Abundances (Grouped) CV [%]: Control	Abundances (Grouped) CV [%]: Sample	Abundance: F4: Control, CTRL-1	Abundance: F5: Control, CTRL-2	Abundance: F6: Control, CTRL-3	Abundance: F1: Sample, AF-1	Abundance: F2: Sample, AF-2	Abundance: F3: Sample, AF-3	Abundances (Normalized): F4: Control, CTRL-1	Abundances (Normalized): F5: Control, CTRL-2	Abundances (Normalized): F6: Control, CTRL-3	Abundances (Normalized): F1: Sample, AF-1	Abundances (Normalized): F2: Sample, AF-2	Abundances (Normalized): F3: Sample, AF-3	Quan Info	Found in Sample: F4: Control, CTRL-1	Found in Sample: F5: Control, CTRL-2	Found in Sample: F6: Control, CTRL-3	Found in Sample: F1: Sample, AF-1	Found in Sample: F2: Sample, AF-2	Found in Sample: F3: Sample, AF-3	Confidence (by Search Engine): Sequest HT	Percolator q-Value (by Search Engine): Sequest HT	Percolator PEP (by Search Engine): Sequest HT	XCorr (by Search Engine): Sequest HT	Top Apex RT [min]
	FALSE	High	[K].AEEDAALQAK.[K]		0.00138555	0.000615384	1	1	4	Q13428	Q13428 [65-74]		0	1045.52																				No Quan Values	n/a	High	n/a	High	High	High	High	0.0001638	0.000125	1.34
	FALSE	High	[K].AGPVAVQVK.[A]		7.43896e-05	0.000471051	1	1	7	Q13428	Q13428 [592-600]		0	868.525	1.262	0.572218	10.14	88.4	111.6	9.92	3.91	325188		365340		57391.5	66076	325188		374269		428284	452650		High	High	High	High	High	High	High	0.0001514	2.939e-06	2.28	15.6
	FALSE	High	[K].ASEAQPPVAR.[T]		8.16912e-06	0.000471051	1	1	10	Q13428	Q13428 [1084-1093]		0	1025.54	2.941	0.95507	36.1	50.7	149.3	22.81	50.05	1.00816e+06	727621	1.3008e+06	334403	781152	432829	1.00816e+06	856714	1.33259e+06	2.34537e+06	5.82935e+06	2.96507e+06		High	High	High	High	High	High	High	0.0001514	1.724e-07	2.66	11.46
	FALSE	High	[K].DEPEEELQK.[G]		0.0048363	0.000615384	1	1	5	Q13428	Q13428 [1415-1423]		0	1116.51																				No Quan Values	High	High	High	n/a	n/a	n/a	High	0.0001638	0.0006229	1.13
	FALSE	High	[K].GAAPAPPR.[K]		0.0985147	0.0080269	1	1	2	Q13428	Q13428 [450-457]		0	736.41	100	1.9791e-17			200		25.86				113445	71089	74831.1				795656	530501	512627		n/a	n/a	n/a	High	Peak Found	High	High	0.002873	0.03141	1.32	8.97
	FALSE	High	[K].GAAPTPPGK.[T]		0.0289812	0.00302182	1	1	1	Q13428	Q13428 [910-918]		0	795.436																				No Quan Values	n/a	Peak Found	Peak Found	Peak Found	High	Peak Found	High	0.0007769	0.006248	1.96	8.83
	FALSE	High	[K].GAGPVPPGK.[V]		0.0878675	0.00696697	1	1	2	Q13428	Q13428 [520-528]		0	779.441	100	1.9791e-17			200		20.91				80375.8	49543.3	67090.6				563724	369717	459601		n/a	n/a	n/a	High	High	Peak Found	High	0.002429	0.02689	1.15	9.27
	FALSE	High	[K].GATPAPPGK.[A]		0.0030124	0.000615384	1	1	6	Q13428	Q13428 [314-322]		0	795.436																				No Quan Values	High	High	High	High	High	High	High	0.0001638	0.0003388	1.59	8.83
	FALSE	High	[K].GMGTVEGGDQSNPK.[S]		3.96418e-08	0.000471051	1	1	6	Q13428	Q13428 [1424-1437]		0	1376.61	2.512	0.917773	20.45	61.3	138.7	21.75	8.04	1.11852e+06	630357	1.08607e+06	343497	337050	410109	1.11852e+06	742194	1.11261e+06	2.40915e+06	2.51524e+06	2.80943e+06		High	High	High	High	High	High	High	0.0001514	1.856e-10	3.41	12.55
	FALSE	High	[K].GMGTVEGGDQSNPK.[S]	1xOxidation [M2]	1.22139e-08	0.000471051	1	1	7	Q13428	Q13428 [1424-1437]		0	1392.61	9.406	0.794615	28.3	19.2	180.8	26.55	0.19	168359	97783.1			175716	190890	168359	115132			1.31128e+06	1.30768e+06		High	High	n/a	High	High	High	High	0.0001514	4.112e-11	2.77	8.32
	FALSE	High	[R].GPASVPSVGK.[A]		0.0126072	0.00160108	1	1	1	Q13428	Q13428 [843-852]		0	898.499																				No Quan Values	n/a	n/a	n/a	n/a	n/a	High	High	0.0004572	0.002139	1.47
	FALSE	High	[K].GSLGQGTAPVLPGK.[T]		0.000832398	0.000471051	1	1	1	Q13428	Q13428 [733-746]		0	1281.72																				No Quan Values	High	n/a	n/a	n/a	n/a	n/a	High	0.0001514	6.477e-05	1.43
	FALSE	High	[R].KAEEDAALQAK.[K]		1.6501e-07	0.000471051	1	1	12	Q13428	Q13428 [64-74]		1	1173.61	4.874	0.984532	20.18	37.8	162.2	15.7	10.49	247372	220183	186356	151180	169321	154319	247372	259247	190911	1.06031e+06	1.26356e+06	1.05716e+06		High	High	High	High	High	High	High	0.0001514	1.156e-09	1.88	9.06
	FALSE	High	[R].KTGPAAAQVQVGK.[Q]		0.0481228	0.00455068	1	1	1	Q13428	Q13428 [458-470]		1	1254.72																				No Quan Values	n/a	n/a	High	n/a	n/a	n/a	High	0.001267	0.01216	1.62
	FALSE	High	[K].LDSSPSVSSTLAAK.[D]		0.00559466	0.000615384	1	1	1	Q13428	Q13428 [1225-1238]		0	1362.71	0.01	1.9791e-17		200		16.62		261922	172704	190067				261922	203345	194712					Peak Found	High	Peak Found	n/a	n/a	n/a	High	0.0001638	0.0007515	1.09	28.54
	FALSE	High	[K].LGAGEGGEASVSPEK.[T]		0.00102928	0.000615384	1	1	1	Q13428	Q13428 [1367-1381]		0	1387.67																				No Quan Values	n/a	n/a	High	n/a	n/a	n/a	High	0.0001638	8.515e-05	1.54
	FALSE	High	[K].LPEVQQATK.[A]		0.00057493	0.000471051	1	1	3	Q13428	Q13428 [1130-1138]		0	1013.56	0.516	0.26958	9.5	131.9	68.1	6.75		411730	400201	429412			33148.7	411730	471204	439907			227084		High	High	High	n/a	n/a	Peak Found	High	0.0001514	4.057e-05	2.07	16.09
	FALSE	High	[R].NPQNSTVLAR.[G]		0.000113074	0.000471051	1	1	8	Q13428	Q13428 [833-842]		0	1099.59	2.061	0.807235	3.58	65.3	134.7	9.48		622194	541202	720652		175946		622194	637221	738264		1.313e+06			High	High	High	High	High	High	High	0.0001514	5.035e-06	2.13	13.45
	FALSE	High	[K].QEGPATQVSK.[K]		0.000485106	0.000471051	1	1	6	Q13428	Q13428 [1055-1064]		0	1044.53																				No Quan Values	High	Peak Found	High	Peak Found	High	High	High	0.0001514	3.245e-05	1.53	9.26
	FALSE	High	[K].TGPAAAQVQVGK.[Q]		7.16665e-07	0.000471051	1	1	4	Q13428	Q13428 [459-470]		0	1126.62	0.01	1.9791e-17		200		17.22		192726	211755	265963				192726	249324	272463					High	High	High	n/a	n/a	n/a	High	0.0001514	7.63e-09	2.19	15.43
	FALSE	High	[K].TGPTVTQVK.[A]		0.000311509	0.000471051	1	1	6	Q13428	Q13428 [747-755]		0	930.525	1.931	0.77444	17.95	68.2	131.8	18.3	10.57		699923	1.04358e+06	239797		285173		824102	1.06908e+06	1.68184e+06		1.95357e+06		High	High	High	High	High	High	High	0.0001514	1.845e-05	2.63	12.1
	FALSE	High	[K].TSQVGAASAPAK.[E]		3.67624e-07	0.000471051	1	1	10	Q13428	Q13428 [368-379]		0	1087.57	10.529	0.739792	24.31	17.3	182.7	22.87	9.33		175811	145802	289842	225972	270380		207003	149366	2.03284e+06	1.68632e+06	1.85223e+06		High	High	High	High	High	High	High	0.0001514	3.241e-09	1.53	9.03
	FALSE	High	[K].VGDVTPQVK.[G]		0.00133603	0.000615384	1	1	7	Q13428	Q13428 [245-253]		0	942.525																				No Quan Values	High	High	High	n/a	High	n/a	High	0.0001638	0.0001192	2.14	14.38
	FALSE	High	[K].VGPATPSAQVGK.[W]		5.35561e-07	0.000471051	1	1	4	Q13428	Q13428 [529-540]		0	1111.61	1.225	0.510134	12.38	89.9	110.1	10.14		292627	269284	348824	55398.3			292627	317060	357349	388542				High	High	High	Peak Found	n/a	n/a	High	0.0001514	5.24e-09	1.52	15.65
	FALSE	High	[K].VLTELLEQER.[K]		0.00350596	0.000615384	1	1	4	Q13428	Q13428 [1318-1327]		0	1229.67	0.01	1.9791e-17		200		23.32		92911.5	49703.2	86004.4				92911.5	58521.4	88106.4					High	High	High	n/a	n/a	n/a	High	0.0001638	0.0004102	1.31	45.75
FALSE	High	Master Protein	P08779	Keratin, type I cytoskeletal 16 OS=Homo sapiens OX=9606 GN=KRT16 PE=1 SV=4	0	119.117	44	22	353	11	473	51.2	5.05	440.08	22	0	1.063	0.417182	115.4	106.5	93.5	8.83	5.88	1.24355e+07	1.25193e+07	1.27936e+07	1.50364e+06	1.58416e+06	1.67843e+06	1.24355e+07	1.47405e+07	1.31063e+07	1.05459e+07	1.18218e+07	1.1498e+07	High	High	High	High	High	High	1
	Checked	Confidence	Annotated Sequence	Modifications	Qvality PEP	Qvality q-value	# Protein Groups	# Proteins	# PSMs	Master Protein Accessions	Positions in Master Proteins	Modifications in Master Proteins	# Missed Cleavages	Theo. MH+ [Da]	Abundance Ratio: (Sample) / (Control)	Abundance Ratio Adj. P-Value: (Sample) / (Control)	Abundance Ratio Variability [%]: (Sample) / (Control)	Abundances (Grouped): Control	Abundances (Grouped): Sample	Abundances (Grouped) CV [%]: Control	Abundances (Grouped) CV [%]: Sample	Abundance: F4: Control, CTRL-1	Abundance: F5: Control, CTRL-2	Abundance: F6: Control, CTRL-3	Abundance: F1: Sample, AF-1	Abundance: F2: Sample, AF-2	Abundance: F3: Sample, AF-3	Abundances (Normalized): F4: Control, CTRL-1	Abundances (Normalized): F5: Control, CTRL-2	Abundances (Normalized): F6: Control, CTRL-3	Abundances (Normalized): F1: Sample, AF-1	Abundances (Normalized): F2: Sample, AF-2	Abundances (Normalized): F3: Sample, AF-3	Quan Info	Found in Sample: F4: Control, CTRL-1	Found in Sample: F5: Control, CTRL-2	Found in Sample: F6: Control, CTRL-3	Found in Sample: F1: Sample, AF-1	Found in Sample: F2: Sample, AF-2	Found in Sample: F3: Sample, AF-3	Confidence (by Search Engine): Sequest HT	Percolator q-Value (by Search Engine): Sequest HT	Percolator PEP (by Search Engine): Sequest HT	XCorr (by Search Engine): Sequest HT	Top Apex RT [min]
	FALSE	High	[R].ALEEANADLEVK.[I]		2.53228e-06	0.000471051	3	4	3	P02533; P13646; P08779	P02533 [135-146]; P13646 [124-135]; P08779 [137-148]		0	1301.66	0.01	1.9791e-17		200		35.5		214270	353026	441152				214270	415660	451933				Shared	High	High	High	n/a	n/a	n/a	High	0.0001514	3.861e-08	2.29	30.4
	FALSE	High	[R].APSTYGGGLSVSSR.[F]		0.0258559	0.00230773	1	1	4	P08779	P08779 [42-55]		0	1338.66	0.01	1.9791e-17		200		7.91		535863	469178	606041				535863	552419	620852					High	High	High	n/a	n/a	n/a	High	0.0006137	0.005399	1.94	26.8
	FALSE	High	[K].ASLENSLEETK.[G]		2.85167e-05	0.000471051	2	2	3	P02533; P08779	P02533 [353-363]; P08779 [355-365]		0	1220.6	0.01	1.9791e-17		200		15.19		3716418	2.69886e+06	2.67705e+06				3716418	3.17769e+06	2.74248e+06				Shared	High	High	High	n/a	n/a	n/a	High	0.0001514	8.565e-07	1.61	28.12
	FALSE	High	[R].DAETWFLSK.[T]		0.00108704	0.000615384	1	1	3	P08779	P08779 [303-311]		0	1096.53	0.01	1.9791e-17		200		8.07		137337	135721	153114				137337	159801	156856					High	High	High	n/a	n/a	n/a	High	0.0001638	9.172e-05	1.07	59.4
	FALSE	High	[R].DQYEQMAEK.[N]		0.000637393	0.000471051	1	1	16	P08779	P08779 [291-299]		0	1141.48	1.063	0.59809	19.26	97	103	18.42	8.27	791167	977503	986353	148359	143910	177130	791167	1.15093e+06	1.01046e+06	1.04053e+06	1.07393e+06	1.21342e+06		High	High	High	High	High	High	High	0.0001514	4.607e-05	1.6	19.77
	FALSE	High	[R].DQYEQMAEK.[N]	1xOxidation [M6]	0.000797792	0.000471051	1	1	10	P08779	P08779 [291-299]		0	1157.48	6.418	0.864195	24.54	30.8	169.2	22.05	19.88	710639	948449	943661	757855	960347	734049	710639	1.11672e+06	966723	5.3153e+06	7.16659e+06	5.02857e+06		High	High	High	High	High	High	High	0.0001514	6.144e-05	1.76	11.49
	FALSE	High	[K].DYSPYFK.[T]		0.0174755	0.00160108	2	2	6	P02533; P08779	P02533 [161-167]; P08779 [163-169]		0	919.42	0.092	0.0849685	39.6	183.1	16.9	24.21	36.88	1.30899e+06	1432926	1.01403e+06		21200.3	13541	1.30899e+06	1.68715e+06	1.03881e+06		158207	92761.8	Shared	High	High	High	n/a	Peak Found	Peak Found	High	0.0004572	0.003255	1.37	37.38
	FALSE	High	[K].EELAYLR.[K]		0.0407491	0.00374688	1	1	2	P08779	P08779 [246-252]		0	893.473	0.01	1.9791e-17		200		8.46		581048	503416	493399				581048	592731	505458					Peak Found	High	High	n/a	n/a	n/a	High	0.0009356	0.009753	1.52	31.99
	FALSE	High	[K].EVASNSELVQSSR.[S]		1.58147e-07	0.000471051	1	1	6	P08779	P08779 [318-330]		0	1405.69	0.17	0.174244	23.29	173.7	26.3	9.83	19.65	2.79058e+06	2.30552e+06	2.2587e+06	79344.3	52843.1	59997.2	2.79058e+06	2.71456e+06	2.3139e+06	556490	394342	411008		High	High	High	Peak Found	Peak Found	High	High	0.0001514	1.101e-09	3.66	18.51
	FALSE	High	[R].EVFTSSSSSSSR.[Q]		1.19317e-06	0.000471051	1	1	10	P08779	P08779 [442-453]		0	1260.57	1.847	0.839924	6.63	70.2	129.8	23.73	1.54	1351996	752619	1.38151e+06	350957	334636	370512	1351996	886148	1.41527e+06	2.46148e+06	2.49722e+06	2.53818e+06		High	High	High	High	High	High	High	0.0001514	1.462e-08	3.12	12.69
	FALSE	High	[K].GSCGIGGGIGGGSSR.[I]	1xCarbamidomethyl [C3]	1.23201e-09	0.000471051	2	2	7	P02533; P08779	P02533 [16-30]; P08779 [16-30]		0	1278.59	0.44	0.404459	21.91	138.9	61.1	23.25	14.4	5.16493e+06	5.84902e+06	4292187	285545	357069	331500	5.16493e+06	6.88674e+06	4.39709e+06	2.0027e+06	2.66463e+06	2.27093e+06	Shared	High	High	High	High	High	High	High	0.0001514	2.173e-12	3.64	17.6
	FALSE	High	[KR].LAADDFR.[AITLV]		0.0160582	0.00160108	7	17	39	P02533; Q14525; P13645; P05783; P13646; Q04695; P08779	P02533 [195-201]; Q14525 [136-142]; P13645 [229-235]; P05783 [159-165]; P13646 [185-191]; Q04695 [164-170]; P08779 [197-203]		0	807.4	0.322	0.316764	26.58	149.5	50.5	12.4	20.13	8.29246e+07	8.75412e+07	8.25766e+07	4.73755e+06	2.95227e+06	4.16795e+06	8.29246e+07	1.03073e+08	8.45948e+07	3.32273e+07	2.20313e+07	2.85524e+07	Shared	High	High	High	High	High	Peak Found	High	0.0004572	0.002912	1.49	24.02
	FALSE	High	[R].LASYLDK.[V]		0.00965752	0.000901342	5	8	61	P02533; P13645; Q04695; P35527; P08779	P02533 [126-132]; P13645 [157-163]; Q04695 [95-101]; P35527 [164-170]; P08779 [128-134]		0	809.44	0.655	0.523674	5.25	120.8	79.2	4.89	3.35	126973214	101328100	128335804	1.18631e+07	1.0568e+07	1.22544e+07	126973214	1.19306e+08	1.31472e+08	8.32035e+07	7.88638e+07	8.39483e+07	Shared	High	High	High	High	High	High	High	0.0002328	0.001518	3.06	20.06
	FALSE	High	[R].LEQEIATYR.[RSH]		0.000124603	0.000471051	4	8	25	P02533; P13646; Q04695; P08779	P02533 [408-416]; P13646 [398-406]; Q04695 [377-385]; P08779 [410-418]		0	1122.58	0.01	1.9791e-17		200		11.49		4.00029e+06	4.08152e+06	4.8775e+06				4.00029e+06	4.80566e+06	4.9967e+06				Shared	High	High	High	n/a	n/a	n/a	High	0.0001514	5.678e-06	2.3	26.2
	FALSE	High	[R].ISSVLAGGSCR.[A]	1xCarbamidomethyl [C10]	0.00388703	0.000615384	2	2	1	P02533; P08779	P02533 [31-41]; P08779 [31-41]		0	1106.56																				No Quan Values	n/a	n/a	n/a	High	n/a	n/a	High	0.0001638	0.0004687	1.1
	FALSE	High	[K].NHEEEMLALR.[G]		0.0015738	0.000615384	1	1	6	P08779	P08779 [254-263]		0	1241.59	0.01	1.9791e-17		200		16.11		263715	181156	189300				263715	213296	193927					High	Peak Found	High	n/a	n/a	n/a	High	0.0001638	0.0001474	1.34	28.67
	FALSE	High	[R].QFTSSSSMK.[G]		0.00019642	0.000471051	2	2	13	P02533; P08779	P02533 [7-15]; P08779 [7-15]		0	1002.46	1.97	0.857191	30.6	73.4	126.6	27.34	24.08	2.48232e+06	2.90418e+06	4247016	806805	1.14827e+06	860958	2.48232e+06	3.41943e+06	4.35081e+06	5.65861e+06	8.56894e+06	5.89796e+06	Shared	High	High	High	High	High	High	High	0.0001514	1.017e-05	2.32	11.97
	FALSE	High	[R].QTVEADVNGLR.[R]		1.69216e-05	0.000471051	1	1	9	P08779	P08779 [214-224]		0	1201.62	0.01	1.9791e-17		200		1.53		599072	504461	567618				599072	593962	581491					High	High	High	n/a	n/a	n/a	High	0.0001514	4.395e-07	2.58	29.22
	FALSE	High	[R].SEVTELR.[R]		0.0206925	0.00185165	1	1	10	P08779	P08779 [331-337]		0	833.436	0.331	0.323605	60.05	150.3	49.7	30.66	59.75	2.70758e+06	4.22584e+06	3.45676e+06	167119	92422.4	336737	2.70758e+06	4.97558e+06	3.54124e+06	1.17211e+06	689702	2.3068e+06		High	High	High	Peak Found	Peak Found	Peak Found	High	0.0005144	0.004036	1.75	14.98
	FALSE	High	[R].TKYEHELALR.[Q]		1.21933e-05	0.000471051	1	1	2	P08779	P08779 [204-213]		1	1259.67																				No Quan Values	n/a	High	High	n/a	n/a	n/a	High	0.0001514	2.895e-07	2.33
	FALSE	High	[R].VLDELTLAR.[AT]		0.00292236	0.000615384	3	5	3	P02533; Q04695; P08779	P02533 [224-232]; Q04695 [193-201]; P08779 [226-234]		0	1029.59	0.01	1.9791e-17		200		11.35		2.07139e+06	1.42287e+06	1.98592e+06				2.07139e+06	1.67531e+06	2.03446e+06				Shared	High	High	High	n/a	n/a	n/a	High	0.0001638	0.000326	1.82	42.6
	FALSE	High	[K].VTMQNLNDR.[L]		0.000140682	0.000471051	3	7	40	P02533; P13645; P08779	P02533 [117-125]; P13645 [148-156]; P08779 [119-127]		0	1090.53	0.167	0.170675	15.11	171.4	28.6	7.36	15.85	7.65987e+07	6.65035e+07	8.55556e+07	1.72899e+06	1.75439e+06	2.38203e+06	7.65987e+07	7.83025e+07	8.76465e+07	1.21265e+07	1.30922e+07	1.6318e+07	Shared	High	High	High	High	High	High	High	0.0001514	6.643e-06	2.17	19.86
	FALSE	High	[K].VTMQNLNDR.[L]	1xOxidation [M3]	0.000355997	0.000471051	3	7	72	P02533; P13645; P08779	P02533 [117-125]; P13645 [148-156]; P08779 [119-127]		0	1106.53	2.44	0.908957	47.46	53.2	146.8	45.6	18.06	4.2741e+07	7.41346e+07	4.05374e+07	20643846	15820788	1.47898e+07	4.2741e+07	8.72874e+07	4.15281e+07	1.44788e+08	1.18063e+08	1.01317e+08	Shared	High	High	High	High	High	High	High	0.0001514	2.187e-05	2.54	10.77
	FALSE	High	[K].YEHELALR.[Q]		0.0135568	0.00160108	1	1	2	P08779	P08779 [206-213]		0	1030.53	0.01	1.9791e-17		200		5.45		1.96649e+06	1.51549e+06	1.75715e+06				1.96649e+06	1.78436e+06	1.8001e+06					Peak Found	High	High	n/a	n/a	n/a	High	0.0004572	0.002346	1.45	18.78
FALSE	High	Master Protein	P60709	Actin, cytoplasmic 1 OS=Homo sapiens OX=9606 GN=ACTB PE=1 SV=1	0	110.267	31	11	191	8	375	41.7	5.48	345.85	11	3	1.681	0.628589	140.29	38.9	161.1	4.93	14.51	1.01521e+08	9.37102e+07	1.08399e+08	8.16143e+07	5.93701e+07	6.65985e+07	1.01521e+08	1.10336e+08	1.11048e+08	5.72411e+08	4.43049e+08	4.5623e+08	High	High	High	High	High	High	1
	Checked	Confidence	Annotated Sequence	Modifications	Qvality PEP	Qvality q-value	# Protein Groups	# Proteins	# PSMs	Master Protein Accessions	Positions in Master Proteins	Modifications in Master Proteins	# Missed Cleavages	Theo. MH+ [Da]	Abundance Ratio: (Sample) / (Control)	Abundance Ratio Adj. P-Value: (Sample) / (Control)	Abundance Ratio Variability [%]: (Sample) / (Control)	Abundances (Grouped): Control	Abundances (Grouped): Sample	Abundances (Grouped) CV [%]: Control	Abundances (Grouped) CV [%]: Sample	Abundance: F4: Control, CTRL-1	Abundance: F5: Control, CTRL-2	Abundance: F6: Control, CTRL-3	Abundance: F1: Sample, AF-1	Abundance: F2: Sample, AF-2	Abundance: F3: Sample, AF-3	Abundances (Normalized): F4: Control, CTRL-1	Abundances (Normalized): F5: Control, CTRL-2	Abundances (Normalized): F6: Control, CTRL-3	Abundances (Normalized): F1: Sample, AF-1	Abundances (Normalized): F2: Sample, AF-2	Abundances (Normalized): F3: Sample, AF-3	Quan Info	Found in Sample: F4: Control, CTRL-1	Found in Sample: F5: Control, CTRL-2	Found in Sample: F6: Control, CTRL-3	Found in Sample: F1: Sample, AF-1	Found in Sample: F2: Sample, AF-2	Found in Sample: F3: Sample, AF-3	Confidence (by Search Engine): Sequest HT	Percolator q-Value (by Search Engine): Sequest HT	Percolator PEP (by Search Engine): Sequest HT	XCorr (by Search Engine): Sequest HT	Top Apex RT [min]
	FALSE	High	[K].AGFAGDDAPR.[A]		1.33899e-06	0.000471051	2	10	31	A5A3E0; P60709	A5A3E0 [719-728]; P60709 [19-28]		0	976.448	2.848	0.946764	25.32	52	148	7.46	17.75	33935016	32962116	37727384	18449934	14749785	13190882	33935016	3.88102e+07	3.86494e+07	1.29401e+08	1.1007e+08	9.03636e+07	Shared	High	High	High	High	High	High	High	0.0001514	1.701e-08	2.37	16.82
	FALSE	High	[K].CDVDIR.[K]	1xCarbamidomethyl [C1]	0.0968456	0.00788582	1	3	3	P60709	P60709 [285-290]		0	777.356	11.727	0.691673	29.83	15.4	184.6	22.42	10.89	7375033	8216867	6109794	12571235	9836191	13152744	7375033	9.67469e+06	6.25912e+06	8.81697e+07	7.34026e+07	9.01023e+07		High	Peak Found	High	Peak Found	Peak Found	Peak Found	High	0.002839	0.0308	1.3	14.01
	FALSE	High	[R].DLTDYLMK.[I]	1xOxidation [M7]	0.0340691	0.00315383	1	7	4	P60709	P60709 [184-191]		0	1014.48	0.218	0.0833282	26.81	164.2	35.8	20.47		344874	441522	410962		12289.4		344874	519856	421006		91709.6			High	High	High	n/a	Peak Found	n/a	High	0.000803	0.007773	1.76	48.75
	FALSE	High	[K].DSYVGDEAQSK.[R]		5.33699e-08	0.000471051	1	6	54	P60709	P60709 [51-61]		0	1198.52	14.494	0.630219	32.55	13.4	186.6	24.33	18.63	13494379	1.88729e+07	1.76896e+07	4.59203e+07	3.03255e+07	3.66931e+07	13494379	2.22213e+07	1.8122e+07	3.22067e+08	2.26304e+08	2.51364e+08		High	High	High	High	High	High	High	0.0001514	2.734e-10	2.35	15.22
	FALSE	High	[K].EITALAPSTMK.[I]		3.654e-07	0.000471051	1	6	10	P60709	P60709 [316-326]		0	1161.62	0.01	1.9791e-17		200		21.58		2.97747e+06	3297467	2.49561e+06				2.97747e+06	3.8825e+06	2.5566e+06					High	High	High	n/a	n/a	n/a	High	0.0001514	3.206e-09	2.97	32.53
	FALSE	High	[K].EITALAPSTMK.[I]	1xOxidation [M10]	7.78199e-06	0.000471051	1	6	6	P60709	P60709 [316-326]		0	1177.61	0.046	0.032627	0.66	191.3	8.7	3.2		2.38616e+06	2.13839e+06	2.46858e+06			16782.2	2.38616e+06	2.51778e+06	2.52891e+06			114965		High	High	High	n/a	n/a	Peak Found	High	0.0001514	1.626e-07	2.47	23.45
	FALSE	High	[R].GYSFTTTAER.[E]		0.00172373	0.000615384	1	2	3	P60709	P60709 [197-206]		0	1132.53	0.117	0.115021	36.57	179	21	11.28	30.92	5.64047e+06	4.18145e+06	4.41328e+06	60711.2	77461.7	116014	5.64047e+06	4.92331e+06	4.52114e+06	425804	578058	794746		Peak Found	High	High	Peak Found	High	Peak Found	High	0.0001638	0.0001649	1.93	27.57
	FALSE	High	[R].HQGVMVGMGQK.[D]		1.57049e-09	0.000471051	1	7	17	P60709	P60709 [40-50]		0	1171.57	0.053	0.0402715	5.13	190	10	6.14		8.0771e+06	6.29053e+06	8.15721e+06		57079		8.0771e+06	7.40659e+06	8.35657e+06		425952			High	High	High	High	High	n/a	High	0.0001514	2.955e-12	4.16	13.34
	FALSE	High	[R].HQGVMVGMGQK.[D]	1xOxidation [M]	1.53818e-08	0.000471051	1	7	28	P60709	P60709 [40-50]		0	1187.57	1.327	0.737753	72.4	88.5	111.5	51.31	35.45	5.32159e+06	1.37603e+06	4.76849e+06	473000	946460	898298	5.32159e+06	1.62016e+06	4.88503e+06	3.31743e+06	7.06296e+06	6.15375e+06		High	High	High	High	High	High	High	0.0001514	5.532e-11	2.89	8.38
	FALSE	High	[R].HQGVMVGMGQK.[D]	2xOxidation [M5; M8]	0.00104185	0.000615384	1	7	3	P60709	P60709 [40-50]		0	1203.56	13.242	0.676057	8.29	14	186		36.72	38912.3			128911	69049.8	71012.5	38912.3			904132	515284	486468		Peak Found	n/a	n/a	High	Peak Found	Peak Found	High	0.0001638	8.684e-05	1.36	7.68
	FALSE	High	[K].IIAPPER.[K]		0.0393183	0.00357121	1	7	11	P60709	P60709 [329-335]		0	795.472	1.52	0.777509	26.74	77.7	122.3	17.24	24.94	15628480	11070333	18007268	3.99897e+06	3.2963e+06	2449608	15628480	1.30344e+07	1.84474e+07	2.80472e+07	2.45986e+07	1.67809e+07		High	High	High	High	High	High	High	0.0008944	0.009354	1.68	16.47
	FALSE	High	[K].IWHHTFYNELR.[V]		0.000610891	0.000471051	2	9	2	A5A3E0; P60709	A5A3E0 [785-795]; P60709 [85-95]		0	1515.75	0.01	1.9791e-17		200		21.89		118631		158207				118631		162074				Shared	High	n/a	High	n/a	n/a	n/a	High	0.0001514	4.354e-05	1.27	34.08
	FALSE	High	[K].QEYDESGPSIVHR.[K]		5.41614e-09	0.000471051	2	7	12	A5A3E0; P60709	A5A3E0 [1060-1072]; P60709 [360-372]		0	1516.7	0.01	1.9791e-17		200		11.78		5.77784e+06	4.47479e+06	4.44883e+06				5.77784e+06	5.2687e+06	4.55756e+06				Shared	High	High	High	n/a	n/a	n/a	High	0.0001514	1.447e-11	3.09	22.62
	FALSE	High	[R].VAPEEHPVLLTEAPLNPK.[A]		0.000279278	0.000471051	1	2	7	P60709	P60709 [96-113]		0	1954.06	0.162	0.047478	17.83	172.1	27.9	81.64	9.17	404745	387832	1.54332e+06	11279.4		10141.2	404745	456640	1.58104e+06	79109.6		69471.6		High	High	High	High	n/a	Peak Found	High	0.0001514	1.606e-05	2.2	41.22
FALSE	High	Master Protein	Q7Z406	Myosin-14 OS=Homo sapiens OX=9606 GN=MYH14 PE=1 SV=2	0	108.684	11	24	124	16	1995	227.7	5.6	173.35	24	0	12.021	0.722585	122.8	8.9	191.1	19.73	11.89	1.31021e+06	1.22026e+06	941979	4.34086e+06	3.21556e+06	4.11837e+06	1.31021e+06	1.43676e+06	965001	3.04451e+07	2.39961e+07	2.82127e+07	High	High	High	High	High	High	1
	Checked	Confidence	Annotated Sequence	Modifications	Qvality PEP	Qvality q-value	# Protein Groups	# Proteins	# PSMs	Master Protein Accessions	Positions in Master Proteins	Modifications in Master Proteins	# Missed Cleavages	Theo. MH+ [Da]	Abundance Ratio: (Sample) / (Control)	Abundance Ratio Adj. P-Value: (Sample) / (Control)	Abundance Ratio Variability [%]: (Sample) / (Control)	Abundances (Grouped): Control	Abundances (Grouped): Sample	Abundances (Grouped) CV [%]: Control	Abundances (Grouped) CV [%]: Sample	Abundance: F4: Control, CTRL-1	Abundance: F5: Control, CTRL-2	Abundance: F6: Control, CTRL-3	Abundance: F1: Sample, AF-1	Abundance: F2: Sample, AF-2	Abundance: F3: Sample, AF-3	Abundances (Normalized): F4: Control, CTRL-1	Abundances (Normalized): F5: Control, CTRL-2	Abundances (Normalized): F6: Control, CTRL-3	Abundances (Normalized): F1: Sample, AF-1	Abundances (Normalized): F2: Sample, AF-2	Abundances (Normalized): F3: Sample, AF-3	Quan Info	Found in Sample: F4: Control, CTRL-1	Found in Sample: F5: Control, CTRL-2	Found in Sample: F6: Control, CTRL-3	Found in Sample: F1: Sample, AF-1	Found in Sample: F2: Sample, AF-2	Found in Sample: F3: Sample, AF-3	Confidence (by Search Engine): Sequest HT	Percolator q-Value (by Search Engine): Sequest HT	Percolator PEP (by Search Engine): Sequest HT	XCorr (by Search Engine): Sequest HT	Top Apex RT [min]
	FALSE	High	[R].ALEEEQEAR.[E]		0.000369196	0.000471051	1	1	6	Q7Z406	Q7Z406 [1508-1516]		0	1074.51	100	1.9791e-17			200		23.32				611590	734672	501844				4.28945e+06	5.48249e+06	3.43786e+06		n/a	n/a	n/a	High	High	High	High	0.0001514	2.296e-05	1.83	11.8
	FALSE	High	[R].AMEAEAAGLR.[E]		0.00166211	0.000615384	1	1	4	Q7Z406	Q7Z406 [1357-1366]		0	1018.5																				No Quan Values	High	High	High	n/a	n/a	n/a	High	0.0001638	0.0001576	1.81
	FALSE	High	[R].CNGVLEGIR.[I]	1xCarbamidomethyl [C1]	0.00180946	0.000615384	3	13	6	P35580; P35579; Q7Z406	P35580 [701-709]; P35579 [694-702]; Q7Z406 [718-726]		0	1017.51	0.01	1.9791e-17		200		4.08		921755	753767	829283				921755	887499	849550				Shared	High	High	High	n/a	n/a	n/a	High	0.0001638	0.0001762	2.99	28.89
	FALSE	High	[R].DAEVERDEER.[K]		0.000842558	0.000471051	1	1	3	Q7Z406	Q7Z406 [1617-1626]		1	1247.55																				No Quan Values	Peak Found	n/a	Peak Found	High	Peak Found	High	High	0.0001514	6.607e-05	1.6	8.69
	FALSE	High	[R].EDQSILCTGESGAGK.[T]	1xCarbamidomethyl [C7]	2.53884e-07	0.000471051	3	4	3	P35580; P35579; Q7Z406	P35580 [170-184]; P35579 [166-180]; Q7Z406 [190-204]		0	1551.7	0.181	0.185287	23.57	165.2	34.8	10.91	55.81	3.18777e+06	2.27703e+06	2.56566e+06	21897.4	77247.1	82476.6	3.18777e+06	2.68101e+06	2.62837e+06	153580	576456	565002	Shared	High	High	High	Peak Found	Peak Found	Peak Found	High	0.0001514	2.008e-09	2.48	28.18
	FALSE	High	[R].EEIFSQNR.[E]		0.0605717	0.00501659	1	1	1	Q7Z406	Q7Z406 [1686-1693]		0	1022.49																				No Quan Values	n/a	High	n/a	n/a	n/a	n/a	High	0.001557	0.01645	1.08
	FALSE	High	[R].EQEVTELK.[K]		0.0424825	0.00374688	1	1	5	Q7Z406	Q7Z406 [1190-1197]		0	975.499	100	1.9791e-17			200		22.91				280706	174491	206028				1.96876e+06	1.30214e+06	1.41138e+06		n/a	n/a	n/a	High	High	High	High	0.0009869	0.01031	1.34	15.44
	FALSE	High	[R].EQLEEEAAAR.[E]		8.87037e-05	0.000471051	1	1	2	Q7Z406	Q7Z406 [1367-1376]		0	1145.54	1.89	0.560958	30.53	70.6	129.4	16.5	30.66	163600		126332	31964.7	35754.3	58187.7	163600		129419	224188	266816	398612		High	n/a	Peak Found	Peak Found	Peak Found	High	High	0.0001514	3.686e-06	2.31	17.59
	FALSE	High	[R].EVGELQGR.[V]		0.0149345	0.00160108	1	1	4	Q7Z406	Q7Z406 [891-898]		0	887.458	19.992	0.505536	60.92	10	190	58.02	9.8	330463	117378		576438	523020	682729	330463	138203		4.04291e+06	3.90304e+06	4.67701e+06		High	High	High	Peak Found	High	Peak Found	High	0.0004572	0.002648	1.84	12.92
	FALSE	High	[K].FDQLLAEEK.[SNTA]		0.000228597	0.000471051	3	4	2	P35580; P35579; Q7Z406	P35580 [1453-1461]; P35579 [1446-1454]; Q7Z406 [1470-1478]		0	1092.56	0.01	1.9791e-17		200		28.5		445837	633710	485831				445837	746141	497705				Shared	High	High	Peak Found	n/a	n/a	n/a	High	0.0001514	1.241e-05	1.54	33.14
	FALSE	High	[KR].KEEELQAALAR.[LVA]		3.03794e-06	0.000471051	2	3	7	P35579; Q7Z406	P35579 [1081-1091]; Q7Z406 [1105-1115]		1	1257.68	0.01	1.9791e-17		200		21.28		896929	522106	635910				896929	614738	651452				Shared	High	High	High	n/a	n/a	n/a	High	0.0001514	4.877e-08	3.29	22.83
	FALSE	High	[KR].KFDQLLAEEK.[SNTA]		3.00906e-07	0.000471051	3	4	5	P35580; P35579; Q7Z406	P35580 [1452-1461]; P35579 [1445-1454]; Q7Z406 [1469-1478]		1	1220.65	0.01	1.9791e-17		200		13.86		849354	606097	633662				849354	713630	649149				Shared	High	High	High	n/a	n/a	n/a	High	0.0001514	2.511e-09	3.11	28.73
	FALSE	High	[R].LGEEDAGAR.[A]		0.000599872	0.000471051	1	1	14	Q7Z406	Q7Z406 [1818-1826]		0	917.432	45.682	0.287766	14.32	4.1	195.9	13.45	8.55	166324	167768	148676	1.14669e+06	1.09238e+06	1.01567e+06	166324	197533	152310	8.04246e+06	8.15185e+06	6.95779e+06		High	High	High	High	High	High	High	0.0001514	4.266e-05	2.14	11.24
	FALSE	High	[R].LVLDQLR.[C]		0.0289812	0.00302182	1	1	2	Q7Z406	Q7Z406 [711-717]		0	856.525	0.01	1.9791e-17		200		24.41		435148	537061	403830				435148	632345	413699					High	High	Peak Found	n/a	n/a	n/a	High	0.0007769	0.006293	1.48	37.6
	FALSE	High	[R].NCAAYLK.[L]	1xCarbamidomethyl [C2]	0.0513597	0.00474625	3	4	7	P35580; P35579; Q7Z406	P35580 [822-828]; P35579 [815-821]; Q7Z406 [839-845]		0	839.408	13.501	0.652516	11.28	13.8	186.2	9.94	14.17	2.81199e+06	2.80546e+06	3318991	6358687	4700514	6711436	2.81199e+06	3.3032e+06	3.40011e+06	4.45973e+07	3.50776e+07	4.59764e+07	Shared	High	High	High	High	High	High	High	0.001365	0.0133	2.37	13.5
	FALSE	High	[R].NTDQATMPDNTAAQK.[L]		4.74771e-05	0.000471051	1	1	5	Q7Z406	Q7Z406 [385-399]		0	1605.72	10.873	0.734783	60.81	12.2	187.8	54.9	43.75	72645.2	153376	76622.9	171593	105843	279862	72645.2	180588	78495.5	1.20349e+06	789851	1.91718e+06		Peak Found	High	High	High	High	High	High	0.0001514	1.653e-06	2.2	14.69
	FALSE	High	[R].QDEVLQAR.[A]		0.00314313	0.000615384	1	1	4	Q7Z406	Q7Z406 [867-874]		0	958.495																				No Quan Values	High	n/a	n/a	High	High	High	High	0.0001638	0.0003572	2.03
	FALSE	High	[R].QLEEAEEEASR.[A]		0.0145775	0.00160108	1	1	1	Q7Z406	Q7Z406 [1902-1912]		0	1290.58																				No Quan Values	n/a	n/a	n/a	n/a	n/a	High	High	0.0004572	0.002577	0.93
	FALSE	High	[R].TVGQLYK.[E]		0.0170583	0.00160108	3	4	15	P35580; P35579; Q7Z406	P35580 [652-658]; P35579 [645-651]; Q7Z406 [669-675]		0	808.456	4.59	0.948733	9.68	37.6	162.4	14.13	17.29	3534024	3.91233e+06	3690766	2.31264e+06	2.90561e+06	2.38224e+06	3534024	4.60645e+06	3.78097e+06	1.62199e+07	2.16831e+07	1.63194e+07	Shared	High	High	High	High	High	High	High	0.0004572	0.003164	2.02	16.13
	FALSE	High	[R].VAEQAANDLR.[A]		4.361e-05	0.000471051	1	1	7	Q7Z406	Q7Z406 [1553-1562]		0	1086.55	3.265	0.855744	43.68	46.9	153.1	35.9	6.58	142025	244678	186518		79783.5	95397.7	142025	288088	191077		595385	653518		High	High	High	High	High	High	High	0.0001514	1.475e-06	1.6	14.85
	FALSE	High	[R].VAQLEEER.[A]		0.00708842	0.000615384	1	1	6	Q7Z406	Q7Z406 [899-906]		0	973.495																				No Quan Values	Peak Found	Peak Found	High	High	High	High	High	0.0001638	0.001015	2.43	13.09
	FALSE	High	[R].VGEEEECSR.[Q]	1xCarbamidomethyl [C7]	8.02174e-06	0.000471051	1	1	7	Q7Z406	Q7Z406 [948-956]		0	1094.44	100	1.9791e-17			200		27.82				885390	469619	711305				6.20978e+06	3.50453e+06	4.87276e+06		n/a	n/a	n/a	High	High	High	High	0.0001514	1.693e-07	2.33	8.72
	FALSE	High	[K].VKPLLQVTR.[Q]		0.0773924	0.00684996	2	3	2	P35580; Q7Z406	P35580 [841-849]; Q7Z406 [858-866]		0	1053.68																				No Quan Values	High	n/a	High	n/a	n/a	n/a	High	0.002317	0.0228	1.32
	FALSE	High	[K].VQELQQQSAR.[E]		2.87647e-06	0.000471051	1	1	6	Q7Z406	Q7Z406 [881-890]		0	1186.62	100	1.9791e-17			200		9.78				636482		567347				4.46403e+06		3.88659e+06		n/a	High	High	High	High	High	High	0.0001514	4.52e-08	2.99	11.75
FALSE	High	Master Protein	P02768	Albumin OS=Homo sapiens OX=9606 GN=ALB PE=1 SV=2	0	107.868	18	13	911	13	609	69.3	6.28	964.81	13	0	0.326	0.0743919	85.34	152.1	47.9	2.53	3.55	8.59111e+09	7.01786e+09	8.46089e+09	3.85569e+08	3.62212e+08	4.19421e+08	8.59111e+09	8.26296e+09	8.66767e+09	2.70423e+09	2.70301e+09	2.87322e+09	High	High	High	High	High	High	1
	Checked	Confidence	Annotated Sequence	Modifications	Qvality PEP	Qvality q-value	# Protein Groups	# Proteins	# PSMs	Master Protein Accessions	Positions in Master Proteins	Modifications in Master Proteins	# Missed Cleavages	Theo. MH+ [Da]	Abundance Ratio: (Sample) / (Control)	Abundance Ratio Adj. P-Value: (Sample) / (Control)	Abundance Ratio Variability [%]: (Sample) / (Control)	Abundances (Grouped): Control	Abundances (Grouped): Sample	Abundances (Grouped) CV [%]: Control	Abundances (Grouped) CV [%]: Sample	Abundance: F4: Control, CTRL-1	Abundance: F5: Control, CTRL-2	Abundance: F6: Control, CTRL-3	Abundance: F1: Sample, AF-1	Abundance: F2: Sample, AF-2	Abundance: F3: Sample, AF-3	Abundances (Normalized): F4: Control, CTRL-1	Abundances (Normalized): F5: Control, CTRL-2	Abundances (Normalized): F6: Control, CTRL-3	Abundances (Normalized): F1: Sample, AF-1	Abundances (Normalized): F2: Sample, AF-2	Abundances (Normalized): F3: Sample, AF-3	Quan Info	Found in Sample: F4: Control, CTRL-1	Found in Sample: F5: Control, CTRL-2	Found in Sample: F6: Control, CTRL-3	Found in Sample: F1: Sample, AF-1	Found in Sample: F2: Sample, AF-2	Found in Sample: F3: Sample, AF-3	Confidence (by Search Engine): Sequest HT	Percolator q-Value (by Search Engine): Sequest HT	Percolator PEP (by Search Engine): Sequest HT	XCorr (by Search Engine): Sequest HT	Top Apex RT [min]
	FALSE	High	[K].CASLQKFGER.[A]	1xCarbamidomethyl [C1]	0.000792967	0.000471051	1	1	5	P02768	P02768 [224-233]		1	1195.59	0.01	1.9791e-17		200		19.48		81910.1		105497				81910.1		108076					High	High	High	n/a	n/a	n/a	High	0.0001514	6.121e-05	2.13	14.93
	FALSE	High	[K].CCTESLVNR.[R]	2xCarbamidomethyl [C1; C2]	1.35184e-05	0.000471051	1	1	272	P02768	P02768 [500-508]		0	1138.5	0.355	0.342464	14.7	150.5	49.5	11.99	11.55	1.52553e+09	1.5926e+09	1.86295e+09	9.75057e+07	8.26755e+07	7.91271e+07	1.52553e+09	1.87516e+09	1.90848e+09	6.83867e+08	6.16966e+08	5.42057e+08		High	High	High	High	High	High	High	0.0001514	3.302e-07	2.68	16.84
	FALSE	High	[K].DLGEENFK.[A]		0.0289812	0.00302182	1	1	5	P02768	P02768 [37-44]		0	951.442	0.615	0.338973	5.75	123.8	76.2	3.34	28.08	621079	513392	567162	31486.1	49846.8	56368.8	621079	604477	581024	220831	371981	386152		High	High	High	Peak Found	Peak Found	Peak Found	High	0.0007769	0.006268	1.63	27.4
	FALSE	High	[K].ECCEKPLLEK.[S]	2xCarbamidomethyl [C2; C3]	0.0124554	0.00160108	1	1	4	P02768	P02768 [301-310]		0	1305.62																				No Quan Values	High	High	High	n/a	n/a	n/a	High	0.0004572	0.002093	1.13
	FALSE	High	[K].FQNALLVR.[Y]		0.00128827	0.000615384	1	1	2	P02768	P02768 [427-434]		0	960.563	0.01	1.9791e-17		200		13.5		136186	109887	102059				136186	129383	104554					High	High	Peak Found	n/a	n/a	n/a	High	0.0001638	0.0001135	1.69	32.36
	FALSE	High	[K].KVPQVSTPTLVEVSR.[N]		1.27985e-12	0.000471051	1	1	68	P02768	P02768 [438-452]		1	1639.94	0.01	1.9791e-17	40.07	199.2	0.8	46.04		6.43745e+07	3.9896e+07	1.10813e+08			40073	6.43745e+07	4.69742e+07	1.13521e+08			274518		High	High	High	n/a	n/a	Peak Found	High	0.0001514	3.238e-16	3.68	35.43
	FALSE	High	[K].LVTDLTK.[V]		0.00136884	0.000615384	1	1	214	P02768	P02768 [258-264]		0	789.472	0.767	0.574158	2.34	113.2	86.8	3.76	0.73	2.14727e+09	1.8529e+09	2.25028e+09	2.38694e+08	2.24266e+08	2.41264e+08	2.14727e+09	2.18164e+09	2.30527e+09	1.67411e+09	1.67359e+09	1.65277e+09		High	High	High	High	High	High	High	0.0001638	0.0001232	2.55	19.91
	FALSE	High	[K].TCVADESAENCDK.[S]	2xCarbamidomethyl [C2; C11]	0.000137308	0.000471051	1	1	2	P02768	P02768 [76-88]		0	1498.58																				No Quan Values	n/a	High	n/a	n/a	n/a	High	High	0.0001514	6.449e-06	1.2
	FALSE	High	[K].TYETTLEK.[C]		0.00292236	0.000615384	1	1	1	P02768	P02768 [376-383]		0	984.488																				No Quan Values	n/a	n/a	High	n/a	n/a	n/a	High	0.0001638	0.0003257	1.8
	FALSE	High	[K].VPQVSTPTLVEVSR.[N]		4.42921e-11	0.000471051	1	1	23	P02768	P02768 [439-452]		0	1511.84	0.01	1.9791e-17		200		45.47		5.32793e+06	1.0126e+07	1.44514e+07				5.32793e+06	1.19225e+07	1.48046e+07					High	High	High	n/a	n/a	n/a	High	0.0001514	3.051e-14	3.87	44.3
	FALSE	High	[R].VTKCCTESLVNR.[R]	2xCarbamidomethyl [C4; C5]	1.14754e-05	0.000471051	1	1	11	P02768	P02768 [497-508]		1	1466.71	0.01	1.9791e-17		200					791498						931924						High	High	High	n/a	n/a	n/a	High	0.0001514	2.673e-07	2.11	13.61
	FALSE	High	[K].YICENQDSISSK.[L]	1xCarbamidomethyl [C3]	0.000215138	0.000471051	1	1	218	P02768	P02768 [287-298]		0	1443.64	0.111	0.107139	28.39	180.1	19.9	5.21	36.66	4.03645e+09	3.15448e+09	3.5876e+09	4.91318e+07	5.50196e+07	9.84999e+07	4.03645e+09	3.71415e+09	3.67529e+09	3.44591e+08	4.10584e+08	6.74769e+08		High	High	High	High	High	High	High	0.0001514	1.148e-05	1.53	20.42
	FALSE	High	[K].YLYEIAR.[R]		0.0127607	0.00160108	1	1	86	P02768	P02768 [162-168]		0	927.493	0.01	1.9791e-17	67.33	199.5	0.5	30.22	43.8	8.11315e+08	3.66436e+08	6.34014e+08	206430	200850	433329	8.11315e+08	4.31449e+08	6.49509e+08	1.44782e+06	1.49885e+06	2.9685e+06		High	High	High	Peak Found	High	Peak Found	High	0.0004572	0.002172	2.12	35.18
FALSE	High	Master Protein	P23246	Splicing factor, proline- and glutamine-rich OS=Homo sapiens OX=9606 GN=SFPQ PE=1 SV=2	0	107.405	23	18	144	17	707	76.1	9.44	186.69	18	1	4.741	0.983437	110.84	40.3	159.7	4.64	5.02	1.72445e+07	1.60639e+07	1.78228e+07	1.03106e+07	9.12369e+06	1.09861e+07	1.72445e+07	1.89139e+07	1.82584e+07	7.23143e+07	6.80855e+07	7.526e+07	High	High	High	High	High	High	1
	Checked	Confidence	Annotated Sequence	Modifications	Qvality PEP	Qvality q-value	# Protein Groups	# Proteins	# PSMs	Master Protein Accessions	Positions in Master Proteins	Modifications in Master Proteins	# Missed Cleavages	Theo. MH+ [Da]	Abundance Ratio: (Sample) / (Control)	Abundance Ratio Adj. P-Value: (Sample) / (Control)	Abundance Ratio Variability [%]: (Sample) / (Control)	Abundances (Grouped): Control	Abundances (Grouped): Sample	Abundances (Grouped) CV [%]: Control	Abundances (Grouped) CV [%]: Sample	Abundance: F4: Control, CTRL-1	Abundance: F5: Control, CTRL-2	Abundance: F6: Control, CTRL-3	Abundance: F1: Sample, AF-1	Abundance: F2: Sample, AF-2	Abundance: F3: Sample, AF-3	Abundances (Normalized): F4: Control, CTRL-1	Abundances (Normalized): F5: Control, CTRL-2	Abundances (Normalized): F6: Control, CTRL-3	Abundances (Normalized): F1: Sample, AF-1	Abundances (Normalized): F2: Sample, AF-2	Abundances (Normalized): F3: Sample, AF-3	Quan Info	Found in Sample: F4: Control, CTRL-1	Found in Sample: F5: Control, CTRL-2	Found in Sample: F6: Control, CTRL-3	Found in Sample: F1: Sample, AF-1	Found in Sample: F2: Sample, AF-2	Found in Sample: F3: Sample, AF-3	Confidence (by Search Engine): Sequest HT	Percolator q-Value (by Search Engine): Sequest HT	Percolator PEP (by Search Engine): Sequest HT	XCorr (by Search Engine): Sequest HT	Top Apex RT [min]
	FALSE	High	[K].AELDDTPMR.[G]		0.00065305	0.000471051	1	1	11	P23246	P23246 [350-358]		0	1047.48	0.555	0.472262	4.25	129.8	70.2	3.96	3.32	1.63876e+06	1.28783e+06	1.56391e+06	129628	114408	126422	1.63876e+06	1.51632e+06	1.60214e+06	909157	853773	866046		High	High	High	High	High	High	High	0.0001514	4.768e-05	2.41	23.17
	FALSE	High	[K].ANLSLLR.[R]		0.0705215	0.00617545	1	1	1	P23246	P23246 [280-286]		0	786.483	0.01	1.9791e-17		200		19.5		517177	470187	718814				517177	553607	736382					High	Peak Found	Peak Found	n/a	n/a	n/a	High	0.002077	0.02021	1.64	30.56
	FALSE	High	[R].AVVIVDDR.[G]		0.0129945	0.00160108	2	2	12	P23246; Q15233	P23246 [400-407]; Q15233 [177-184]		0	886.499	1.197	0.709723	12.24	94	106	5.6	14.08	5091018	4.81325e+06	5416876	893086	816445	1.14025e+06	5091018	5.6672e+06	5.54926e+06	6.26375e+06	6.09272e+06	7.81126e+06	Shared	High	High	High	High	High	Peak Found	High	0.0004572	0.002223	2.15	20.58
	FALSE	High	[R].EEEMMIR.[Q]		0.0492764	0.00455068	1	1	4	P23246	P23246 [575-581]		0	937.412	2.23	0.887589	14.59	58.4	141.6	13.93	9.7	1.05093e+06	1.07763e+06	950673	371770	341776	316978	1.05093e+06	1.26882e+06	973907	2.60745e+06	2.55051e+06	2.17144e+06		Peak Found	High	High	Peak Found	Peak Found	Peak Found	High	0.001267	0.01253	1.56	23.65
	FALSE	High	[R].EEEMMIR.[Q]	1xOxidation [M]	0.0298636	0.00315383	1	1	5	P23246	P23246 [575-581]		0	953.407	8.105	0.862878	58.41	23.3	176.7	54.85	15.26	72325.1	139259		117842	102445	148753	72325.1	163966		826499	764498	1.01903e+06		High	Peak Found	High	High	High	Peak Found	High	0.000803	0.006533	1.9	14.65
	FALSE	High	[R].EEYEGPNK.[K]		0.0118665	0.0014679	1	1	4	P23246	P23246 [696-703]		0	965.421	100	1.9791e-17			200		33.05				456980	213829	370585				3.20508e+06	1.5957e+06	2.53867e+06		n/a	n/a	n/a	High	High	Peak Found	High	0.0004417	0.001975	1.34	10.22
	FALSE	High	[R].EMEEQMR.[R]		0.0124554	0.00160108	1	1	21	P23246	P23246 [584-590]		0	952.386	13.578	0.650989	18.7	13.6	186.4	14.8	11	1.54913e+06	1.13091e+06	1.7497e+06	2.57788e+06	3.0102e+06	3.10481e+06	1.54913e+06	1.33155e+06	1.79247e+06	1.80803e+07	2.24636e+07	2.12694e+07		High	High	High	High	High	High	High	0.0004572	0.002098	1.9	12.41
	FALSE	High	[R].FATHAAALSVR.[N]		0.00971623	0.000901342	1	1	2	P23246	P23246 [366-376]		0	1143.63																				No Quan Values	High	n/a	High	n/a	n/a	n/a	High	0.0002328	0.001525	2.05
	FALSE	High	[R].FGQGGAGPVGGQGPR.[G]		2.15684e-12	0.000471051	1	1	9	P23246	P23246 [667-681]		0	1341.67	0.01	1.9791e-17		200		15.51		1352219	839237	1.15493e+06				1352219	988133	1.18316e+06					High	High	High	n/a	n/a	n/a	High	0.0001514	6.355e-16	4.04	20.11
	FALSE	High	[R].GMGPGTPAGYGR.[G]		0.00708842	0.000615384	1	1	1	P23246	P23246 [682-693]		0	1120.52																				No Quan Values	n/a	High	n/a	n/a	n/a	n/a	High	0.0001638	0.001017	1.57
	FALSE	High	[R].GREEYEGPNK.[K]		0.00102928	0.000615384	1	1	5	P23246	P23246 [694-703]		1	1178.54	47.892	0.214144	12.13	4.3	195.7	9.58	7.74	63806.2	44836.5	59061	435699	353904	399267	63806.2	52791.4	60504.5	3.05582e+06	2.64101e+06	2.73516e+06		Peak Found	Peak Found	Peak Found	High	High	High	High	0.0001638	8.531e-05	2.18	8.19
	FALSE	High	[K].ISDSEGFK.[A]		0.00155482	0.000615384	1	1	10	P23246	P23246 [272-279]		0	882.42	7.956	0.803627	30.24	22.3	177.7	28.75	18.05	1.58325e+06	2.32743e+06	1860712	2.6476e+06	1.74103e+06	2.21393e+06	1.58325e+06	2.74036e+06	1.90619e+06	1.85692e+07	1.29925e+07	1.51665e+07		High	High	High	High	High	High	High	0.0001638	0.0001446	2.52	15.08
	FALSE	High	[R].MEELHNQEMQK.[R]		3.62863e-09	0.000471051	1	1	9	P23246	P23246 [549-559]		0	1416.62	0.01	1.9791e-17		200		38.32		1.3354e+06	498240	1.1686e+06				1.3354e+06	586637	1.19716e+06					High	High	High	n/a	n/a	n/a	High	0.0001514	8.666e-12	2.39	12.79
	FALSE	High	[R].MEELHNQEMQK.[R]	1xOxidation [M9]	1.50788e-05	0.000471051	1	1	6	P23246	P23246 [549-559]		0	1432.62	2.053	0.686797	28.85	65.3	134.7	33.74	16.22	165990	268229	201918		50976.6	69917.5	165990	315818	206853		380413	478967		High	High	High	High	High	High	High	0.0001514	3.781e-07	2.16	9.14
	FALSE	High	[R].MGGGGAMNMGDPYGSGGQK.[F]		0.000159802	0.000471051	1	1	3	P23246	P23246 [612-630]		0	1771.72	0.01	1.9791e-17		200		45.75		79826.7	159999	102224				79826.7	188385	104723					High	High	High	n/a	n/a	n/a	High	0.0001514	7.835e-06	2.02	33.07
	FALSE	High	[R].MGGGGAMNMGDPYGSGGQK.[F]	1xOxidation [M]	0.0116529	0.0014679	1	1	5	P23246	P23246 [612-630]		0	1787.71																				No Quan Values	High	High	High	n/a	n/a	n/a	High	0.0004417	0.001928	0.96
	FALSE	High	[R].MGYMDPR.[E]		0.029685	0.00302182	1	1	3	P23246	P23246 [600-606]		0	869.364	1.511	0.66828	13.05	75.6	124.4	6.58	7.38	519291	439618	566020	108471	114430	127930	519291	517614	579853	760771	853937	876377		Peak Found	High	High	Peak Found	Peak Found	Peak Found	High	0.0007769	0.006486	1.3	23.64
	FALSE	High	[R].MGYMDPR.[E]	1xOxidation [M4]	0.0688959	0.00598057	1	1	2	P23246	P23246 [600-606]		0	885.359	5.549	0.981369	28.04	32.5	167.5	21.46	21.95	115989	123290	174616	106657	133014	95349.1	115989	145163	178884	748053	992618	653185		Peak Found	Peak Found	Peak Found	Peak Found	High	High	High	0.002001	0.01946	1.2	16.15
	FALSE	High	[R].RMEELHNQEMQK.[R]		0.0281245	0.00279308	1	1	1	P23246	P23246 [548-559]		1	1572.73																				No Quan Values	n/a	High	n/a	n/a	n/a	n/a	High	0.0007248	0.006034	1.22
	FALSE	High	[R].RMEELHNQEMQK.[R]	1xOxidation [M]	0.00139398	0.000615384	1	1	3	P23246	P23246 [548-559]		1	1588.72	0.01	1.9791e-17		200		17.91		159504	94626.2	143442				159504	111415	146947					High	High	High	n/a	n/a	n/a	High	0.0001638	0.0001262	2.27	8
	FALSE	High	[K].SLDEMEK.[Q]		0.021846	0.00230773	1	1	20	P23246	P23246 [496-502]		0	851.382	14.427	0.631401	28.75	12.4	187.6	33.59	10.82	1.10237e+06	1.64045e+06	1114926	2.46495e+06	2.13122e+06	2.87194e+06	1.10237e+06	1.93149e+06	1.14217e+06	1.72882e+07	1.59042e+07	1.96741e+07		High	High	High	High	High	High	High	0.0006137	0.004358	1.77	14.78
	FALSE	High	[R].SPPPGMGLNQNR.[G]		0.000234213	0.000471051	1	1	3	P23246	P23246 [33-44]		0	1267.62	0.01	1.9791e-17		200		8.43		492375	357996	423528				492375	421511	433879					High	High	High	n/a	n/a	n/a	High	0.0001514	1.279e-05	1.64	20.69
	FALSE	High	[R].SPPPGMGLNQNR.[G]	1xOxidation [M6]	0.0893939	0.00696697	1	1	1	P23246	P23246 [33-44]		0	1283.62																				No Quan Values	High	n/a	n/a	n/a	n/a	n/a	High	0.002429	0.02753	1.19
	FALSE	High	[K].YGEPGEVFINK.[G]		0.000323059	0.000471051	1	1	3	P23246	P23246 [320-330]		0	1252.62	0.01	1.9791e-17		200		13.26		355106	350896	452843				355106	413151	463911					Peak Found	High	High	n/a	n/a	n/a	High	0.0001514	1.929e-05	2.25	39.01
FALSE	High	Master Protein	P13639	Elongation factor 2 OS=Homo sapiens OX=9606 GN=EEF2 PE=1 SV=4	0	107.255	24	23	160	23	858	95.3	6.83	214.43	23	0	3.177	0.871706	116.63	34.2	165.8	2.64	8.04	2.32936e+07	1.91269e+07	2.31645e+07	1.46665e+07	1.51165e+07	1.76445e+07	2.32936e+07	2.25203e+07	2.37306e+07	1.02865e+08	1.12807e+08	1.20873e+08	High	High	High	High	High	High	1	Met-loss [N-Term]
	Checked	Confidence	Annotated Sequence	Modifications	Qvality PEP	Qvality q-value	# Protein Groups	# Proteins	# PSMs	Master Protein Accessions	Positions in Master Proteins	Modifications in Master Proteins	# Missed Cleavages	Theo. MH+ [Da]	Abundance Ratio: (Sample) / (Control)	Abundance Ratio Adj. P-Value: (Sample) / (Control)	Abundance Ratio Variability [%]: (Sample) / (Control)	Abundances (Grouped): Control	Abundances (Grouped): Sample	Abundances (Grouped) CV [%]: Control	Abundances (Grouped) CV [%]: Sample	Abundance: F4: Control, CTRL-1	Abundance: F5: Control, CTRL-2	Abundance: F6: Control, CTRL-3	Abundance: F1: Sample, AF-1	Abundance: F2: Sample, AF-2	Abundance: F3: Sample, AF-3	Abundances (Normalized): F4: Control, CTRL-1	Abundances (Normalized): F5: Control, CTRL-2	Abundances (Normalized): F6: Control, CTRL-3	Abundances (Normalized): F1: Sample, AF-1	Abundances (Normalized): F2: Sample, AF-2	Abundances (Normalized): F3: Sample, AF-3	Quan Info	Found in Sample: F4: Control, CTRL-1	Found in Sample: F5: Control, CTRL-2	Found in Sample: F6: Control, CTRL-3	Found in Sample: F1: Sample, AF-1	Found in Sample: F2: Sample, AF-2	Found in Sample: F3: Sample, AF-3	Confidence (by Search Engine): Sequest HT	Percolator q-Value (by Search Engine): Sequest HT	Percolator PEP (by Search Engine): Sequest HT	XCorr (by Search Engine): Sequest HT	Top Apex RT [min]
	FALSE	High	[K].AGIIASAR.[A]		0.0128382	0.00160108	1	1	9	P13639	P13639 [43-50]		0	758.452	5.505	0.904709	14.68	31.7	168.3	13.03	7.64	2.14027e+06	2.32852e+06	2.60377e+06	2.01983e+06	1.73504e+06	2.20298e+06	2.14027e+06	2.74164e+06	2.66741e+06	1.41663e+07	1.29477e+07	1.50914e+07		High	High	High	High	High	High	High	0.0004572	0.002191	1.65	13.41
	FALSE	High	[R].CLYASVLTAQPR.[L]	1xCarbamidomethyl [C1]	5.26366e-05	0.000471051	1	1	4	P13639	P13639 [728-739]		0	1378.71	0.01	1.9791e-17		200		37.26		61311.5	115084	120061				61311.5	135503	122995					High	High	High	n/a	n/a	n/a	High	0.0001514	1.885e-06	1.63	44.85
	FALSE	High	[K].DLEEDHACIPIK.[K]	1xCarbamidomethyl [C8]	3.88262e-07	0.000471051	1	1	5	P13639	P13639 [560-571]		0	1439.68	0.01	1.9791e-17		200		26.48		322288	413369	302372				322288	486708	309762					High	High	High	n/a	n/a	n/a	High	0.0001514	3.46e-09	2.17	33.32
	FALSE	High	[K].EDLYLKPIQR.[T]		0.000479255	0.000471051	1	1	6	P13639	P13639 [440-449]		0	1274.71	0.01	1.9791e-17		200		27.34		484177	362184	688673				484177	426442	705504					High	High	High	n/a	n/a	n/a	High	0.0001514	3.2e-05	1.74	30.74
	FALSE	High	[K].EGALCEENMR.[G]	1xCarbamidomethyl [C5]	2.22352e-05	0.000471051	1	1	8	P13639	P13639 [689-698]		0	1208.5	1.008	0.662591	13.56	99.6	100.4	13.2	19.93	2.30778e+06	2.03446e+06	2.85841e+06	319592	323607	470358	2.30778e+06	2.39541e+06	2.92826e+06	2.24149e+06	2.41492e+06	3.22216e+06		High	High	High	High	High	High	High	0.0001514	6.225e-07	2.12	19.9
	FALSE	High	[K].EGALCEENMR.[G]	1xCarbamidomethyl [C5]; 1xOxidation [M9]	0.000951237	0.000615384	1	1	3	P13639	P13639 [689-698]		0	1224.5																				No Quan Values	High	High	High	n/a	n/a	n/a	High	0.0001638	7.735e-05	1.66
	FALSE	High	[R].ETVSEESNVLCLSK.[S]	1xCarbamidomethyl [C11]	1.40072e-07	0.000471051	1	1	6	P13639	P13639 [581-594]		0	1594.76	0.01	1.9791e-17		200		31.46		220425	241097	398838				220425	283872	408586					High	High	High	n/a	n/a	n/a	High	0.0001514	9.401e-10	2.31	41.28
	FALSE	High	[K].GEGQLGPAER.[A]		0.000115151	0.000471051	1	1	26	P13639	P13639 [240-249]		0	1013.5	10.536	0.722205	22.24	19	181	26.62	10.99	4.56063e+06	2.26751e+06	4.18492e+06	5.8233e+06	5257414	7014035	4.56063e+06	2.66981e+06	4.2872e+06	4.08424e+07	3.92334e+07	4.80493e+07		High	High	High	High	High	High	High	0.0001514	5.151e-06	3.26	13.05
	FALSE	High	[R].GGGQIIPTAR.[R]		0.000128442	0.000471051	1	2	8	P13639	P13639 [717-726]		0	969.548	0.98	0.652857	42.28	113.5	86.5	18.79	22.39	2145453	1.24424e+06	1.87054e+06	206424	195744	306820	2145453	1.46499e+06	1.91626e+06	1.44778e+06	1.46074e+06	2.10186e+06		High	High	High	High	High	High	High	0.0001514	5.899e-06	2.73	20.58
	FALSE	High	[K].GVQYLNEIK.[D]		0.00865914	0.000901342	1	1	2	P13639	P13639 [668-676]		0	1063.58	0.01	1.9791e-17		200		10.94		495835	452368	598304				495835	532626	612926					Peak Found	Peak Found	High	n/a	n/a	n/a	High	0.0002328	0.00132	1.86	34.61
	FALSE	High	[K].KEDLYLKPIQR.[T]		0.000641271	0.000471051	1	1	2	P13639	P13639 [439-449]		1	1402.81	0.01	1.9791e-17		200					317409						373723						n/a	High	High	n/a	n/a	n/a	High	0.0001514	4.632e-05	2.29	22.21
	FALSE	High	[K].KVEDMMK.[K]		0.015025	0.00160108	1	1	15	P13639	P13639 [252-258]		1	880.427	5.005	0.929679	21.4	36.4	163.6	19.88	25.99	2.12712e+06	2282324	1.77671e+06	1.2988e+06	1.91204e+06	1.39731e+06	2.12712e+06	2.68725e+06	1.82014e+06	9.1093e+06	1.42686e+07	9.5722e+06		High	High	High	High	High	High	High	0.0004572	0.002678	3.34	11.41
	FALSE	High	[R].IMGPNYTPGK.[K]		0.000378266	0.000471051	1	1	2	P13639	P13639 [429-438]		0	1077.54	0.01	1.9791e-17		200		11.79		805055	743488	674303				805055	875396	690783					High	Peak Found	High	n/a	n/a	n/a	High	0.0001514	2.362e-05	1.11	23.92
	FALSE	High	[-].MVNFTVDQIR.[A]	1xMet-loss [N-Term]	0.000578429	0.000471051	1	1	3	P13639	P13639 [1-10]	P13639 1xMet-loss [N-Term]	0	1091.58	0.01	1.9791e-17		200		5.52		656542	589433	715683				656542	694009	733174					High	High	High	n/a	n/a	n/a	High	0.0001514	4.069e-05	1.3	39.62
	FALSE	High	[R].NMSVIAHVDHGK.[S]		0.00107393	0.000615384	1	1	3	P13639	P13639 [21-32]		0	1307.65																				No Quan Values	High	High	High	n/a	n/a	n/a	High	0.0001638	9.024e-05	2.61
	FALSE	High	[K].NPADLPK.[L]		0.0567781	0.00483522	1	1	9	P13639	P13639 [513-519]		0	754.409	10.178	0.732106	14.44	16.8	183.2	16.91	13.61	3782774	2289384	3.10694e+06	3911693	4.74542e+06	5.0726e+06	3782774	2.69556e+06	3.18287e+06	2.74351e+07	3.54127e+07	3.47496e+07		High	High	High	High	High	High	High	0.001519	0.01518	1.31	12.6
	FALSE	High	[K].QFAEMYVAK.[F]		0.00222402	0.000615384	1	1	2	P13639	P13639 [227-235]		0	1086.53	0.01	1.9791e-17		200		21.48		236837	301670	260603				236837	355191	266973					Peak Found	Peak Found	High	n/a	n/a	n/a	High	0.0001638	0.0002293	1.48	34.17
	FALSE	High	[K].SDPVVSYR.[E]		0.0168535	0.00160108	1	1	23	P13639	P13639 [573-580]		0	922.463																				No Quan Values	High	High	High	High	High	High	High	0.0004572	0.003096	1.63	19.38
	FALSE	High	[K].STLTDSLVCK.[A]	1xCarbamidomethyl [C9]	0.000732834	0.000471051	1	1	5	P13639	P13639 [33-42]		0	1123.57	0.168	0.0680791	14.08	171.2	28.8	26.54	1.63	622681	773109	550056	15096.8	13865		622681	910272	563500	105883	103467			High	High	Peak Found	Peak Found	Peak Found	n/a	High	0.0001514	5.507e-05	2.01	32.52
	FALSE	High	[R].TILMMGR.[Y]		0.0450835	0.00416854	1	1	2	P13639	P13639 [450-456]		0	821.437	0.377	0.195912	20.83	145.2	54.8	28.73	10.49	389912	566179	443794	26348.2		23248.6	389912	666629	454640	184796		159264		High	High	Peak Found	Peak Found	n/a	Peak Found	High	0.001132	0.01119	1.46	33.65
	FALSE	High	[RK].VEDMMK.[RK]		0.0829524	0.00696697	1	2	3	P13639	P13639 [253-258]		0	752.332	33.524	0.339884	5.42	5.8	194.2		4.09		110017		619169	560666	662636		129536		4.34261e+06	4.18397e+06	4.53936e+06		n/a	High	n/a	High	High	Peak Found	High	0.002429	0.02507	1.12	12.71
	FALSE	High	[R].VFSGLVSTGLK.[V]		0.000797792	0.000471051	1	1	4	P13639	P13639 [416-426]		0	1107.64	0.01	1.9791e-17		200		27.52		241565	346298	280084				241565	407738	286929					High	High	High	n/a	n/a	n/a	High	0.0001514	6.175e-05	1.02	43.49
	FALSE	High	[K].YEWDVAEAR.[K]		0.000578429	0.000471051	1	1	3	P13639	P13639 [639-647]		0	1138.52	0.01	1.9791e-17		200		3.76		467743	382429	473890				467743	450279	485472					Peak Found	High	High	n/a	n/a	n/a	High	0.0001514	4.086e-05	2.03	41.55
	FALSE	High	[R].YFDPANGK.[F]		0.00336013	0.000615384	1	1	7	P13639	P13639 [265-272]		0	911.426	2.445	0.909017	11.1	58.1	141.9	6.18	10.08	1.2252e+06	966277	1.25656e+06	426254	372709	494460	1.2252e+06	1.13771e+06	1.28727e+06	2.98958e+06	2.78134e+06	3.38727e+06		High	High	High	High	High	High	High	0.0001638	0.0003906	1.61	20.15
FALSE	High	Master Protein	Q8NC51	SERPINE1 mRNA-binding protein 1 OS=Homo sapiens OX=9606 GN=SERBP1 PE=1 SV=2	0	106.456	32	14	87	14	408	44.9	8.65	167.54	14	0	1.335	0.520662	114.06	31.9	168.1	2.54	16.6	2.53795e+07	2.26762e+07	2.54848e+07	2.4818e+07	1.84444e+07	1.86746e+07	2.53795e+07	2.66994e+07	2.61076e+07	1.74064e+08	1.37641e+08	1.27929e+08	High	High	High	High	High	High	1	Met-loss [N-Term]
	Checked	Confidence	Annotated Sequence	Modifications	Qvality PEP	Qvality q-value	# Protein Groups	# Proteins	# PSMs	Master Protein Accessions	Positions in Master Proteins	Modifications in Master Proteins	# Missed Cleavages	Theo. MH+ [Da]	Abundance Ratio: (Sample) / (Control)	Abundance Ratio Adj. P-Value: (Sample) / (Control)	Abundance Ratio Variability [%]: (Sample) / (Control)	Abundances (Grouped): Control	Abundances (Grouped): Sample	Abundances (Grouped) CV [%]: Control	Abundances (Grouped) CV [%]: Sample	Abundance: F4: Control, CTRL-1	Abundance: F5: Control, CTRL-2	Abundance: F6: Control, CTRL-3	Abundance: F1: Sample, AF-1	Abundance: F2: Sample, AF-2	Abundance: F3: Sample, AF-3	Abundances (Normalized): F4: Control, CTRL-1	Abundances (Normalized): F5: Control, CTRL-2	Abundances (Normalized): F6: Control, CTRL-3	Abundances (Normalized): F1: Sample, AF-1	Abundances (Normalized): F2: Sample, AF-2	Abundances (Normalized): F3: Sample, AF-3	Quan Info	Found in Sample: F4: Control, CTRL-1	Found in Sample: F5: Control, CTRL-2	Found in Sample: F6: Control, CTRL-3	Found in Sample: F1: Sample, AF-1	Found in Sample: F2: Sample, AF-2	Found in Sample: F3: Sample, AF-3	Confidence (by Search Engine): Sequest HT	Percolator q-Value (by Search Engine): Sequest HT	Percolator PEP (by Search Engine): Sequest HT	XCorr (by Search Engine): Sequest HT	Top Apex RT [min]
	FALSE	High	[K].DELTESPK.[Y]		0.0448166	0.00416854	1	1	3	Q8NC51	Q8NC51 [229-236]		0	918.441	11.792	0.714218	2.28	15.6	184.4		2.94		395136		815003	723872	800870		465241		5.71611e+06	5.40189e+06	5.48632e+06		n/a	Peak Found	High	Peak Found	High	Peak Found	High	0.001132	0.01111	1.13	13.23
	FALSE	High	[K].EETQPPVALK.[K]		0.000852843	0.000615384	1	1	9	Q8NC51	Q8NC51 [93-102]		0	1111.6	0.454	0.414634	29.54	137.5	62.5	4.96	36.14	1.58087e+06	1.4819e+06	1642128	62755.5	127923	111592	1.58087e+06	1.74482e+06	1.68226e+06	440142	954628	764454		High	High	High	Peak Found	Peak Found	Peak Found	High	0.0001638	6.727e-05	1.65	21.94
	FALSE	High	[K].EMTLDEWK.[A]		0.0222444	0.00230773	1	1	3	Q8NC51	Q8NC51 [287-294]		0	1051.48	0.01	1.9791e-17		200		27.85		293481	412372	318913				293481	485534	326707					High	High	High	n/a	n/a	n/a	High	0.0006137	0.004458	1.4	44.69
	FALSE	High	[K].ENEVEEVK.[E]		0.00605391	0.000615384	1	1	2	Q8NC51	Q8NC51 [274-281]		0	975.463																				No Quan Values	n/a	n/a	n/a	High	n/a	High	High	0.0001638	0.0008287	2.15
	FALSE	High	[K].ENEVEEVKEEGPK.[E]		7.12329e-07	0.000471051	1	1	3	Q8NC51	Q8NC51 [274-286]		1	1515.72																				No Quan Values	High	High	High	n/a	n/a	n/a	High	0.0001514	7.564e-09	2.96
	FALSE	High	[R].FEKPLEEK.[G]		0.0169556	0.00160108	1	1	1	Q8NC51	Q8NC51 [138-145]		0	1019.54																				No Quan Values	n/a	High	n/a	n/a	n/a	n/a	High	0.0004572	0.003127	1.68
	FALSE	High	[R].GGSGSHNWGTVK.[D]		3.48985e-08	0.000471051	1	1	19	Q8NC51	Q8NC51 [217-228]		0	1186.56	0.818	0.59809	32.06	100	100	30.22	28.84	2.14624e+06	2914664	2.00826e+06	400030	208382	313278	2.14624e+06	3.43178e+06	2.05734e+06	2.80565e+06	1.55505e+06	2.1461e+06		High	High	High	High	High	High	High	0.0001514	1.578e-10	3.46	10.57
	FALSE	High	[K].KEETQPPVALK.[K]		0.00520169	0.000615384	1	1	1	Q8NC51	Q8NC51 [92-102]		1	1239.69																				No Quan Values	n/a	n/a	High	n/a	n/a	n/a	High	0.0001638	0.0006843	1.08
	FALSE	High	[R].KPNEGADGQWK.[K]		1.09218e-07	0.000471051	1	1	10	Q8NC51	Q8NC51 [310-320]		0	1229.59	1.118	0.615623	33.4	94.4	105.6	77.97	5.51	830157	2.7025e+06	992922	153171	160737	166031	830157	3.18197e+06	1.01719e+06	1.07428e+06	1.1995e+06	1.13739e+06		High	High	High	High	High	High	High	0.0001514	6.83e-10	4.16	10.18
	FALSE	High	[-].MPGHLQEGFGCVVTNR.[F]	1xCarbamidomethyl [C11]; 1xMet-loss [N-Term]	6.36396e-08	0.000471051	1	1	3	Q8NC51	Q8NC51 [1-16]	Q8NC51 1xMet-loss [N-Term]	0	1670.81																				No Quan Values	High	High	High	n/a	n/a	n/a	High	0.0001514	3.412e-10	2.86
	FALSE	High	[R].RFEKPLEEK.[G]		8.92437e-05	0.000471051	1	1	2	Q8NC51	Q8NC51 [137-145]		1	1175.64	0.01	1.9791e-17		200		24.1		745152		1.02626e+06				745152		1.05134e+06					Peak Found	High	High	n/a	n/a	n/a	High	0.0001514	3.716e-06	3.33	10.24
	FALSE	High	[R].RPDQQLQGEGK.[I]		1.16652e-09	0.000471051	1	1	13	Q8NC51	Q8NC51 [112-122]		0	1255.64	3.454	0.987296	23.43	44.9	155.1	20.89	12.9	5.66564e+06	5.80124e+06	4.36167e+06	3.23102e+06	2.35285e+06	2.8565e+06	5.66564e+06	6.83048e+06	4.46827e+06	2.26611e+07	1.75582e+07	1.95683e+07		High	High	High	High	High	High	High	0.0001514	2.032e-12	3.6	9.07
	FALSE	High	[K].SAAQAAAQTNSNAAGK.[Q]		2.98549e-11	0.000471051	1	1	14	Q8NC51	Q8NC51 [53-68]		0	1460.71	9.204	0.759271	22.9	22.4	177.6	19.13	18.72	14002117	8870073	14992822	20156008	14870599	14426308	14002117	1.04438e+07	1.53592e+07	1.41366e+08	1.10972e+08	9.88268e+07		High	High	High	High	High	High	High	0.0001514	1.84e-14	3.58	8.55
	FALSE	High	[K].SEEAHAEDSVMDHHFR.[K]		0.00408043	0.000615384	1	1	3	Q8NC51	Q8NC51 [330-345]		0	1896.79	0.01	1.9791e-17		200		13.55		115809	98344.4	141828				115809	115792	145294					High	High	High	n/a	n/a	n/a	High	0.0001638	0.0005014	1.12	22.08
	FALSE	High	[K].SEEAHAEDSVMDHHFR.[K]	1xOxidation [M11]	0.0126837	0.00160108	1	1	1	Q8NC51	Q8NC51 [330-345]		0	1912.79																				No Quan Values	High	n/a	n/a	n/a	n/a	n/a	High	0.0004572	0.002157	1.04
FALSE	High	Master Protein	Q5T4S7	E3 ubiquitin-protein ligase UBR4 OS=Homo sapiens OX=9606 GN=UBR4 PE=1 SV=1	0	105.624	6	30	119	30	5183	573.5	6.04	95.08	30	0	8.466	0.857252	95.4	14.1	185.9	21.56	6.02	2.92337e+06	2.66384e+06	4.20403e+06	5.90483e+06	5.00471e+06	6.07885e+06	2.92337e+06	3.13645e+06	4.30678e+06	4.14141e+07	3.73476e+07	4.16429e+07	High	High	High	High	High	High	1
	Checked	Confidence	Annotated Sequence	Modifications	Qvality PEP	Qvality q-value	# Protein Groups	# Proteins	# PSMs	Master Protein Accessions	Positions in Master Proteins	Modifications in Master Proteins	# Missed Cleavages	Theo. MH+ [Da]	Abundance Ratio: (Sample) / (Control)	Abundance Ratio Adj. P-Value: (Sample) / (Control)	Abundance Ratio Variability [%]: (Sample) / (Control)	Abundances (Grouped): Control	Abundances (Grouped): Sample	Abundances (Grouped) CV [%]: Control	Abundances (Grouped) CV [%]: Sample	Abundance: F4: Control, CTRL-1	Abundance: F5: Control, CTRL-2	Abundance: F6: Control, CTRL-3	Abundance: F1: Sample, AF-1	Abundance: F2: Sample, AF-2	Abundance: F3: Sample, AF-3	Abundances (Normalized): F4: Control, CTRL-1	Abundances (Normalized): F5: Control, CTRL-2	Abundances (Normalized): F6: Control, CTRL-3	Abundances (Normalized): F1: Sample, AF-1	Abundances (Normalized): F2: Sample, AF-2	Abundances (Normalized): F3: Sample, AF-3	Quan Info	Found in Sample: F4: Control, CTRL-1	Found in Sample: F5: Control, CTRL-2	Found in Sample: F6: Control, CTRL-3	Found in Sample: F1: Sample, AF-1	Found in Sample: F2: Sample, AF-2	Found in Sample: F3: Sample, AF-3	Confidence (by Search Engine): Sequest HT	Percolator q-Value (by Search Engine): Sequest HT	Percolator PEP (by Search Engine): Sequest HT	XCorr (by Search Engine): Sequest HT	Top Apex RT [min]
	FALSE	High	[K].ACAEIAAQR.[T]	1xCarbamidomethyl [C2]	0.000325026	0.000471051	1	1	7	Q5T4S7	Q5T4S7 [3278-3286]		0	989.483	100	1.9791e-17			200		3.4				554438		540964				3.88861e+06		3.70585e+06		High	High	High	High	High	High	High	0.0001514	1.939e-05	2.67	11.53
	FALSE	High	[K].ALGTLGMTTNEK.[G]		6.29283e-06	0.000471051	1	1	3	Q5T4S7	Q5T4S7 [4803-4814]		0	1235.63	0.01	1.9791e-17		200		6.37		152524	126959	164089				152524	149484	168099					High	High	High	n/a	n/a	n/a	High	0.0001514	1.233e-07	2.19	29.25
	FALSE	High	[R].AQQALSELHTVEK.[A]		4.17963e-05	0.000471051	1	1	1	Q5T4S7	Q5T4S7 [1838-1850]		0	1453.76																				No Quan Values	High	n/a	n/a	n/a	n/a	n/a	High	0.0001514	1.399e-06	2.13
	FALSE	High	[K].ASAQGDPDVPECLK.[V]	1xCarbamidomethyl [C12]	0.000117267	0.000471051	1	1	3	Q5T4S7	Q5T4S7 [768-781]		0	1486.68	0.01	1.9791e-17		200		1.61		203041	172769	203960				203041	203422	208945					High	High	High	n/a	n/a	n/a	High	0.0001514	5.25e-06	1.98	29.2
	FALSE	High	[R].ATTPLYHGFK.[E]		0.107868	0.00892804	1	1	1	Q5T4S7	Q5T4S7 [903-912]		0	1134.59																				No Quan Values	High	n/a	n/a	n/a	n/a	n/a	High	0.003261	0.0355	1.15
	FALSE	High	[K].AVQCLNTSSK.[E]	1xCarbamidomethyl [C4]	0.000633537	0.000471051	1	1	6	Q5T4S7	Q5T4S7 [2551-2560]		0	1107.55	100	1.9791e-17			200		8.03				1.36311e+06	1.3269e+06	1.23653e+06				9.56031e+06	9.90201e+06	8.47079e+06		High	n/a	n/a	High	High	High	High	0.0001514	4.588e-05	1.44	11.17
	FALSE	High	[K].DHEISYAK.[Y]		0.00627839	0.000615384	1	1	6	Q5T4S7	Q5T4S7 [1701-1708]		0	962.458	100	1.9791e-17			200		4.83				712554	716032	710833				4.99758e+06	5.34338e+06	4.86953e+06		n/a	n/a	n/a	High	High	High	High	0.0001638	0.0008716	1.48	11.08
	FALSE	High	[K].DLDPEVFQR.[L]		0.0105126	0.00118726	1	1	1	Q5T4S7	Q5T4S7 [2564-2572]		0	1118.55	0.01	1.9791e-17		200		20.82		78021.3	100821	106038				78021.3	118709	108630					Peak Found	High	Peak Found	n/a	n/a	n/a	High	0.0003765	0.00169	1.03	45.07
	FALSE	High	[R].DLHTLDSHVR.[G]		0.00384013	0.000615384	1	1	1	Q5T4S7	Q5T4S7 [3229-3238]		0	1192.61																				No Quan Values	n/a	High	n/a	n/a	n/a	n/a	High	0.0001638	0.0004616	1.63
	FALSE	High	[K].DPQQEDFLQGR.[M]		0.00810037	0.000901342	1	1	2	Q5T4S7	Q5T4S7 [4356-4366]		0	1332.62																				No Quan Values	High	High	n/a	n/a	n/a	n/a	High	0.0002328	0.001211	1.01
	FALSE	High	[K].DSDQLDVIQENR.[Q]		0.105457	0.00816095	1	1	2	Q5T4S7	Q5T4S7 [1478-1489]		0	1431.67	0.01	1.9791e-17		200		27.84		114739	139326	94430.6				114739	164045	96738.4					Peak Found	High	High	n/a	n/a	n/a	High	0.003098	0.03454	0.64	37.42
	FALSE	High	[K].EDGSCLALVK.[R]	1xCarbamidomethyl [C5]	0.000641271	0.000471051	1	1	5	Q5T4S7	Q5T4S7 [1720-1729]		0	1091.54	0.01	1.9791e-17		200		19.76		192454	193303	277607				192454	227599	284392					High	High	High	n/a	n/a	n/a	High	0.0001514	4.652e-05	0.62	30.76
	FALSE	High	[K].ESAFQSEPR.[I]		0.000304039	0.000471051	1	1	12	Q5T4S7	Q5T4S7 [1742-1750]		0	1050.49	20.988	0.473541	16.8	9.2	190.8	8.6	37.7	148438		128284	719830	349962	425250	148438		131419	5.04861e+06	2.61159e+06	2.91315e+06		High	High	Peak Found	High	High	High	High	0.0001514	1.788e-05	2.51	15.25
	FALSE	High	[K].EVEENWSK.[H]		0.00239201	0.000615384	1	1	13	Q5T4S7	Q5T4S7 [913-920]		0	1020.46	7.332	0.857191	24.23	24.1	175.9	22.9	5.88	416033		292917	367919	368114	356643	416033		300076	2.58044e+06	2.74705e+06	2.44316e+06		High	n/a	Peak Found	High	High	High	High	0.0001638	0.0002518	1.93	17.9
	FALSE	High	[R].HNTYLQECTGQR.[E]	1xCarbamidomethyl [C8]	0.00436216	0.000615384	1	1	3	Q5T4S7	Q5T4S7 [4939-4950]		0	1506.68																				No Quan Values	High	High	High	n/a	n/a	n/a	High	0.0001638	0.000545	1.11
	FALSE	High	[K].LIGSHTISK.[V]		0.0427359	0.00374688	1	1	1	Q5T4S7	Q5T4S7 [3565-3573]		0	955.557																				No Quan Values	n/a	n/a	High	n/a	n/a	n/a	High	0.0009869	0.0104	0.7
	FALSE	High	[R].LLVTSQAR.[A]		0.00757756	0.000615384	1	1	7	Q5T4S7	Q5T4S7 [5062-5069]		0	887.531	2.39	0.841376	10.72	59	141		19.57			543857	137871	191337	194382			557149	966973	1.42785e+06	1.33161e+06		High	High	High	High	High	High	High	0.0001638	0.001104	1.88	15.86
	FALSE	High	[R].MNYSGDQGQTIR.[Q]		9.2553e-05	0.000471051	1	1	1	Q5T4S7	Q5T4S7 [1875-1886]		0	1369.62																				No Quan Values	High	n/a	n/a	n/a	n/a	n/a	High	0.0001514	3.889e-06	1.27
	FALSE	High	[K].NLDADIWK.[K]		0.0144896	0.00160108	1	1	1	Q5T4S7	Q5T4S7 [4704-4711]		0	974.494	0.01	1.9791e-17		200		22.96		45592.7	61582.8	64922.6				45592.7	72508.7	66509.3					Peak Found	High	Peak Found	n/a	n/a	n/a	High	0.0004572	0.002546	1.09	44.85
	FALSE	High	[K].NSFDELSK.[I]		0.00346366	0.000615384	1	1	5	Q5T4S7	Q5T4S7 [3809-3816]		0	939.442	2.385	0.799486	25.27	55.5	144.5	10.21	18.63	283951	289912	284520	116060	75270.6	110691	283951	341348	291474	813997	561707	758287		Peak Found	High	High	High	High	High	High	0.0001638	0.0004053	1.69	24.11
	FALSE	High	[R].QVLFTPATQAAR.[Q]		0.0544836	0.00483522	1	1	2	Q5T4S7	Q5T4S7 [4131-4142]		0	1302.72	0.01	1.9791e-17		200		33.18		66011.2	110886	93297.7				66011.2	130559	95577.9					Peak Found	High	Peak Found	n/a	n/a	n/a	High	0.001447	0.01428	1.05	33.71
	FALSE	High	[R].SINYDEK.[D]		0.105457	0.00816095	1	1	2	Q5T4S7	Q5T4S7 [3689-3695]		0	868.405	100	1.9791e-17			200		0.22				133062		136648				933243		936103		n/a	n/a	n/a	High	n/a	High	High	0.003098	0.03432	0.92	12.1
	FALSE	High	[K].TLSDVEDQK.[E]		0.00047061	0.000471051	1	1	4	Q5T4S7	Q5T4S7 [166-174]		0	1034.5																				No Quan Values	n/a	n/a	n/a	High	High	High	High	0.0001514	3.137e-05	2.71	14.41
	FALSE	High	[R].TMQLNLSR.[S]		0.052588	0.00483522	1	1	2	Q5T4S7	Q5T4S7 [2374-2381]		0	962.509	0.01	1.9791e-17		200		1.8		136903	112174	131558				136903	132076	134774					High	High	Peak Found	n/a	n/a	n/a	High	0.001447	0.01372	0.96	29.36
	FALSE	High	[R].TPSSGMSSTMK.[E]		3.85912e-07	0.000471051	1	1	7	Q5T4S7	Q5T4S7 [1731-1741]		0	1113.49	9.078	0.763146	14	19.2	180.8	6.37	20.07		692552	871093	795854	1.07453e+06	1.19472e+06		815423	892382	5.58181e+06	8.01869e+06	8.18436e+06		High	High	High	High	High	High	High	0.0001514	3.456e-09	2.11	12.16
	FALSE	High	[R].VAMCVLSSPHGR.[R]	1xCarbamidomethyl [C4]	0.0952023	0.00788582	1	1	1	Q5T4S7	Q5T4S7 [1897-1908]		0	1313.65																				No Quan Values	n/a	High	n/a	n/a	n/a	n/a	High	0.002718	0.03001	1.26
	FALSE	High	[K].VQLTPGQTEVK.[I]		0.00255712	0.000615384	1	1	4	Q5T4S7	Q5T4S7 [3618-3628]		0	1199.66	0.01	1.9791e-17		200		6.5		147411	140372	145039				147411	165276	148584					High	High	High	n/a	n/a	n/a	High	0.0001638	0.0002738	2.11	22.23
	FALSE	High	[K].YGSFFCDCGAK.[E]	2xCarbamidomethyl [C6; C8]	0.0810589	0.00684996	1	1	1	Q5T4S7	Q5T4S7 [1709-1719]		0	1311.51																				No Quan Values	n/a	n/a	High	n/a	n/a	n/a	High	0.002385	0.02426	0.42
	FALSE	High	[R].YNLDDYR.[T]		0.0105765	0.00118726	1	1	5	Q5T4S7	Q5T4S7 [4320-4326]		0	958.426	0.01	1.9791e-17		200		17.26		106420	93307.5	140472				106420	109862	143905					High	High	High	n/a	n/a	n/a	High	0.0003765	0.001697	1.37	31.1
	FALSE	High	[R].YTTTQQVVK.[L]		0.0021972	0.000615384	1	1	10	Q5T4S7	Q5T4S7 [3556-3564]		0	1067.57	10.385	0.725522	27.4	17.6	182.4	24.24	9.31	831826	429870	661946	1.00413e+06	902558	1.17219e+06	831826	506137	678124	7.04258e+06	6.73533e+06	8.03007e+06		High	High	High	High	High	High	High	0.0001638	0.0002251	1.14	13.08
FALSE	High	Master Protein	P52272	Heterogeneous nuclear ribonucleoprotein M OS=Homo sapiens OX=9606 GN=HNRNPM PE=1 SV=3	0	105.483	30	25	209	25	730	77.5	8.7	222.05	25	0	2.571	0.798376	77.76	61.9	138.1	6.39	3.61	2.18323e+07	1.99458e+07	2.01952e+07	6.79595e+06	6.52621e+06	7.46251e+06	2.18323e+07	2.34845e+07	2.06888e+07	4.76641e+07	4.87018e+07	5.11216e+07	High	High	High	High	High	High	1
	Checked	Confidence	Annotated Sequence	Modifications	Qvality PEP	Qvality q-value	# Protein Groups	# Proteins	# PSMs	Master Protein Accessions	Positions in Master Proteins	Modifications in Master Proteins	# Missed Cleavages	Theo. MH+ [Da]	Abundance Ratio: (Sample) / (Control)	Abundance Ratio Adj. P-Value: (Sample) / (Control)	Abundance Ratio Variability [%]: (Sample) / (Control)	Abundances (Grouped): Control	Abundances (Grouped): Sample	Abundances (Grouped) CV [%]: Control	Abundances (Grouped) CV [%]: Sample	Abundance: F4: Control, CTRL-1	Abundance: F5: Control, CTRL-2	Abundance: F6: Control, CTRL-3	Abundance: F1: Sample, AF-1	Abundance: F2: Sample, AF-2	Abundance: F3: Sample, AF-3	Abundances (Normalized): F4: Control, CTRL-1	Abundances (Normalized): F5: Control, CTRL-2	Abundances (Normalized): F6: Control, CTRL-3	Abundances (Normalized): F1: Sample, AF-1	Abundances (Normalized): F2: Sample, AF-2	Abundances (Normalized): F3: Sample, AF-3	Quan Info	Found in Sample: F4: Control, CTRL-1	Found in Sample: F5: Control, CTRL-2	Found in Sample: F6: Control, CTRL-3	Found in Sample: F1: Sample, AF-1	Found in Sample: F2: Sample, AF-2	Found in Sample: F3: Sample, AF-3	Confidence (by Search Engine): Sequest HT	Percolator q-Value (by Search Engine): Sequest HT	Percolator PEP (by Search Engine): Sequest HT	XCorr (by Search Engine): Sequest HT	Top Apex RT [min]
	FALSE	High	[K].ACQIFVR.[N]	1xCarbamidomethyl [C2]	0.0492764	0.00455068	1	1	4	P52272	P52272 [652-658]		0	893.466	0.01	1.9791e-17		200		9.97		320737	331749	361408				320737	390608	370241					High	High	High	n/a	n/a	n/a	High	0.001267	0.01259	1.62	23.85
	FALSE	High	[R].ADILEDK.[D]		0.0669137	0.00558943	1	1	3	P52272	P52272 [233-239]		0	803.415	2.333	0.811748	58.25	60	140	54.36	14.04	317238	774902	462068	191342	147965	150464	317238	912384	473361	1.342e+06	1.10419e+06	1.03075e+06		High	Peak Found	High	Peak Found	Peak Found	Peak Found	High	0.001958	0.01874	1.35	17.84
	FALSE	High	[R].ADILEDKDGK.[S]		1.64159e-05	0.000471051	1	1	4	P52272	P52272 [233-242]		1	1103.56	0.01	1.9791e-17		200		24.29		432522	259652					432522	305719						High	High	High	n/a	n/a	n/a	High	0.0001514	4.22e-07	2.44	12.76
	FALSE	High	[R].FEPYANPTK.[R]		0.00270067	0.000615384	1	1	4	P52272	P52272 [61-69]		0	1066.52	0.01	1.9791e-17		200		7.3		1.59552e+06	1171037	1472201				1.59552e+06	1.3788e+06	1.50818e+06					High	High	High	n/a	n/a	n/a	High	0.0001638	0.0002942	1.47	22.98
	FALSE	High	[K].FESPEVAER.[A]		0.000485106	0.000471051	1	1	7	P52272	P52272 [699-707]		0	1063.51	0.01	1.9791e-17		200		2.58		650224	524634	615787				650224	617713	630837					High	High	High	n/a	n/a	n/a	High	0.0001514	3.262e-05	1.25	22.8
	FALSE	High	[R].FGSGMNMGR.[I]		0.000258093	0.000471051	1	1	3	P52272	P52272 [363-371]		0	956.408	0.01	1.9791e-17		200		10.05		436971	385048	513526				436971	453363	526076					High	High	High	n/a	n/a	n/a	High	0.0001514	1.451e-05	2.69	23.1
	FALSE	High	[R].FGSGMNMGR.[I]	1xOxidation [M]	0.000200029	0.000471051	1	1	15	P52272	P52272 [363-371]		0	972.403	1.668	0.709723	30.23	75	125	25.16	13.32	668086	339691	592152	114508	135582	150490	668086	399959	606624	803117	1.01178e+06	1.03092e+06		High	High	High	High	High	High	High	0.0001514	1.044e-05	1.72	13.13
	FALSE	High	[R].GCAVVEFK.[M]	1xCarbamidomethyl [C2]	0.0097753	0.000901342	1	1	6	P52272	P52272 [113-120]		0	909.45	0.01	1.9791e-17		200		19.7		735483	858012	706287				735483	1.01024e+06	723548					High	High	High	n/a	n/a	n/a	High	0.0002328	0.001541	1.73	24.11
	FALSE	High	[R].LGGAGMER.[M]		0.00455149	0.000615384	1	1	10	P52272	P52272 [411-418]		0	790.388	4.645	0.946128	19.9	39.8	160.2	12.54	11.21	1.76456e+06	1.87826e+06	2.1612e+06	1.26814e+06	1.37825e+06	1.20899e+06	1.76456e+06	2.21149e+06	2.21402e+06	8.89424e+06	1.02852e+07	8.28214e+06		High	High	High	High	High	High	High	0.0001638	0.0005748	2.04	11.7
	FALSE	High	[R].INEILSNALK.[R]		0.00480704	0.000615384	1	1	3	P52272	P52272 [372-381]		0	1114.65	0.01	1.9791e-17		200		4.57		286206	229135	288349				286206	269787	295397					High	High	High	n/a	n/a	n/a	High	0.0001638	0.0006158	0.8	41.71
	FALSE	High	[R].MAAPIDR.[V]		0.0605717	0.00501659	1	1	4	P52272	P52272 [497-503]		0	773.397	1.921	0.849728	19.12	68.5	131.5	27.73	9.48	1132630	1.4419e+06	1.01142e+06	291358	291588	358594	1132630	1.69772e+06	1.03614e+06	2.04347e+06	2.17597e+06	2.45654e+06		High	High	High	Peak Found	Peak Found	Peak Found	High	0.001557	0.01645	2.18	14.37
	FALSE	High	[R].MATGLER.[M]		0.0787488	0.00684996	1	1	13	P52272	P52272 [551-557]		0	777.392	4.123	0.971109	8.02	39	161	19.78	2.57	1.87754e+06	1141368	1.93752e+06	1.05922e+06	1.03723e+06	1137415	1.87754e+06	1.34387e+06	1.98488e+06	7.42894e+06	7.74034e+06	7.79181e+06		High	High	High	Peak Found	High	High	High	0.002317	0.02323	1.83	13.15
	FALSE	High	[R].MGAGLGHGMDR.[V]		4.98389e-05	0.000471051	1	1	4	P52272	P52272 [419-429]		0	1101.49	0.01	1.9791e-17		200		34.58		284803	501401	441507				284803	590359	452298					High	High	High	n/a	n/a	n/a	High	0.0001514	1.751e-06	1.06	14.86
	FALSE	High	[R].MGAGLGHGMDR.[V]	1xOxidation [M]	0.00119783	0.000615384	1	1	7	P52272	P52272 [419-429]		0	1117.49	0.569	0.287766	18.15	127.5	72.5	15.11	19.1	451405		355543		26981.7	38571.3	451405		364232		201351	264231		High	High	High	n/a	Peak Found	Peak Found	High	0.0001638	0.0001039	1.58	9.48
	FALSE	High	[R].MGAGMGFGLER.[M]	1xOxidation [M5]	0.000610891	0.000471051	1	1	3	P52272	P52272 [486-496]		0	1141.51																				No Quan Values	High	High	n/a	n/a	n/a	n/a	High	0.0001514	4.366e-05	1.81
	FALSE	High	[R].MGANNLER.[M]		0.00829927	0.000901342	1	1	15	P52272	P52272 [558-565]		0	904.431	3.463	0.988059	32.71	54.1	145.9	24.99	24.23	1.70505e+06	873978	1.53979e+06	535609	570551	862000	1.70505e+06	1.02904e+06	1.57743e+06	3.75655e+06	4.25773e+06	5.90509e+06		High	High	High	High	High	High	High	0.0002328	0.001243	1.64	13.04
	FALSE	High	[R].MGANSLER.[M]		0.00331959	0.000615384	1	1	11	P52272	P52272 [571-578]; [584-591]		0	877.42	2.606	0.92831	23.41	55.5	144.5	17.75	16.81	1.84309e+06	1.91856e+06	1.5538e+06	684951	556127	845374	1.84309e+06	2.25895e+06	1.59178e+06	4.80398e+06	4.15009e+06	5.7912e+06		High	High	High	High	High	High	High	0.0001638	0.000384	2.19	13.93
	FALSE	High	[R].MGLSMER.[M]		0.050756	0.00474625	1	1	3	P52272	P52272 [525-531]		0	823.38	0.01	1.9791e-17		200		11.85		460435	494239	495637				460435	581926	507750					High	High	High	n/a	n/a	n/a	High	0.001365	0.01302	0.77	23.96
	FALSE	High	[R].MGLSMER.[M]	1xOxidation [M]	0.0435049	0.00416854	1	1	5	P52272	P52272 [525-531]		0	839.375	0.436	0.0775064	31.26	139.3	60.7	27.49		139957	210477	199784	12714.6			139957	247820	204666	89174.9				High	High	High	Peak Found	n/a	n/a	High	0.001038	0.01065	1.14	15.99
	FALSE	High	[R].MGLVMDR.[M]		0.0313304	0.00315383	1	1	7	P52272	P52272 [437-443]		0	821.401	0.01	1.9791e-17		200		3.83		597252	489706	539955				597252	576589	553151					High	High	High	n/a	n/a	n/a	High	0.000803	0.006945	1.92	28.49
	FALSE	High	[R].MGLVMDR.[M]	1xOxidation [M1]	0.0863653	0.00696697	1	1	1	P52272	P52272 [437-443]		0	837.396																				No Quan Values	n/a	n/a	High	n/a	n/a	n/a	High	0.002429	0.02635	1.58
	FALSE	High	[R].MGPAIER.[M]		0.0653671	0.00540003	1	1	15	P52272	P52272 [518-524]		0	773.397	1.004	0.569954	6.8	99.8	100.2	25.18	2.78	977435	1.225e+06	912454		134052	140399	977435	1.44234e+06	934755		1.00036e+06	961797		High	High	High	n/a	High	High	High	0.001779	0.01815	1.91	15.84
	FALSE	High	[R].MGPAIER.[M]	1xOxidation [M1]	0.0489855	0.00455068	1	1	7	P52272	P52272 [518-524]		0	789.392	3.197	0.902801	36.07	45.3	154.7	29.37	21.97	683608	820152	531112	389149	313050	253908	683608	965661	544092	2.72934e+06	2.33613e+06	1.73939e+06		Peak Found	High	High	High	High	High	High	0.001267	0.0125	1.88	10.87
	FALSE	High	[R].MGPAMGPALGAGIER.[M]	1xOxidation [M]	0.0183404	0.00160108	1	1	3	P52272	P52272 [592-606]		0	1443.71																				No Quan Values	n/a	n/a	High	n/a	n/a	n/a	High	0.0004572	0.00346	0.95
	FALSE	High	[R].MGPGIDR.[L]		0.0541632	0.00483522	1	1	9	P52272	P52272 [404-410]		0	745.366	2.814	0.94453	29.05	54.1	145.9	23.15	18.54	1328168	1.43595e+06	1.03793e+06	489266	479575	694588	1328168	1.69071e+06	1.0633e+06	3.43152e+06	3.57883e+06	4.75824e+06		High	High	High	High	Peak Found	High	High	0.001447	0.01422	1.56	14.34
	FALSE	High	[R].MGPVMDR.[M]		0.0522783	0.00483522	1	1	14	P52272	P52272 [544-550]		0	805.37	1.148	0.697959	22.86	92.2	107.8	10.27	22.75	1.14887e+06	1.1262e+06	1065778	136215	203969	195908	1.14887e+06	1.32601e+06	1.09183e+06	955359	1.52212e+06	1.34206e+06		High	High	High	High	High	High	High	0.001447	0.01358	1.1	16.99
	FALSE	High	[R].MGPVMDR.[M]	1xOxidation [M1]	0.0263263	0.00255795	1	1	9	P52272	P52272 [544-550]		0	821.364	3.735	0.971071	42.79	46	154	18.74	42.88	352666	430688	392813	187821	354724	196704	352666	507100	402414	1.3173e+06	2.64712e+06	1.34751e+06		High	High	High	High	High	High	High	0.0006137	0.005535	1.46	11.48
	FALSE	High	[R].MVPAGMGAGLER.[M]		0.0271292	0.00279308	1	1	3	P52272	P52272 [532-543]		0	1188.59	0.01	1.9791e-17		200		46.59		81481.9	152214	87064.5				81481.9	179220	89192.3					Peak Found	High	Peak Found	n/a	n/a	n/a	High	0.0007248	0.005753	0.94	33.65
	FALSE	High	[K].QGGGGGGGSVPGIER.[M]		1.18489e-08	0.000471051	1	1	6	P52272	P52272 [389-403]		0	1284.63	0.565	0.345359	28.86	127.8	72.2	9.35	38.34	1.03787e+06	931838	889609	103762	42519.2	85553.8	1.03787e+06	1.09716e+06	911351	727746	317299	586082		High	High	High	High	Peak Found	Peak Found	High	0.0001514	3.963e-11	2.93	18.53
	FALSE	High	[R].VGQTIER.[M]		0.00995466	0.00118726	1	1	5	P52272	P52272 [504-510]		0	802.442	38.67	0.215673	36.5	5	195	10.74	32.6	36395.2		30511.2	239897	113883	190391	36395.2		31256.9	1.68254e+06	849851	1.30427e+06		Peak Found	n/a	Peak Found	High	High	High	High	0.0003765	0.001571	1.72	9.66
	FALSE	High	[R].VGSEIER.[M]		0.0432471	0.00374688	1	1	6	P52272	P52272 [430-436]		0	789.41	13.433	0.652857	22.85	13.9	186.1		16.26	486082			1.09199e+06	740159	953162	486082			7.65882e+06	5.52343e+06	6.52959e+06		High	High	n/a	High	High	High	High	0.001038	0.01057	1.98	10.31
FALSE	High	Master Protein	Q04695	Keratin, type I cytoskeletal 17 OS=Homo sapiens OX=9606 GN=KRT17 PE=1 SV=2	0	97.984	35	17	213	7	432	48.1	5.02	334.77	17	0	0.521	0.16716	43.69	131.7	68.3	13.98	31.46	4.09574e+06	4339832	3903921	302649	157646	325600	4.09574e+06	5.1098e+06	3.99933e+06	2.12266e+06	1.17643e+06	2.23051e+06	High	High	High	High	High	Peak Found	1
	Checked	Confidence	Annotated Sequence	Modifications	Qvality PEP	Qvality q-value	# Protein Groups	# Proteins	# PSMs	Master Protein Accessions	Positions in Master Proteins	Modifications in Master Proteins	# Missed Cleavages	Theo. MH+ [Da]	Abundance Ratio: (Sample) / (Control)	Abundance Ratio Adj. P-Value: (Sample) / (Control)	Abundance Ratio Variability [%]: (Sample) / (Control)	Abundances (Grouped): Control	Abundances (Grouped): Sample	Abundances (Grouped) CV [%]: Control	Abundances (Grouped) CV [%]: Sample	Abundance: F4: Control, CTRL-1	Abundance: F5: Control, CTRL-2	Abundance: F6: Control, CTRL-3	Abundance: F1: Sample, AF-1	Abundance: F2: Sample, AF-2	Abundance: F3: Sample, AF-3	Abundances (Normalized): F4: Control, CTRL-1	Abundances (Normalized): F5: Control, CTRL-2	Abundances (Normalized): F6: Control, CTRL-3	Abundances (Normalized): F1: Sample, AF-1	Abundances (Normalized): F2: Sample, AF-2	Abundances (Normalized): F3: Sample, AF-3	Quan Info	Found in Sample: F4: Control, CTRL-1	Found in Sample: F5: Control, CTRL-2	Found in Sample: F6: Control, CTRL-3	Found in Sample: F1: Sample, AF-1	Found in Sample: F2: Sample, AF-2	Found in Sample: F3: Sample, AF-3	Confidence (by Search Engine): Sequest HT	Percolator q-Value (by Search Engine): Sequest HT	Percolator PEP (by Search Engine): Sequest HT	XCorr (by Search Engine): Sequest HT	Top Apex RT [min]
	FALSE	High	[R].ALEEANTELEVK.[I]		5.15078e-06	0.000471051	1	1	2	Q04695	Q04695 [104-115]		0	1345.68																				No Quan Values	n/a	High	High	n/a	n/a	n/a	High	0.0001514	9.536e-08	1.48
	FALSE	High	[K].ASLEGNLAETENR.[Y]		4.53446e-06	0.000471051	1	1	6	Q04695	Q04695 [322-334]		0	1403.68	0.01	1.9791e-17		200		2.84		310619	270513	293759				310619	318507	300939					High	High	High	n/a	n/a	n/a	High	0.0001514	8.141e-08	2.15	28.58
	FALSE	High	[K].ATMQNLNDR.[L]		0.000968705	0.000615384	1	2	7	Q04695	Q04695 [86-94]		0	1062.5	0.908	0.630154	18.02	104.1	95.9	7.19	37.34	1.6689e+06	1.62483e+06	1.82753e+06	245852	108522	253478	1.6689e+06	1.91311e+06	1.8722e+06	1.72431e+06	809844	1.73644e+06		High	High	High	Peak Found	Peak Found	Peak Found	High	0.0001638	7.867e-05	1.87	13.67
	FALSE	High	[R].CEMEQQNQEYK.[I]	1xCarbamidomethyl [C1]	3.10979e-08	0.000471051	2	2	9	P02533; Q04695	P02533 [389-399]; Q04695 [358-368]		0	1486.59	1.294	0.732106	46.29	90.1	109.9	35.1	28.12	3850596	4477309	2.48196e+06	669069	540526	995936	3850596	5.27166e+06	2.54262e+06	4.69259e+06	4.03367e+06	6.82261e+06	Shared	High	High	High	High	High	High	High	0.0001514	1.361e-10	3.76	14.06
	FALSE	High	[R].CEMEQQNQEYK.[I]	1xCarbamidomethyl [C1]; 1xOxidation [M3]	2.27612e-07	0.000471051	2	2	7	P02533; Q04695	P02533 [389-399]; Q04695 [358-368]		0	1502.59	8.249	0.81152	9.1	21.6	178.4	4.36	9.48	217041		225341	296987	232136	269536	217041		230849	2.08295e+06	1.73232e+06	1.84644e+06	Shared	High	High	High	High	High	High	High	0.0001514	1.756e-09	3.16	9.71
	FALSE	High	[R].DYSQYYR.[T]		0.0747452	0.00653923	1	1	4	Q04695	Q04695 [130-136]		0	994.426	0.01	1.9791e-17		200		9.55		444772	345653	358448				444772	406978	367208					High	High	High	n/a	n/a	n/a	High	0.002238	0.02175	0.76	31.75
	FALSE	High	[K].EELAYLK.[K]		0.0249397	0.00230773	2	3	5	P02533; Q04695	P02533 [244-250]; Q04695 [213-219]		0	865.467	0.01	1.9791e-17		200		10.78		876542	662215	690347				876542	779704	707219				Shared	High	High	High	n/a	n/a	n/a	High	0.0006137	0.005163	1.97	29.65
	FALSE	High	[R].EVATNSELVQSGK.[S]		1.98472e-08	0.000471051	2	2	7	P02533; Q04695	P02533 [316-328]; Q04695 [285-297]		0	1361.69	0.341	0.331201	32.9	149.2	50.8	29.44	7.29	8670763	10255503	6585979	421418	375087	471558	8670763	1.2075e+07	6.74694e+06	2.95566e+06	2.79908e+06	3.23039e+06	Shared	High	High	High	High	High	High	High	0.0001514	7.65e-11	3.52	18.26
	FALSE	High	[K].KNHEEEMNALR.[G]		0.0609283	0.00501659	2	2	1	P02533; Q04695	P02533 [251-261]; Q04695 [220-230]		1	1370.65																				No Quan Values	n/a	n/a	High	n/a	n/a	n/a	High	0.001557	0.01654	1.8
	FALSE	High	[KR].LAADDFR.[AITLV]		0.0160582	0.00160108	7	17	39	P02533; Q14525; P13645; P05783; P13646; Q04695; P08779	P02533 [195-201]; Q14525 [136-142]; P13645 [229-235]; P05783 [159-165]; P13646 [185-191]; Q04695 [164-170]; P08779 [197-203]		0	807.4	0.322	0.316764	26.58	149.5	50.5	12.4	20.13	8.29246e+07	8.75412e+07	8.25766e+07	4.73755e+06	2.95227e+06	4.16795e+06	8.29246e+07	1.03073e+08	8.45948e+07	3.32273e+07	2.20313e+07	2.85524e+07	Shared	High	High	High	High	High	Peak Found	High	0.0004572	0.002912	1.49	24.02
	FALSE	High	[R].LASYLDK.[V]		0.00965752	0.000901342	5	8	61	P02533; P13645; Q04695; P35527; P08779	P02533 [126-132]; P13645 [157-163]; Q04695 [95-101]; P35527 [164-170]; P08779 [128-134]		0	809.44	0.655	0.523674	5.25	120.8	79.2	4.89	3.35	126973214	101328100	128335804	1.18631e+07	1.0568e+07	1.22544e+07	126973214	1.19306e+08	1.31472e+08	8.32035e+07	7.88638e+07	8.39483e+07	Shared	High	High	High	High	High	High	High	0.0002328	0.001518	3.06	20.06
	FALSE	High	[R].LEQEIATYR.[RSH]		0.000124603	0.000471051	4	8	25	P02533; P13646; Q04695; P08779	P02533 [408-416]; P13646 [398-406]; Q04695 [377-385]; P08779 [410-418]		0	1122.58	0.01	1.9791e-17		200		11.49		4.00029e+06	4.08152e+06	4.8775e+06				4.00029e+06	4.80566e+06	4.9967e+06				Shared	High	High	High	n/a	n/a	n/a	High	0.0001514	5.678e-06	2.3	26.2
	FALSE	High	[R].LSGGLGAGSCR.[L]	1xCarbamidomethyl [C10]	5.26366e-05	0.000471051	1	1	9	Q04695	Q04695 [31-41]		0	1034.5	0.01	1.9791e-17		200		27.75		932383	1.00544e+06	652658				932383	1.18383e+06	668609					High	High	High	High	High	Peak Found	High	0.0001514	1.877e-06	2.16	14.41
	FALSE	High	[K].NHEEEMNALR.[G]		8.21884e-06	0.000471051	2	2	7	P02533; Q04695	P02533 [252-261]; Q04695 [221-230]		0	1242.55	0.01	1.9791e-17		200		46.58		1.62002e+06	2.95422e+06	1.64807e+06				1.62002e+06	3.47835e+06	1.68835e+06				Shared	High	High	High	n/a	n/a	n/a	High	0.0001514	1.737e-07	2.13	14.68
	FALSE	High	[K].NHEEEMNALR.[G]	1xOxidation [M6]	0.00186519	0.000615384	2	2	5	P02533; Q04695	P02533 [252-261]; Q04695 [221-230]		0	1258.55	0.716	0.545416	209.66	116.5	83.5	22.7	121.19	1.02604e+06	1.20462e+06		443842		35006.3	1.02604e+06	1.41834e+06		3.11294e+06		239809	Shared	High	High	High	Peak Found	n/a	Peak Found	High	0.0001638	0.0001823	2.48	8.51
	FALSE	High	[R].QFTSSSSIK.[G]		0.000610891	0.000471051	1	1	5	Q04695	Q04695 [7-15]		0	984.5																				No Quan Values	High	High	High	n/a	n/a	n/a	High	0.0001514	4.38e-05	2.09
	FALSE	High	[K].SEISELR.[R]		0.0673058	0.00558943	2	2	5	P02533; Q04695	P02533 [329-335]; Q04695 [298-304]		0	833.436	1.134	0.69508	21.49	93.7	106.3	17.84	2.55	1.23371e+06	1504263	1.47829e+06	235870	232858	250611	1.23371e+06	1.77115e+06	1.51442e+06	1.6543e+06	1.7377e+06	1.7168e+06	Shared	Peak Found	Peak Found	Peak Found	High	High	High	High	0.001958	0.01894	1.4	19.46
	FALSE	High	[R].TIEELQNK.[I]		0.00829927	0.000901342	1	1	6	Q04695	Q04695 [137-144]		0	974.515	0.496	0.32674	30.62	133	67	32.25	15.81	739076	1.09339e+06	771521	56796.4	49123.7	72121.5	739076	1.28738e+06	790377	398348	366586	494065		High	High	High	Peak Found	High	Peak Found	High	0.0002328	0.001241	2.12	15.59
	FALSE	High	[R].VLDELTLAR.[AT]		0.00292236	0.000615384	3	5	3	P02533; Q04695; P08779	P02533 [224-232]; Q04695 [193-201]; P08779 [226-234]		0	1029.59	0.01	1.9791e-17		200		11.35		2.07139e+06	1.42287e+06	1.98592e+06				2.07139e+06	1.67531e+06	2.03446e+06				Shared	High	High	High	n/a	n/a	n/a	High	0.0001638	0.000326	1.82	42.6
FALSE	High	Master Protein	Q9Y383	Putative RNA-binding protein Luc7-like 2 OS=Homo sapiens OX=9606 GN=LUC7L2 PE=1 SV=2	0	96.7	33	14	183	9	392	46.5	10.01	249.7	14	6	2.406	0.774324	112.29	61.5	138.5	4.17	6.97	6.09497e+07	5.36023e+07	6.46328e+07	1.96055e+07	2.10297e+07	2.07506e+07	6.09497e+07	6.31123e+07	6.62124e+07	1.37506e+08	1.56934e+08	1.42151e+08	High	High	High	High	High	High	1	Met-loss+Acetyl [N-Term]
	Checked	Confidence	Annotated Sequence	Modifications	Qvality PEP	Qvality q-value	# Protein Groups	# Proteins	# PSMs	Master Protein Accessions	Positions in Master Proteins	Modifications in Master Proteins	# Missed Cleavages	Theo. MH+ [Da]	Abundance Ratio: (Sample) / (Control)	Abundance Ratio Adj. P-Value: (Sample) / (Control)	Abundance Ratio Variability [%]: (Sample) / (Control)	Abundances (Grouped): Control	Abundances (Grouped): Sample	Abundances (Grouped) CV [%]: Control	Abundances (Grouped) CV [%]: Sample	Abundance: F4: Control, CTRL-1	Abundance: F5: Control, CTRL-2	Abundance: F6: Control, CTRL-3	Abundance: F1: Sample, AF-1	Abundance: F2: Sample, AF-2	Abundance: F3: Sample, AF-3	Abundances (Normalized): F4: Control, CTRL-1	Abundances (Normalized): F5: Control, CTRL-2	Abundances (Normalized): F6: Control, CTRL-3	Abundances (Normalized): F1: Sample, AF-1	Abundances (Normalized): F2: Sample, AF-2	Abundances (Normalized): F3: Sample, AF-3	Quan Info	Found in Sample: F4: Control, CTRL-1	Found in Sample: F5: Control, CTRL-2	Found in Sample: F6: Control, CTRL-3	Found in Sample: F1: Sample, AF-1	Found in Sample: F2: Sample, AF-2	Found in Sample: F3: Sample, AF-3	Confidence (by Search Engine): Sequest HT	Percolator q-Value (by Search Engine): Sequest HT	Percolator PEP (by Search Engine): Sequest HT	XCorr (by Search Engine): Sequest HT	Top Apex RT [min]
	FALSE	High	[R].ADYEIASK.[E]		0.00320088	0.000615384	2	2	12	Q9NQ29; Q9Y383	Q9NQ29 [69-76]; Q9Y383 [69-76]		0	896.436	2.249	0.888737	24.45	55.3	144.7	11.66	18.53	7996395	8208433	7707738	3.09861e+06	2806853	2.21684e+06	7996395	9.66476e+06	7.89611e+06	2.17324e+07	2.09461e+07	1.51864e+07	Shared	High	High	High	High	High	High	High	0.0001638	0.0003652	2.17	16.36
	FALSE	High	[R].AMLDQLMGTSR.[D]		0.00635505	0.000615384	1	1	4	Q9Y383	Q9Y383 [9-19]		0	1222.59	0.01	1.9791e-17		200		25.05		297758	341374	485799				297758	401940	497672					High	High	High	n/a	n/a	n/a	High	0.0001638	0.0008839	1.42	51.96
	FALSE	High	[R].AMLDQLMGTSR.[D]	1xOxidation [M]	1.09981e-05	0.000471051	1	1	15	Q9Y383	Q9Y383 [9-19]		0	1238.59	0.01	1.9791e-17		200		5.8		1.05657e+06	894426	929567				1.05657e+06	1.05311e+06	952285					High	High	High	n/a	n/a	n/a	High	0.0001514	2.529e-07	1.97	35.03
	FALSE	High	[R].AMLDQLMGTSR.[D]	2xOxidation [M2; M7]	0.000614608	0.000471051	1	1	4	Q9Y383	Q9Y383 [9-19]		0	1254.58																				No Quan Values	High	High	High	n/a	n/a	n/a	High	0.0001514	4.399e-05	1.32
	FALSE	High	[R].DQDLASCDR.[D]	1xCarbamidomethyl [C7]	0.000419368	0.000471051	1	1	20	Q9Y383	Q9Y383 [342-350]		0	1079.44	7.035	0.843642	29.05	24.9	175.1	29.65	4.9	1579452	722529	1.23968e+06	1.20401e+06	1.19728e+06	1.35957e+06	1579452	850719	1.26998e+06	8.44443e+06	8.93469e+06	9.31368e+06		High	High	High	High	High	High	High	0.0001514	2.691e-05	2.47	12.96
	FALSE	High	[R].EAEEVYR.[N]		0.0304056	0.00315383	1	1	18	Q9Y383	Q9Y383 [168-174]		0	895.416	5.131	0.923817	13.64	32.9	167.1	14.07	7.51	8794773	5982223	9062173	5.84237e+06	6.38342e+06	6.51898e+06	8794773	7.04358e+06	9.28365e+06	4.09761e+07	4.76363e+07	4.4658e+07		High	High	High	High	High	High	High	0.000803	0.006676	1.9	12.5
	FALSE	High	[R].FRDQDLASCDR.[D]	1xCarbamidomethyl [C9]	0.0386213	0.00334433	1	1	2	Q9Y383	Q9Y383 [340-350]		1	1382.61																				No Quan Values	n/a	High	High	n/a	n/a	n/a	High	0.0008431	0.009087	1.56
	FALSE	High	[R].LADHFGGK.[L]		0.00276703	0.000615384	2	2	10	Q9NQ29; Q9Y383	Q9NQ29 [206-213]; Q9Y383 [206-213]		0	844.431	1.027	0.667363	19.96	98.7	101.3	9.05	18.07	2.44838e+06	2.44169e+06	2428583	449489	342295	322600	2.44838e+06	2.87489e+06	2.48794e+06	3.15254e+06	2.55438e+06	2.20996e+06	Shared	High	High	High	High	High	High	High	0.0001638	0.0003043	2.36	10.88
	FALSE	High	[R].MDLGECLK.[V]	1xCarbamidomethyl [C6]	0.00386351	0.000615384	1	1	3	Q9Y383	Q9Y383 [54-61]		0	965.443	0.01	1.9791e-17		200		4.44		1.94644e+06	1.80185e+06	1951568				1.94644e+06	2.12153e+06	1.99926e+06					High	High	High	n/a	n/a	n/a	High	0.0001638	0.0004669	1.48	34.45
	FALSE	High	[R].MDLGECLK.[V]	1xCarbamidomethyl [C6]; 1xOxidation [M1]	0.00374802	0.000615384	1	1	2	Q9Y383	Q9Y383 [54-61]		0	981.438																				No Quan Values	High	High	n/a	n/a	n/a	n/a	High	0.0001638	0.0004485	2.26
	FALSE	High	[-].MSAQAQMR.[A]	1xMet-loss+Acetyl [N-Term]	0.0120841	0.0014679	2	2	25	Q9NQ29; Q9Y383	Q9NQ29 [1-8]; Q9Y383 [1-8]	Q9NQ29 1xMet-loss+Acetyl [N-Term]; Q9Y383 1xMet-loss+Acetyl [N-Term]	0	833.393	10.512	0.72296	22.63	17.4	182.6	25.07	9.8	2.42869e+06	3.1878e+06	2.49699e+06	3.83409e+06	3.45877e+06	4524483	2.42869e+06	3.75338e+06	2.55801e+06	2.68908e+07	2.58111e+07	3.09948e+07	Shared	High	High	High	High	High	High	High	0.0004417	0.002028	1.9	14.59
	FALSE	High	[R].NSMPASSFQQQK.[L]		1.83581e-06	0.000471051	2	2	7	Q9NQ29; Q9Y383	Q9NQ29 [175-186]; Q9Y383 [175-186]		0	1352.63	0.262	0.265276	34.61	164.9	35.1	17.99	19.53	4.03387e+06	2627069	4341458	122273	111541	170243	4.03387e+06	3.09316e+06	4.44756e+06	857576	832378	1.16624e+06	Shared	High	High	High	Peak Found	Peak Found	Peak Found	High	0.0001514	2.548e-08	2.48	19.25
	FALSE	High	[R].NSMPASSFQQQK.[L]	1xOxidation [M3]	3.09375e-06	0.000471051	2	2	6	Q9NQ29; Q9Y383	Q9NQ29 [175-186]; Q9Y383 [175-186]		0	1368.62	1.352	0.652857	35.08	95.6	104.4	25.21	16.45	817626	444393	845204	127413	118853	170873	817626	523236	865861	893624	886939	1.17056e+06	Shared	High	High	High	High	High	High	High	0.0001514	4.979e-08	2.37	12.5
	FALSE	High	[K].SHLLNCCPHDVLSGTR.[M]	2xCarbamidomethyl [C6; C7]	2.49949e-08	0.000471051	1	1	3	Q9Y383	Q9Y383 [38-53]		0	1865.87																				No Quan Values	High	High	High	n/a	n/a	n/a	High	0.0001514	1.03e-10	2.6
	FALSE	High	[K].VEQLGAEGNVEESQK.[V]		2.58084e-11	0.000471051	1	1	11	Q9Y383	Q9Y383 [140-154]		0	1616.78	0.01	1.9791e-17		200		15.75		2.63851e+06	3.08282e+06	3.14711e+06				2.63851e+06	3.62976e+06	3.22403e+06					High	High	High	n/a	n/a	n/a	High	0.0001514	1.529e-14	3.94	21.65
	FALSE	High	[K].VHDLALR.[A]		0.0551299	0.00483522	1	1	10	Q9Y383	Q9Y383 [62-68]		0	823.478	0.01	1.9791e-17		200		3.27		3.06033e+06	2.64614e+06	2.85339e+06				3.06033e+06	3.11561e+06	2.92312e+06					High	High	High	n/a	n/a	n/a	High	0.001482	0.01451	1.82	13.44
	FALSE	High	[KR].VHELNEEIGK.[L]		1.72171e-07	0.000471051	2	2	7	Q9NQ29; Q9Y383	Q9NQ29 [126-135]; Q9Y383 [126-135]		0	1167.6	0.01	1.9791e-17		200		23.8		5.75447e+06	7.96959e+06	7.6125e+06				5.75447e+06	9.38354e+06	7.79855e+06				Shared	High	High	High	n/a	n/a	n/a	High	0.0001514	1.221e-09	2.58	15.34
	FALSE	High	[K].VMDEVEK.[A]		0.0484087	0.00455068	1	1	20	Q9Y383	Q9Y383 [155-161]		0	849.402	2.159	0.879412	21.07	65.4	134.6	12.52	21.02	17734098	13214551	19531056	4.78916e+06	6.61064e+06	5333742	17734098	1.55591e+07	2.00084e+07	3.35893e+07	4.93319e+07	3.65386e+07		High	High	High	High	High	High	High	0.001267	0.01223	2.43	12.08
	FALSE	High	[K].VMDEVEK.[A]	1xOxidation [M2]	0.0551299	0.00483522	1	1	4	Q9Y383	Q9Y383 [155-161]		0	865.397	7.45	0.875983	181.44	23.7	176.3	110.79	4.18	362314	37370		138140		133312	362314	44000.1		968859		913245		Peak Found	High	High	High	n/a	High	High	0.001482	0.01452	1.25	12.18
FALSE	High	Master Protein	Q7Z6E9	E3 ubiquitin-protein ligase RBBP6 OS=Homo sapiens OX=9606 GN=RBBP6 PE=1 SV=1	0	90.399	11	21	90	21	1792	201.4	9.64	133.52	21	0	3.397	0.890147	50.2	81.9	118.1	17.62	18.36	9.36246e+06	9.97627e+06	1.30721e+07	2.72118e+06	2.27187e+06	1.91871e+06	9.36246e+06	1.17462e+07	1.33916e+07	1.90853e+07	1.69538e+07	1.31441e+07	High	High	High	High	High	High	1	Met-loss+Acetyl [N-Term]
	Checked	Confidence	Annotated Sequence	Modifications	Qvality PEP	Qvality q-value	# Protein Groups	# Proteins	# PSMs	Master Protein Accessions	Positions in Master Proteins	Modifications in Master Proteins	# Missed Cleavages	Theo. MH+ [Da]	Abundance Ratio: (Sample) / (Control)	Abundance Ratio Adj. P-Value: (Sample) / (Control)	Abundance Ratio Variability [%]: (Sample) / (Control)	Abundances (Grouped): Control	Abundances (Grouped): Sample	Abundances (Grouped) CV [%]: Control	Abundances (Grouped) CV [%]: Sample	Abundance: F4: Control, CTRL-1	Abundance: F5: Control, CTRL-2	Abundance: F6: Control, CTRL-3	Abundance: F1: Sample, AF-1	Abundance: F2: Sample, AF-2	Abundance: F3: Sample, AF-3	Abundances (Normalized): F4: Control, CTRL-1	Abundances (Normalized): F5: Control, CTRL-2	Abundances (Normalized): F6: Control, CTRL-3	Abundances (Normalized): F1: Sample, AF-1	Abundances (Normalized): F2: Sample, AF-2	Abundances (Normalized): F3: Sample, AF-3	Quan Info	Found in Sample: F4: Control, CTRL-1	Found in Sample: F5: Control, CTRL-2	Found in Sample: F6: Control, CTRL-3	Found in Sample: F1: Sample, AF-1	Found in Sample: F2: Sample, AF-2	Found in Sample: F3: Sample, AF-3	Confidence (by Search Engine): Sequest HT	Percolator q-Value (by Search Engine): Sequest HT	Percolator PEP (by Search Engine): Sequest HT	XCorr (by Search Engine): Sequest HT	Top Apex RT [min]
	FALSE	High	[K].AADCDLQITNAQTK.[E]	1xCarbamidomethyl [C4]	0.000445601	0.000471051	1	1	3	Q7Z6E9	Q7Z6E9 [41-54]		0	1548.73	0.01	1.9791e-17		200		13.18		201718	196227	173253				201718	231042	177487					High	High	High	n/a	n/a	n/a	High	0.0001514	2.911e-05	1.27	25.03
	FALSE	High	[K].DVSHEIIQHEVK.[S]		3.28436e-08	0.000471051	1	1	3	Q7Z6E9	Q7Z6E9 [1379-1390]		0	1433.74																				No Quan Values	High	High	High	n/a	n/a	n/a	High	0.0001514	1.463e-10	3.1
	FALSE	High	[R].EDYVGGQSHR.[S]		1.46281e-05	0.000471051	1	1	16	Q7Z6E9	Q7Z6E9 [881-890]		0	1147.51	4.437	0.983544	9.33	38.3	161.7	13.22	10.59	529208	442717	403821	334828	254779	321235	529208	521263	413690	2.34836e+06	1.90129e+06	2.20061e+06		High	High	High	High	High	High	High	0.0001514	3.64e-07	2.37	9.25
	FALSE	High	[K].EQITGQIDK.[S]		0.00223756	0.000615384	1	1	8	Q7Z6E9	Q7Z6E9 [1601-1609]		0	1031.54	0.501	0.442908	12.19	134.8	65.2	19.63	14.56	1.73696e+06	2132808	2.42999e+06	171502	168515	138343	1.73696e+06	2.51121e+06	2.48937e+06	1.20285e+06	1.25754e+06	947713		High	High	High	High	High	High	High	0.0001638	0.000231	2.46	16.37
	FALSE	High	[K].HAGTEVELEK.[S]		1.079e-07	0.000471051	1	1	5	Q7Z6E9	Q7Z6E9 [1750-1759]		0	1112.56	0.01	1.9791e-17		200		24.8		2.08153e+06	1.12077e+06	2.09065e+06				2.08153e+06	1.31961e+06	2.14175e+06					High	High	High	n/a	n/a	n/a	High	0.0001514	6.714e-10	2.29	11.52
	FALSE	High	[K].LDEFTNDFAK.[E]		0.00892567	0.000901342	1	1	1	Q7Z6E9	Q7Z6E9 [658-667]		0	1199.56																				No Quan Values	High	n/a	n/a	n/a	n/a	n/a	High	0.0002328	0.001369	0.94
	FALSE	High	[K].IGSTENISNTK.[E]		3.90625e-07	0.000471051	1	1	9	Q7Z6E9	Q7Z6E9 [1219-1229]		0	1163.59	2.233	0.887963	27.79	70.7	129.3	24.34	20.91	1.62109e+06	864365	1.56952e+06	419349	318323	528390	1.62109e+06	1.01772e+06	1.60788e+06	2.94115e+06	2.37549e+06	3.61971e+06		High	High	High	High	High	High	High	0.0001514	3.502e-09	3.58	12.55
	FALSE	High	[R].LNEQGNFK.[S]		0.00971623	0.000901342	1	1	9	Q7Z6E9	Q7Z6E9 [1434-1441]		0	949.474	3.014	0.960182	18.38	50.4	149.6	23.8	9.44	1.98862e+06	1.15287e+06	2.1521e+06	899934	739956		1.98862e+06	1.35741e+06	2.2047e+06	6.31178e+06	5.52192e+06			High	High	High	High	High	High	High	0.0002328	0.001525	2.23	12.89
	FALSE	High	[K].ISLSAPAK.[K]		0.00532951	0.000615384	1	1	6	Q7Z6E9	Q7Z6E9 [1200-1207]		0	786.472	0.01	1.9791e-17		200		24.82		492053	276468	526331				492053	325518	539195					High	High	High	n/a	n/a	n/a	High	0.0001638	0.0007049	1.76	19.11
	FALSE	High	[R].LSSDLTR.[E]		0.0773924	0.00684996	1	1	6	Q7Z6E9	Q7Z6E9 [1624-1630]		0	791.426	0.01	1.9791e-17		200		6.14			2452786	2.58436e+06					2.88795e+06	2.64753e+06					High	Peak Found	High	High	High	n/a	High	0.002317	0.02272	2.05	13.51
	FALSE	High	[-].MSCVHYK.[F]	1xCarbamidomethyl [C3]; 1xMet-loss+Acetyl [N-Term]	0.106055	0.00834907	1	1	2	Q7Z6E9	Q7Z6E9 [1-7]	Q7Z6E9 1xMet-loss+Acetyl [N-Term]	0	835.377	3.301	0.924613	23.6	46.5	153.5		22.23		329956		156057		219364		388496		1.09452e+06		1.50274e+06		n/a	Peak Found	n/a	High	n/a	High	High	0.003138	0.03471	1.25	12.02
	FALSE	High	[K].NFESGPR.[I]		0.100781	0.0080269	1	1	5	Q7Z6E9	Q7Z6E9 [181-187]		0	806.379	3.876	0.957066	17.01	41.6	158.4	8.67	26.82		615592	625778	339561	514533	378496		724809	641072	2.38155e+06	3.8397e+06	2.59287e+06		High	High	High	Peak Found	High	High	High	0.002948	0.0325	1.55	11.86
	FALSE	High	[R].NIGSNYPEK.[L]		0.0853771	0.00696697	1	1	3	Q7Z6E9	Q7Z6E9 [893-901]		0	1021.49	2.605	0.857191	45.79	45.4	154.6	19	24.87	523794	331984	366124	190008	112727	199170	523794	390884	375072	1.33264e+06	841223	1.36441e+06		High	High	Peak Found	Peak Found	Peak Found	High	High	0.002429	0.02598	1.31	13.57
	FALSE	High	[R].NVPQGETER.[E]		0.0276224	0.00279308	1	1	2	Q7Z6E9	Q7Z6E9 [785-793]		0	1029.5																				No Quan Values	n/a	High	n/a	High	n/a	n/a	High	0.0007248	0.005877	1.5
	FALSE	High	[R].REDYVGGQSHR.[S]		0.00735119	0.000615384	1	1	2	Q7Z6E9	Q7Z6E9 [880-890]		1	1303.61	3.752	0.842024	32.61	42.9	157.1	31.99	17.84	138127	59739.1	109783	66672.1	48621.8		138127	70337.9	112466	467612	362840			High	Peak Found	High	Peak Found	Peak Found	n/a	High	0.0001638	0.001062	2.18	7.7
	FALSE	High	[R].RIPIGGVK.[S]		0.00520169	0.000615384	1	1	1	Q7Z6E9	Q7Z6E9 [74-81]		1	839.546																				No Quan Values	High	n/a	n/a	n/a	n/a	n/a	High	0.0001638	0.0006802	2.06
	FALSE	High	[K].SREPTGVEENK.[T]		0.000900697	0.000615384	1	1	3	Q7Z6E9	Q7Z6E9 [960-970]		1	1245.61																				No Quan Values	n/a	n/a	High	High	n/a	High	High	0.0001638	7.173e-05	2.41
	FALSE	High	[K].STVKPKPQLSHSSR.[L]		2.7905e-06	0.000471051	1	1	2	Q7Z6E9	Q7Z6E9 [1610-1623]		0	1551.86																				No Quan Values	High	High	n/a	n/a	n/a	n/a	High	0.0001514	4.348e-08	3.12
	FALSE	High	[K].TANLAEANASEEDKIK.[A]		0.000258093	0.000471051	1	1	1	Q7Z6E9	Q7Z6E9 [117-132]		1	1703.84																				No Quan Values	n/a	n/a	High	n/a	n/a	n/a	High	0.0001514	1.448e-05	2.24
	FALSE	High	[K].TDSLFVLPSR.[D]		0.0701117	0.00598057	1	1	1	Q7Z6E9	Q7Z6E9 [971-980]		0	1134.62																				No Quan Values	n/a	n/a	High	n/a	n/a	n/a	High	0.002039	0.01994	1.43
	FALSE	High	[R].TEPAMATTK.[A]		0.0498632	0.00455068	1	1	2	Q7Z6E9	Q7Z6E9 [92-100]		0	949.466	20.491	0.454752	12.89	9.4	190.6	12.39	8.21	49349.5		40413.4	143264	114411	133715	49349.5		41401.1	1.0048e+06	853794	916009		Peak Found	n/a	High	Peak Found	Peak Found	High	High	0.001267	0.01272	1.58	10.03
FALSE	High	Master Protein	Q00839	Heterogeneous nuclear ribonucleoprotein U OS=Homo sapiens OX=9606 GN=HNRNPU PE=1 SV=6	0	89.457	14	13	90	12	825	90.5	6	117.05	13	1	13.436	0.675715	60.65	20.4	179.6	3.27	0.54	5.33074e+06	4.74083e+06	5.54588e+06	7.00412e+06	6.63742e+06	7.15743e+06	5.33074e+06	5.58194e+06	5.68142e+06	4.91241e+07	4.95317e+07	4.90316e+07	High	High	High	High	High	High	1	Met-loss+Acetyl [N-Term]
	Checked	Confidence	Annotated Sequence	Modifications	Qvality PEP	Qvality q-value	# Protein Groups	# Proteins	# PSMs	Master Protein Accessions	Positions in Master Proteins	Modifications in Master Proteins	# Missed Cleavages	Theo. MH+ [Da]	Abundance Ratio: (Sample) / (Control)	Abundance Ratio Adj. P-Value: (Sample) / (Control)	Abundance Ratio Variability [%]: (Sample) / (Control)	Abundances (Grouped): Control	Abundances (Grouped): Sample	Abundances (Grouped) CV [%]: Control	Abundances (Grouped) CV [%]: Sample	Abundance: F4: Control, CTRL-1	Abundance: F5: Control, CTRL-2	Abundance: F6: Control, CTRL-3	Abundance: F1: Sample, AF-1	Abundance: F2: Sample, AF-2	Abundance: F3: Sample, AF-3	Abundances (Normalized): F4: Control, CTRL-1	Abundances (Normalized): F5: Control, CTRL-2	Abundances (Normalized): F6: Control, CTRL-3	Abundances (Normalized): F1: Sample, AF-1	Abundances (Normalized): F2: Sample, AF-2	Abundances (Normalized): F3: Sample, AF-3	Quan Info	Found in Sample: F4: Control, CTRL-1	Found in Sample: F5: Control, CTRL-2	Found in Sample: F6: Control, CTRL-3	Found in Sample: F1: Sample, AF-1	Found in Sample: F2: Sample, AF-2	Found in Sample: F3: Sample, AF-3	Confidence (by Search Engine): Sequest HT	Percolator q-Value (by Search Engine): Sequest HT	Percolator PEP (by Search Engine): Sequest HT	XCorr (by Search Engine): Sequest HT	Top Apex RT [min]
	FALSE	High	[K].AEGGGGGGRPGAPAAGDGK.[T]		4.05794e-10	0.000471051	1	1	11	Q00839	Q00839 [216-234]		0	1538.73	15.088	0.618242	19.11	12.4	187.6	20.71	7.34	426346	488077	384681	1.03541e+06	862024	932767	426346	574671	394083	7.26197e+06	6.43285e+06	6.38988e+06		High	High	High	High	High	High	High	0.0001514	5.243e-13	4.33	7.92
	FALSE	High	[K].AVVVCPK.[D]	1xCarbamidomethyl [C5]	0.0968456	0.00788582	1	1	6	Q00839	Q00839 [603-609]		0	772.439	11.204	0.706089	22.23	16.4	183.6	5.56	20.17	1.31607e+06	1.24951e+06	1.36312e+06	2230668	2.64883e+06	1.9413e+06	1.31607e+06	1.4712e+06	1.39643e+06	1.5645e+07	1.97669e+07	1.32988e+07		High	High	High	High	High	Peak Found	High	0.002839	0.0308	1.93	11.8
	FALSE	High	[K].DIDIHEVR.[I]		0.0110347	0.00118726	1	1	8	Q00839	Q00839 [353-360]		0	996.511	0.01	1.9791e-17		200		12.6		273895	293539	280584				273895	345619	287441					High	High	High	n/a	n/a	n/a	High	0.0003765	0.001796	1.55	22.41
	FALSE	High	[K].DLPEHAVLK.[M]		0.00104819	0.000615384	1	1	6	Q00839	Q00839 [627-635]		0	1021.57	0.01	1.9791e-17		200		25.73		363649	504916	418752				363649	594497	428986					High	High	High	n/a	n/a	n/a	High	0.0001638	8.743e-05	2.13	21.31
	FALSE	High	[K].KAEGGGGGGRPGAPAAGDGK.[T]		1.05395e-12	0.000471051	1	1	9	Q00839	Q00839 [215-234]		1	1666.83	100	1.9791e-17			200		7.18				210774	187352	186928				1.47829e+06	1.39811e+06	1.28054e+06		High	n/a	High	High	High	High	High	0.0001514	2.525e-16	3.42	7.38
	FALSE	High	[K].LLEQYKEESK.[K]		0.00178763	0.000615384	1	1	5	Q00839	Q00839 [665-674]		1	1266.66																				No Quan Values	High	High	High	n/a	n/a	n/a	High	0.0001638	0.000173	1.52
	FALSE	High	[K].LNTLLQR.[A]		0.0481228	0.00455068	1	1	11	Q00839	Q00839 [552-558]		0	857.52	0.348	0.210745	24.79	146.4	53.6	8.33	24.53	841857	832133	841479	53684.9	35538.9		841857	979768	862044	376525	265209			High	High	High	High	Peak Found	High	High	0.001267	0.01214	0.64	24.21
	FALSE	High	[K].MMVAGFK.[K]		0.0200779	0.00160108	1	1	3	Q00839	Q00839 [537-543]		0	783.389	0.01	1.9791e-17		200		13.42		385168	262214	299248				385168	308736	306561					High	High	High	n/a	n/a	n/a	High	0.0004572	0.003902	1.22	29.45
	FALSE	High	[K].MMVAGFK.[K]	1xOxidation [M]	0.0330651	0.00315383	1	1	2	Q00839	Q00839 [537-543]		0	799.384																				No Quan Values	n/a	High	High	n/a	n/a	n/a	High	0.000803	0.007474	1.28
	FALSE	High	[-].MSSSPVNVK.[K]	1xMet-loss+Acetyl [N-Term]	0.00942619	0.000901342	1	1	7	Q00839	Q00839 [1-9]	Q00839 1xMet-loss+Acetyl [N-Term]	0	859.452	21.009	0.510134	14.66	9.1	190.9	10.02	13.29	385473	273320	322070	1.15647e+06	837038	1.01185e+06	385473	321812	329942	8.11105e+06	6.2464e+06	6.93163e+06		High	Peak Found	Peak Found	High	High	High	High	0.0002328	0.001462	1.62	19.28
	FALSE	High	[K].NGQDLGVAFK.[I]		0.00255712	0.000615384	1	1	1	Q00839	Q00839 [424-433]		0	1048.54																				No Quan Values	n/a	n/a	High	n/a	n/a	n/a	High	0.0001638	0.0002753	1.51
	FALSE	High	[K].TCNCETEDYGEK.[F]	2xCarbamidomethyl [C2; C4]	7.72103e-10	0.000471051	1	1	10	Q00839	Q00839 [388-399]		0	1505.55	18.458	0.550827	43.85	10.3	189.7	44.9	18.02	846742	359161	1.11315e+06	2228370	1.98635e+06	2.98941e+06	846742	422883	1.14036e+06	1.56289e+07	1.48231e+07	2.04788e+07		High	High	High	High	High	High	High	0.0001514	1.195e-12	3.19	12.86
	FALSE	High	[RK].VCFEMK.[IV]	1xCarbamidomethyl [C2]	0.0484087	0.00455068	2	2	10	Q9BUJ2; Q00839	Q9BUJ2 [257-262]; Q00839 [334-339]		0	813.363	1.344	0.615601	7.05	85.3	114.7	10.27	4.24	442991	455837	451895	88737.9	80287.3	95168.7	442991	536711	462939	622373	599144	651949	Shared	High	High	Peak Found	High	High	High	High	0.001267	0.01223	1.09	25.37
	FALSE	High	[K].YNILGTNTIMDK.[M]		0.0107055	0.00118726	1	1	1	Q00839	Q00839 [525-536]		0	1382.7	0.01	1.9791e-17		200		47.47		48549.4	22122.2	70904.4				48549.4	26047.1	72637.3					Peak Found	Peak Found	High	n/a	n/a	n/a	High	0.0003765	0.001732	0.71	50.78
FALSE	High	Master Protein	Q96SB8	Structural maintenance of chromosomes protein 6 OS=Homo sapiens OX=9606 GN=SMC6 PE=1 SV=2	0	87.31	11	16	98	16	1091	126.2	6.99	151.73	16	0	22.645	0.443933	64.82	2.5	197.5	34.54	8.26	1.16948e+06	647232	1.53032e+06	1.43882e+07	1.2154e+07	1.2548e+07	1.16948e+06	762063	1.56773e+06	1.00913e+08	9.06995e+07	8.59593e+07	High	High	High	High	High	High	1
	Checked	Confidence	Annotated Sequence	Modifications	Qvality PEP	Qvality q-value	# Protein Groups	# Proteins	# PSMs	Master Protein Accessions	Positions in Master Proteins	Modifications in Master Proteins	# Missed Cleavages	Theo. MH+ [Da]	Abundance Ratio: (Sample) / (Control)	Abundance Ratio Adj. P-Value: (Sample) / (Control)	Abundance Ratio Variability [%]: (Sample) / (Control)	Abundances (Grouped): Control	Abundances (Grouped): Sample	Abundances (Grouped) CV [%]: Control	Abundances (Grouped) CV [%]: Sample	Abundance: F4: Control, CTRL-1	Abundance: F5: Control, CTRL-2	Abundance: F6: Control, CTRL-3	Abundance: F1: Sample, AF-1	Abundance: F2: Sample, AF-2	Abundance: F3: Sample, AF-3	Abundances (Normalized): F4: Control, CTRL-1	Abundances (Normalized): F5: Control, CTRL-2	Abundances (Normalized): F6: Control, CTRL-3	Abundances (Normalized): F1: Sample, AF-1	Abundances (Normalized): F2: Sample, AF-2	Abundances (Normalized): F3: Sample, AF-3	Quan Info	Found in Sample: F4: Control, CTRL-1	Found in Sample: F5: Control, CTRL-2	Found in Sample: F6: Control, CTRL-3	Found in Sample: F1: Sample, AF-1	Found in Sample: F2: Sample, AF-2	Found in Sample: F3: Sample, AF-3	Confidence (by Search Engine): Sequest HT	Percolator q-Value (by Search Engine): Sequest HT	Percolator PEP (by Search Engine): Sequest HT	XCorr (by Search Engine): Sequest HT	Top Apex RT [min]
	FALSE	High	[K].AAFNDMR.[A]		0.0126072	0.00160108	1	1	1	Q96SB8	Q96SB8 [979-985]		0	824.372	19.554	0.500267	19.11	9.7	190.3		21.38			158896	395325	559694	464636			162779	2.77266e+06	4.17671e+06	3.18297e+06		n/a	n/a	Peak Found	Peak Found	High	Peak Found	High	0.0004572	0.002135	1.74	17.81
	FALSE	High	[R].APECMALK.[A]	1xCarbamidomethyl [C4]	0.0119386	0.0014679	1	1	5	Q96SB8	Q96SB8 [343-350]		0	919.438	18.631	0.50488	4.46	10.2	189.8		12.19			69311.3	182942	213982	193113			71005.3	1.28308e+06	1.59684e+06	1.32291e+06		n/a	n/a	Peak Found	High	High	High	High	0.0004417	0.001993	1.44	17.62
	FALSE	High	[R].APECMALK.[A]	1xCarbamidomethyl [C4]; 1xOxidation [M5]	0.050756	0.00474625	1	1	1	Q96SB8	Q96SB8 [343-350]		0	935.433																				No Quan Values	n/a	n/a	n/a	Peak Found	High	Peak Found	High	0.001365	0.01306	1.8	11.2
	FALSE	High	[K].ATQLEQMK.[E]		0.0113053	0.0014679	1	1	4	Q96SB8	Q96SB8 [213-220]		0	948.482	100	1.9791e-17			200		13.22				1.88354e+06	1.46761e+06					1.32104e+07	1.09521e+07			n/a	n/a	n/a	High	High	n/a	High	0.0004417	0.001849	2.05	13.89
	FALSE	High	[R].AVMQSQKPPK.[N]		1.04769e-05	0.000471051	1	1	6	Q96SB8	Q96SB8 [622-631]		0	1113.61	70.018	0.192979	14.82	2.7	197.3	13.47	16.39	215945	230614	212293	2.71072e+06	1.83652e+06	2.33613e+06	215945	271529	217482	1.90119e+07	1.3705e+07	1.60035e+07		Peak Found	High	High	High	High	High	High	0.0001514	2.385e-07	1.64	7.87
	FALSE	High	[K].EDYSYIMETK.[E]		0.0414834	0.00374688	1	1	1	Q96SB8	Q96SB8 [221-230]		0	1278.56																				No Quan Values	High	n/a	n/a	n/a	n/a	n/a	High	0.0009356	0.009988	0.71
	FALSE	High	[K].EENFSSPK.[N]		0.00398256	0.000615384	1	1	11	Q96SB8	Q96SB8 [6-13]		0	937.426	99.523	0.114188	11.68	2	198		11		57581.8		886232	1.0333e+06	984964		67797.8		6.21568e+06	7.71098e+06	6.74746e+06		n/a	Peak Found	n/a	High	High	High	High	0.0001638	0.0004844	2.27	12.56
	FALSE	High	[K].EHLDTLNK.[K]		0.0082491	0.000901342	1	1	5	Q96SB8	Q96SB8 [824-831]		0	969.5	19.723	0.489353	1.73	9.7	190.3		9.96			126427	364215	346311	313975			129517	2.55446e+06	2.58434e+06	2.15087e+06		n/a	n/a	High	High	High	High	High	0.0002328	0.001232	2.18	10.36
	FALSE	High	[K].HALSYNQR.[Q]		0.00106744	0.000615384	1	1	18	Q96SB8	Q96SB8 [457-464]		0	988.496	20.572	0.528324	14.95	9.2	190.8	20.79	6.85	332086	203956	226127	775357	664726	695640	332086	240142	231653	5.43805e+06	4.96052e+06	4.76545e+06		High	High	High	High	High	High	High	0.0001638	8.954e-05	2.59	8.91
	FALSE	High	[K].HNEELLK.[R]		0.00845164	0.000901342	1	1	2	Q96SB8	Q96SB8 [698-704]		0	882.468	100	1.9791e-17			200		31.37				265076	144848	169153				1.85914e+06	1.08093e+06	1.15878e+06		n/a	n/a	n/a	High	Peak Found	High	High	0.0002328	0.001271	2.32	9.83
	FALSE	High	[R].KEENFSSPK.[N]		0.00463513	0.000615384	1	1	2	Q96SB8	Q96SB8 [5-13]		1	1065.52																				No Quan Values	n/a	n/a	n/a	High	n/a	High	High	0.0001638	0.0005864	1.05
	FALSE	High	[K].MVEEHMEQQK.[E]		2.54541e-08	0.000471051	1	1	8	Q96SB8	Q96SB8 [754-763]		0	1288.57	22.674	0.435282	9.86	8.4	191.6		15.99			121908	403752	476387	385874			124887	2.83176e+06	3.55504e+06	2.64341e+06		High	n/a	High	High	High	High	High	0.0001514	1.054e-10	2.99	10.6
	FALSE	High	[K].MVEEHMEQQK.[E]	1xOxidation [M1]	0.00125739	0.000615384	1	1	3	Q96SB8	Q96SB8 [754-763]		0	1304.56	100	1.9791e-17			200							81155.3						605621			n/a	n/a	n/a	High	High	n/a	High	0.0001638	0.0001099	1.36	8.22
	FALSE	High	[K].RKEENFSSPK.[N]		0.00215756	0.000615384	1	1	4	Q96SB8	Q96SB8 [4-13]		2	1221.62	12.744	0.68167	32.19	14.6	185.4	20.57	37.11	158135	92947.7	113638	349742	198813	181395	158135	109438	116416	2.45295e+06	1.48365e+06	1.24264e+06		High	Peak Found	Peak Found	High	Peak Found	High	High	0.0001638	0.0002201	1.94	7.64
	FALSE	High	[K].SATGSVVSTR.[K]		3.95747e-05	0.000471051	1	1	13	Q96SB8	Q96SB8 [158-167]		0	964.506	52.641	0.254056	9.67	3.7	196.3	7.33	9.66	463310		501724	3.98219e+06	3.51233e+06	3.36191e+06	463310		513986	2.79295e+07	2.62108e+07	2.30306e+07		High	High	High	High	High	High	High	0.0001514	1.311e-06	2.91	10.68
	FALSE	High	[K].STDQSLEPER.[L]		0.000128442	0.000471051	1	1	6	Q96SB8	Q96SB8 [394-403]		0	1161.54	100	1.9791e-17			200								1.87065e+06						1.28148e+07		n/a	n/a	n/a	High	High	High	High	0.0001514	5.897e-06	3.04	14.38
	FALSE	High	[K].TNLESLK.[H]		0.0501591	0.00474625	1	1	2	Q96SB8	Q96SB8 [269-275]		0	804.446																				No Quan Values	n/a	n/a	n/a	n/a	n/a	High	High	0.001267	0.01282	1.77
	FALSE	High	[R].YYSSENTRPK.[F]		5.07095e-07	0.000471051	1	1	6	Q96SB8	Q96SB8 [649-658]		0	1244.59	100	1.9791e-17	14.5	1.2	198.8		18.08		62132.5		2.18912e+06	1.61835e+06	1.59053e+06		73155.9		1.53536e+07	1.2077e+07	1.08959e+07		n/a	Peak Found	n/a	High	High	High	High	0.0001514	4.878e-09	2.23	8.45
FALSE	High	Master Protein	P49915	GMP synthase [glutamine-hydrolyzing] OS=Homo sapiens OX=9606 GN=GMPS PE=1 SV=1	0	80.267	20	14	83	14	693	76.7	6.87	96.42	14	0	7.799	0.876922	110.07	29.8	170.2	7.9	24.21	4.19665e+06	4.09136e+06	4.13007e+06	3.82282e+06	2.19153e+06	3.52069e+06	4.19665e+06	4.81724e+06	4.231e+06	2.68118e+07	1.63543e+07	2.41184e+07	High	High	High	High	High	High	1	Met-loss+Acetyl [N-Term]
	Checked	Confidence	Annotated Sequence	Modifications	Qvality PEP	Qvality q-value	# Protein Groups	# Proteins	# PSMs	Master Protein Accessions	Positions in Master Proteins	Modifications in Master Proteins	# Missed Cleavages	Theo. MH+ [Da]	Abundance Ratio: (Sample) / (Control)	Abundance Ratio Adj. P-Value: (Sample) / (Control)	Abundance Ratio Variability [%]: (Sample) / (Control)	Abundances (Grouped): Control	Abundances (Grouped): Sample	Abundances (Grouped) CV [%]: Control	Abundances (Grouped) CV [%]: Sample	Abundance: F4: Control, CTRL-1	Abundance: F5: Control, CTRL-2	Abundance: F6: Control, CTRL-3	Abundance: F1: Sample, AF-1	Abundance: F2: Sample, AF-2	Abundance: F3: Sample, AF-3	Abundances (Normalized): F4: Control, CTRL-1	Abundances (Normalized): F5: Control, CTRL-2	Abundances (Normalized): F6: Control, CTRL-3	Abundances (Normalized): F1: Sample, AF-1	Abundances (Normalized): F2: Sample, AF-2	Abundances (Normalized): F3: Sample, AF-3	Quan Info	Found in Sample: F4: Control, CTRL-1	Found in Sample: F5: Control, CTRL-2	Found in Sample: F6: Control, CTRL-3	Found in Sample: F1: Sample, AF-1	Found in Sample: F2: Sample, AF-2	Found in Sample: F3: Sample, AF-3	Confidence (by Search Engine): Sequest HT	Percolator q-Value (by Search Engine): Sequest HT	Percolator PEP (by Search Engine): Sequest HT	XCorr (by Search Engine): Sequest HT	Top Apex RT [min]
	FALSE	High	[K].EEVVLLTHGDSVDK.[V]		2.33205e-07	0.000471051	1	1	3	P49915	P49915 [146-159]		0	1540.79																				No Quan Values	High	High	n/a	n/a	n/a	n/a	High	0.0001514	1.801e-09	3.35
	FALSE	High	[R].ESQSVEEALK.[K]		0.0003022	0.000471051	1	1	10	P49915	P49915 [279-288]		0	1119.55	1.239	0.479445	9.95	89.3	110.7	21.16		237560	294677	247451			45847.2	237560	346958	253499			314074		High	High	High	n/a	High	High	High	0.0001514	1.767e-05	1.82	20.78
	FALSE	High	[R].ESQSVEEALKK.[L]		0.0642294	0.00540003	1	1	1	P49915	P49915 [279-289]		1	1247.65																				No Quan Values	High	n/a	n/a	n/a	n/a	n/a	High	0.001734	0.01776	1.25
	FALSE	High	[K].LENAGGDLK.[D]		0.00155482	0.000615384	1	1	9	P49915	P49915 [10-18]		0	916.473	4.635	0.946128	16.64	34.8	165.2	8.2	15.39	1.72276e+06	1.62477e+06	1.5917e+06	1.30206e+06		1071337	1.72276e+06	1.91304e+06	1.6306e+06	9.13211e+06		7.33915e+06		High	High	High	High	High	High	High	0.0001638	0.0001445	2.64	12.14
	FALSE	High	[-].MALCNGDSK.[L]	1xCarbamidomethyl [C4]; 1xMet-loss+Acetyl [N-Term]	0.0024958	0.000615384	1	1	6	P49915	P49915 [1-9]	P49915 1xMet-loss+Acetyl [N-Term]	0	906.399	100	1.9791e-17			200		3.44				337307	333576	369020				2.36574e+06	2.48931e+06	2.52796e+06		n/a	n/a	n/a	High	High	High	High	0.0001638	0.0002658	1.61	15.77
	FALSE	High	[R].QADFEAHNILR.[E]		0.000134015	0.000471051	1	1	1	P49915	P49915 [590-600]		0	1313.66																				No Quan Values	High	n/a	n/a	n/a	n/a	n/a	High	0.0001514	6.236e-06	1.43
	FALSE	High	[R].SGNIVAGIANESK.[K]		1.13957e-07	0.000471051	1	1	4	P49915	P49915 [170-182]		0	1259.66	0.01	1.9791e-17		200		10.57		408828	305932	324254				408828	360210	332179					High	High	High	n/a	n/a	n/a	High	0.0001514	7.194e-10	3.02	29.68
	FALSE	High	[R].SYSYVCGISSK.[D]	1xCarbamidomethyl [C6]	0.000773957	0.000471051	1	1	2	P49915	P49915 [525-535]		0	1250.57																				No Quan Values	High	High	n/a	n/a	n/a	n/a	High	0.0001514	5.941e-05	1.49
	FALSE	High	[K].THHNDTELIR.[K]		7.73491e-06	0.000471051	1	1	11	P49915	P49915 [390-399]		0	1235.61	0.01	1.9791e-17		200		13.75		652482	593351	518907				652482	698622	531589					High	High	High	n/a	n/a	n/a	High	0.0001514	1.615e-07	3.52	9.08
	FALSE	High	[K].TLNMTTSPEEK.[R]		0.000392291	0.000471051	1	1	5	P49915	P49915 [326-336]		0	1250.59	0.01	1.9791e-17		200		18.09		306633	213759	354101				306633	251684	362756					High	High	High	n/a	High	n/a	High	0.0001514	2.484e-05	2.29	20.19
	FALSE	High	[K].TLNMTTSPEEK.[R]	1xOxidation [M4]	2.34834e-05	0.000471051	1	1	5	P49915	P49915 [326-336]		0	1266.59																				No Quan Values	High	High	High	High	n/a	High	High	0.0001514	6.682e-07	2.62
	FALSE	High	[K].TVGVQGDCR.[S]	1xCarbamidomethyl [C8]	0.000203703	0.000471051	1	1	16	P49915	P49915 [516-524]		0	991.463	19.758	0.52874	18.22	9.6	190.4	26.8	6.05	587553	814739	644030	2057348	1.74153e+06	1.90292e+06	587553	959289	659770	1.44294e+07	1.29961e+07	1.30359e+07		High	Peak Found	High	High	High	High	High	0.0001514	1.071e-05	2.39	10.52
	FALSE	High	[K].VFGGTVHK.[K]		0.0197178	0.00160108	1	1	4	P49915	P49915 [113-120]		0	844.468	7.799	0.862565	2.62	22.7	177.3		1.83			110702	126107	116429	131569			113407	884468	868851	901309		n/a	High	High	Peak Found	High	High	High	0.0004572	0.003795	1.48	9.16
	FALSE	High	[R].VICAEEPYICK.[D]	2xCarbamidomethyl [C3; C10]	0.000179331	0.000471051	1	1	1	P49915	P49915 [447-457]		0	1381.65	0.01	1.9791e-17		200		11.97		208225	171334	244271				208225	201732	250241					High	Peak Found	Peak Found	n/a	n/a	n/a	High	0.0001514	9.052e-06	0.31	34.43
	FALSE	High	[R].VVYIFGPPVK.[E]		0.0048363	0.000615384	1	1	5	P49915	P49915 [560-569]		0	1118.66	0.01	1.9791e-17		200		14.32		72608	72798.8	94649.7				72608	85714.6	96962.9					High	High	High	n/a	n/a	n/a	High	0.0001638	0.0006203	0.98	51.62
FALSE	High	Master Protein	Q9UQ35	Serine/arginine repetitive matrix protein 2 OS=Homo sapiens OX=9606 GN=SRRM2 PE=1 SV=2	0	79.269	10	23	52	23	2752	299.4	12.06	35.45	23	0	3.983	0.940068	74.45	58.3	141.7	9.2	71.04	1.16712e+06	860046	964332	48946.3	329519	403178	1.16712e+06	1.01263e+06	987900	343290	2.45904e+06	2.76195e+06	High	High	High	High	High	High	1
	Checked	Confidence	Annotated Sequence	Modifications	Qvality PEP	Qvality q-value	# Protein Groups	# Proteins	# PSMs	Master Protein Accessions	Positions in Master Proteins	Modifications in Master Proteins	# Missed Cleavages	Theo. MH+ [Da]	Abundance Ratio: (Sample) / (Control)	Abundance Ratio Adj. P-Value: (Sample) / (Control)	Abundance Ratio Variability [%]: (Sample) / (Control)	Abundances (Grouped): Control	Abundances (Grouped): Sample	Abundances (Grouped) CV [%]: Control	Abundances (Grouped) CV [%]: Sample	Abundance: F4: Control, CTRL-1	Abundance: F5: Control, CTRL-2	Abundance: F6: Control, CTRL-3	Abundance: F1: Sample, AF-1	Abundance: F2: Sample, AF-2	Abundance: F3: Sample, AF-3	Abundances (Normalized): F4: Control, CTRL-1	Abundances (Normalized): F5: Control, CTRL-2	Abundances (Normalized): F6: Control, CTRL-3	Abundances (Normalized): F1: Sample, AF-1	Abundances (Normalized): F2: Sample, AF-2	Abundances (Normalized): F3: Sample, AF-3	Quan Info	Found in Sample: F4: Control, CTRL-1	Found in Sample: F5: Control, CTRL-2	Found in Sample: F6: Control, CTRL-3	Found in Sample: F1: Sample, AF-1	Found in Sample: F2: Sample, AF-2	Found in Sample: F3: Sample, AF-3	Confidence (by Search Engine): Sequest HT	Percolator q-Value (by Search Engine): Sequest HT	Percolator PEP (by Search Engine): Sequest HT	XCorr (by Search Engine): Sequest HT	Top Apex RT [min]
	FALSE	High	[K].AQTPPGPSLSGSK.[S]		0.0104491	0.00118726	1	1	2	Q9UQ35	Q9UQ35 [1001-1013]		0	1226.64	0.01	1.9791e-17		200		32.74		141023		85901.3				141023		88000.7					High	n/a	High	n/a	n/a	n/a	High	0.0003765	0.001674	1.59	17.21
	FALSE	High	[R].EGRPPEPTPAK.[R]		0.015025	0.00160108	1	1	4	Q9UQ35	Q9UQ35 [2592-2602]		0	1178.62	1.114	0.27245	0.2	94.6	105.4	0.19		105666	89499.1			15750.4		105666	105378			117538			High	Peak Found	High	High	Peak Found	n/a	High	0.0004572	0.002674	1.54	8.4
	FALSE	High	[R].ENSFGSPLEFR.[N]		0.0909447	0.00754722	1	1	1	Q9UQ35	Q9UQ35 [1324-1334]		0	1282.61																				No Quan Values	n/a	n/a	High	n/a	n/a	n/a	High	0.002559	0.0282	1.36
	FALSE	High	[R].GEFSASPMLK.[S]		0.000673162	0.000471051	1	1	3	Q9UQ35	Q9UQ35 [1119-1128]		0	1066.52																				No Quan Values	High	High	High	n/a	n/a	n/a	High	0.0001514	4.93e-05	1.08
	FALSE	High	[R].GSGTNGYVQR.[N]		0.103681	0.00816095	1	1	1	Q9UQ35	Q9UQ35 [12-21]		0	1038.5																				No Quan Values	n/a	n/a	n/a	n/a	n/a	High	High	0.003098	0.0337	0.84
	FALSE	High	[R].HASSSPESPKPAPAPGSHR.[E]		0.00145445	0.000615384	1	1	1	Q9UQ35	Q9UQ35 [433-451]		0	1896.93	0.01	1.9791e-17		200				126880						126880							High	n/a	n/a	n/a	n/a	n/a	High	0.0001638	0.000133	2.72	7.49
	FALSE	High	[R].HSLSGSSPGMK.[D]		0.000309625	0.000471051	1	1	1	Q9UQ35	Q9UQ35 [1457-1467]		0	1087.52																				No Quan Values	High	n/a	n/a	n/a	n/a	n/a	High	0.0001514	1.827e-05	1.38
	FALSE	High	[K].QPSSPYEDKDK.[D]		0.00785842	0.000615384	1	1	3	Q9UQ35	Q9UQ35 [330-340]		1	1293.6																				No Quan Values	High	High	High	n/a	n/a	n/a	High	0.0001638	0.00116	1.89
	FALSE	High	[R].QSHSESPSLQSK.[S]		0.00983473	0.00118726	1	1	3	Q9UQ35	Q9UQ35 [1078-1089]		0	1314.63	8.498	0.829797	10.33	21.1	178.9		9.83		136276			170443	213400		160453			1.27193e+06	1.46189e+06		n/a	High	n/a	n/a	High	High	High	0.0003103	0.001545	2.39	7.93
	FALSE	High	[K].RPNPDILDHER.[K]		4.52272e-05	0.000471051	1	1	3	Q9UQ35	Q9UQ35 [52-62]		0	1361.69																				No Quan Values	High	High	High	n/a	n/a	n/a	High	0.0001514	1.546e-06	3.35
	FALSE	High	[R].SAHATAPVNIAGSR.[T]		0.0340691	0.00315383	1	1	2	Q9UQ35	Q9UQ35 [2343-2356]		0	1351.71																				No Quan Values	High	n/a	High	n/a	n/a	n/a	High	0.000803	0.00777	2.64
	FALSE	High	[K].SATRPSPSPER.[S]		0.000160775	0.000471051	1	1	2	Q9UQ35	Q9UQ35 [346-356]		0	1184.6	4.743	0.921945	23.75	34.8	165.2	21.53	6.94	82126.2	44923	67327.4	48946.3	40065.4	47755	82126.2	52893.2	68972.8	343290	298988	327143		High	Peak Found	High	Peak Found	Peak Found	Peak Found	High	0.0001514	7.863e-06	1.46	7.71
	FALSE	High	[R].SCFESSPDPELK.[S]	1xCarbamidomethyl [C2]	0.00845164	0.000901342	1	1	1	Q9UQ35	Q9UQ35 [871-882]		0	1395.61																				No Quan Values	n/a	n/a	High	n/a	n/a	n/a	High	0.0002328	0.001271	1.4
	FALSE	High	[R].SLSGSSPCPK.[Q]	1xCarbamidomethyl [C8]	0.0227868	0.00230773	1	1	1	Q9UQ35	Q9UQ35 [778-787]		0	1019.48																				No Quan Values	n/a	n/a	n/a	n/a	High	n/a	High	0.0006137	0.004577	0.98
	FALSE	High	[R].SLSYSPVER.[R]		0.101355	0.0080269	1	1	1	Q9UQ35	Q9UQ35 [2690-2698]		0	1037.53																				No Quan Values	n/a	n/a	High	n/a	n/a	n/a	High	0.002991	0.03272	1.08
	FALSE	High	[R].SPGMLEPLGSSR.[T]		0.0435049	0.00416854	1	1	1	Q9UQ35	Q9UQ35 [2132-2143]		0	1230.61																				No Quan Values	n/a	n/a	High	n/a	n/a	n/a	High	0.001038	0.01063	1.2
	FALSE	High	[R].SSGHSSSELSPDAVEK.[A]		0.00100461	0.000615384	1	1	2	Q9UQ35	Q9UQ35 [1378-1393]		0	1616.74																				No Quan Values	High	n/a	High	n/a	n/a	n/a	High	0.0001638	8.298e-05	1.66
	FALSE	High	[R].SVSPCSNVESR.[L]	1xCarbamidomethyl [C5]	6.75063e-05	0.000471051	1	1	2	Q9UQ35	Q9UQ35 [952-962]		0	1221.55	0.01	1.9791e-17		200					87567.3						103103						n/a	High	High	n/a	n/a	n/a	High	0.0001514	2.589e-06	2.27	12.85
	FALSE	High	[R].TAAALAPASLTSAR.[M]		0.000974599	0.000615384	1	1	2	Q9UQ35	Q9UQ35 [2357-2370]		0	1300.72	0.01	1.9791e-17		200		41.68		95111.5	156682	91784.2				95111.5	184480	94027.4					High	High	Peak Found	n/a	n/a	n/a	High	0.0001638	7.967e-05	1.4	32.74
	FALSE	High	[R].TAPAANLASR.[I]		0.00143691	0.000615384	1	1	8	Q9UQ35	Q9UQ35 [2222-2231]		0	971.527	1.813	0.725943	30.36	72.3	127.7	35.93	16.41	490586	230595	572744		103261	142023	490586	271506	586741		770581	972925		High	High	High	High	High	High	High	0.0001638	0.000131	2.19	12.93
	FALSE	High	[R].TAVAPSAVNLADPR.[T]		0.0045792	0.000615384	1	1	1	Q9UQ35	Q9UQ35 [2275-2288]		0	1381.74																				No Quan Values	High	n/a	n/a	n/a	n/a	n/a	High	0.0001638	0.0005791	0.73
	FALSE	High	[R].TPQAPASANLVGPR.[S]		0.00042192	0.000471051	1	1	5	Q9UQ35	Q9UQ35 [2329-2342]		0	1378.74	0.01	1.9791e-17		200		9.02		125724	114504	146576				125724	134819	150158					High	High	High	n/a	n/a	n/a	High	0.0001514	2.723e-05	1.18	28.31
	FALSE	High	[R].VPSPTPAPK.[E]		0.0129161	0.00160108	1	1	2	Q9UQ35	Q9UQ35 [2579-2587]		0	893.509																				No Quan Values	n/a	High	n/a	High	n/a	n/a	High	0.0004572	0.002202	1.26
FALSE	High	Master Protein	Q5D862	Filaggrin-2 OS=Homo sapiens OX=9606 GN=FLG2 PE=1 SV=1	0	78.191	7	9	41	9	2391	247.9	8.31	66.36	9	0	0.712	0.260273	41.21	117	83	11.94	14.19	8.61402e+06	9.26486e+06	1.00351e+07	1.21881e+06	864837	1.0638e+06	8.61402e+06	1.09086e+07	1.02804e+07	8.54825e+06	6.45384e+06	7.28753e+06	High	High	High	High	High	High	1
	Checked	Confidence	Annotated Sequence	Modifications	Qvality PEP	Qvality q-value	# Protein Groups	# Proteins	# PSMs	Master Protein Accessions	Positions in Master Proteins	Modifications in Master Proteins	# Missed Cleavages	Theo. MH+ [Da]	Abundance Ratio: (Sample) / (Control)	Abundance Ratio Adj. P-Value: (Sample) / (Control)	Abundance Ratio Variability [%]: (Sample) / (Control)	Abundances (Grouped): Control	Abundances (Grouped): Sample	Abundances (Grouped) CV [%]: Control	Abundances (Grouped) CV [%]: Sample	Abundance: F4: Control, CTRL-1	Abundance: F5: Control, CTRL-2	Abundance: F6: Control, CTRL-3	Abundance: F1: Sample, AF-1	Abundance: F2: Sample, AF-2	Abundance: F3: Sample, AF-3	Abundances (Normalized): F4: Control, CTRL-1	Abundances (Normalized): F5: Control, CTRL-2	Abundances (Normalized): F6: Control, CTRL-3	Abundances (Normalized): F1: Sample, AF-1	Abundances (Normalized): F2: Sample, AF-2	Abundances (Normalized): F3: Sample, AF-3	Quan Info	Found in Sample: F4: Control, CTRL-1	Found in Sample: F5: Control, CTRL-2	Found in Sample: F6: Control, CTRL-3	Found in Sample: F1: Sample, AF-1	Found in Sample: F2: Sample, AF-2	Found in Sample: F3: Sample, AF-3	Confidence (by Search Engine): Sequest HT	Percolator q-Value (by Search Engine): Sequest HT	Percolator PEP (by Search Engine): Sequest HT	XCorr (by Search Engine): Sequest HT	Top Apex RT [min]
	FALSE	High	[R].ENGQPQNCGGQWR.[T]	1xCarbamidomethyl [C8]	3.88608e-05	0.000471051	1	1	3	Q5D862	Q5D862 [359-371]		0	1530.65																				No Quan Values	High	High	High	n/a	n/a	n/a	High	0.0001514	1.279e-06	1.99
	FALSE	High	[R].FSNSSSSNEFSK.[C]		3.22511e-08	0.000471051	1	1	9	Q5D862	Q5D862 [404-415]		0	1320.57	0.539	0.4649	20.09	130	70	16.82	11.15	2.23261e+06	2349296	3.06598e+06	224274	199697	184292	2.23261e+06	2.7661e+06	3.14092e+06	1.57297e+06	1.49024e+06	1.26248e+06		High	High	High	High	High	High	High	0.0001514	1.426e-10	2.28	16.37
	FALSE	High	[R].HQEEESETEEDEEDTPGHK.[S]		3.14494e-10	0.000471051	1	1	4	Q5D862	Q5D862 [108-126]		0	2254.89	0.01	1.9791e-17		200		5.27		230015		241911				230015		247823					High	High	High	n/a	n/a	n/a	High	0.0001514	3.763e-13	4.48	10.5
	FALSE	High	[R].LETTHGQTGDTTR.[H]		3.36809e-06	0.000471051	1	1	5	Q5D862	Q5D862 [2294-2306]		0	1416.67																				No Quan Values	High	High	High	n/a	High	High	High	0.0001514	5.524e-08	1.89
	FALSE	High	[K].QDGECGTLSK.[G]	1xCarbamidomethyl [C5]	6.05208e-05	0.000471051	1	1	9	Q5D862	Q5D862 [21-30]		0	1094.48	0.919	0.632646	18.53	109.7	90.3	16.27	17.38	5.40244e+06	6.35715e+06	6.72721e+06	994535	665140	828086	5.40244e+06	7.48503e+06	6.89162e+06	6.97528e+06	4.96361e+06	5.67277e+06		High	High	High	High	High	High	High	0.0001514	2.252e-06	2.12	10.29
	FALSE	High	[R].QETTHGQTINTTR.[H]		0.0154862	0.00160108	1	1	1	Q5D862	Q5D862 [1236-1248]		0	1486.72	1.825	0.590833	0.23	70.8	129.2	0.22		192760	164217				51423.4	192760	193352				352274		Peak Found	High	n/a	n/a	n/a	Peak Found	High	0.0004572	0.002775	0.76	8.4
	FALSE	High	[R].QGNLSSSGNQEGSQK.[R]		0.000291396	0.000471051	1	1	3	Q5D862	Q5D862 [165-179]		0	1520.69																				No Quan Values	n/a	n/a	n/a	High	High	High	High	0.0001514	1.688e-05	1.76
	FALSE	High	[R].QSSYGQHGSGSSQSSGYGQYGSR.[E]		0.0239112	0.00230773	1	1	2	Q5D862	Q5D862 [540-562]		0	2351.99																				No Quan Values	High	n/a	High	n/a	n/a	n/a	High	0.0006137	0.004893	1.02
	FALSE	High	[R].SGQSSYGQHSSGSSQSSGYGQHGSR.[Q]		1.38242e-16	0.000471051	1	1	5	Q5D862	Q5D862 [613-637]; [765-789]		0	2500.05	0.01	1.9791e-17		200		12.76		556188	394194					556188	464131						High	High	High	n/a	n/a	n/a	High	0.0001514	2.652e-21	6.26	8.34
FALSE	High	Master Protein	Q5JSZ5	Protein PRRC2B OS=Homo sapiens OX=9606 GN=PRRC2B PE=1 SV=2	0	77.446	7	15	46	14	2229	242.8	8.34	54.6	15	1	5.702	0.975692	41.41	42.4	157.6	27.8	17.98	1.42781e+06	730111	1.46528e+06	840832	549122	774040	1.42781e+06	859646	1.50109e+06	5.89726e+06	4.09783e+06	5.30253e+06	High	High	High	High	High	High	1
	Checked	Confidence	Annotated Sequence	Modifications	Qvality PEP	Qvality q-value	# Protein Groups	# Proteins	# PSMs	Master Protein Accessions	Positions in Master Proteins	Modifications in Master Proteins	# Missed Cleavages	Theo. MH+ [Da]	Abundance Ratio: (Sample) / (Control)	Abundance Ratio Adj. P-Value: (Sample) / (Control)	Abundance Ratio Variability [%]: (Sample) / (Control)	Abundances (Grouped): Control	Abundances (Grouped): Sample	Abundances (Grouped) CV [%]: Control	Abundances (Grouped) CV [%]: Sample	Abundance: F4: Control, CTRL-1	Abundance: F5: Control, CTRL-2	Abundance: F6: Control, CTRL-3	Abundance: F1: Sample, AF-1	Abundance: F2: Sample, AF-2	Abundance: F3: Sample, AF-3	Abundances (Normalized): F4: Control, CTRL-1	Abundances (Normalized): F5: Control, CTRL-2	Abundances (Normalized): F6: Control, CTRL-3	Abundances (Normalized): F1: Sample, AF-1	Abundances (Normalized): F2: Sample, AF-2	Abundances (Normalized): F3: Sample, AF-3	Quan Info	Found in Sample: F4: Control, CTRL-1	Found in Sample: F5: Control, CTRL-2	Found in Sample: F6: Control, CTRL-3	Found in Sample: F1: Sample, AF-1	Found in Sample: F2: Sample, AF-2	Found in Sample: F3: Sample, AF-3	Confidence (by Search Engine): Sequest HT	Percolator q-Value (by Search Engine): Sequest HT	Percolator PEP (by Search Engine): Sequest HT	XCorr (by Search Engine): Sequest HT	Top Apex RT [min]
	FALSE	High	[K].ASPQENGPAVHK.[G]		9.39275e-06	0.000471051	1	1	8	Q5JSZ5	Q5JSZ5 [562-573]		0	1234.62	5.622	0.937614	17.77	29.5	170.5	11.63	15.67	392485	339128	469671	385660	264750	337093	392485	399296	481149	2.70487e+06	1.9757e+06	2.30924e+06		High	High	High	High	High	High	High	0.0001514	2.058e-07	2.7	7.88
	FALSE	High	[R].EAGSPAQEFK.[Y]		0.001304	0.000615384	1	1	4	Q5JSZ5	Q5JSZ5 [610-619]		0	1063.51																				No Quan Values	High	High	High	High	n/a	n/a	High	0.0001638	0.0001158	0.98
	FALSE	High	[K].EHRPGPIGNER.[S]		2.95477e-07	0.000471051	1	1	3	Q5JSZ5	Q5JSZ5 [1736-1746]		0	1261.64	0.01	1.9791e-17		200		13.9		280316	312945	340012				280316	368467	348322					High	High	High	n/a	n/a	n/a	High	0.0001514	2.446e-09	3.1	7.82
	FALSE	High	[K].FEEEEKPDK.[A]		0.00501567	0.000615384	1	1	1	Q5JSZ5	Q5JSZ5 [1020-1028]		0	1150.53																				No Quan Values	n/a	n/a	High	n/a	n/a	n/a	High	0.0001638	0.0006512	1.26
	FALSE	High	[R].HGLQSLGK.[V]		0.00513893	0.000615384	3	3	5	Q5JSZ5; Q9Y520; P48634	Q5JSZ5 [43-50]; Q9Y520 [40-47]; P48634 [42-49]		0	839.473	0.01	1.9791e-17		200		25.79		165177		111499				165177		114224				Shared	High	High	High	High	n/a	High	High	0.0001638	0.0006711	2.35	9.58
	FALSE	High	[R].HPDAFGGR.[G]		0.0941211	0.00773463	1	1	1	Q5JSZ5	Q5JSZ5 [1262-1269]		0	856.406	8.296	0.881344	37.05	20.5	179.5	25.03	35.59	51667.7		35267.1	69317.5	30570.6	55171.2	51667.7		36129.1	486166	228133	377948		Peak Found	n/a	Peak Found	Peak Found	Peak Found	High	High	0.002634	0.02951	0.97	9.64
	FALSE	High	[R].LSNCGYGR.[R]	1xCarbamidomethyl [C4]	0.0472748	0.00435433	1	1	1	Q5JSZ5	Q5JSZ5 [1209-1216]		0	926.415																				No Quan Values	n/a	n/a	n/a	n/a	n/a	High	High	0.001226	0.01192	0.89
	FALSE	High	[R].NSSTGDGAPSSACTSDSK.[D]	1xCarbamidomethyl [C13]	1.2888e-10	0.000471051	1	1	6	Q5JSZ5	Q5JSZ5 [234-251]		0	1728.7	16.379	0.578257	6.05	11.5	188.5		12.26			95592.3	228688	176457	243682			97928.5	1.60393e+06	1.31681e+06	1.66934e+06		High	n/a	High	High	High	High	High	0.0001514	1.199e-13	3.12	9.2
	FALSE	High	[K].QELGEESTR.[L]		0.10726	0.00892804	1	1	1	Q5JSZ5	Q5JSZ5 [964-972]		0	1048.49																				No Quan Values	n/a	n/a	n/a	n/a	High	n/a	High	0.003222	0.03515	1.14
	FALSE	High	[R].QFQMNDQDGK.[E]		0.00027424	0.000471051	1	1	3	Q5JSZ5	Q5JSZ5 [318-327]		0	1210.52																				No Quan Values	n/a	High	n/a	n/a	High	High	High	0.0001514	1.567e-05	2.01
	FALSE	High	[R].QLSMSSADSADAK.[R]		0.0001424	0.000471051	1	1	2	Q5JSZ5	Q5JSZ5 [414-426]		0	1310.59																				No Quan Values	n/a	High	High	n/a	n/a	n/a	High	0.0001514	6.743e-06	1.18
	FALSE	High	[R].QQQQQQQEQLYK.[M]		8.61996e-08	0.000471051	1	1	5	Q5JSZ5	Q5JSZ5 [631-642]		0	1576.77	2.965	0.870355	40.09	45.9	154.1	28.16	30.81	230035		336211	157166	77344.6	138094	230035		344428	1.1023e+06	577184	946004		Peak Found	High	High	High	Peak Found	High	High	0.0001514	5.027e-10	3.23	15.14
	FALSE	High	[R].SEDQNCVPPLQER.[K]	1xCarbamidomethyl [C6]	0.0440251	0.00416854	1	1	1	Q5JSZ5	Q5JSZ5 [721-733]		0	1571.71	0.01	1.9791e-17		200		7.9		89188.8	78038.6	77026				89188.8	91884.1	78908.5					High	Peak Found	Peak Found	n/a	n/a	n/a	High	0.001132	0.01086	0.88	25.5
	FALSE	High	[K].SSDTLAMDMR.[V]		0.00292236	0.000615384	1	1	2	Q5JSZ5	Q5JSZ5 [764-773]		0	1126.49																				No Quan Values	High	n/a	High	n/a	n/a	n/a	High	0.0001638	0.0003255	1.77
	FALSE	High	[K].SSQGDSGVDLSAESR.[E]		6.31471e-05	0.000471051	1	1	3	Q5JSZ5	Q5JSZ5 [1666-1680]		0	1494.67	0.01	1.9791e-17		200				218937						218937							High	High	High	n/a	n/a	n/a	High	0.0001514	2.374e-06	1.67	21.85
FALSE	High	Master Protein	P07814	Bifunctional glutamate/proline--tRNA ligase OS=Homo sapiens OX=9606 GN=EPRS1 PE=1 SV=5	0	77.402	11	16	82	15	1512	170.5	7.33	123.38	16	1	6.531	0.934528	81.01	24.9	175.1	24.74	7.31	2.85144e+06	3.23187e+06	4.61613e+06	3.37638e+06	3.63833e+06	3.89988e+06	2.85144e+06	3.80527e+06	4.72894e+06	2.36806e+07	2.71511e+07	2.6716e+07	High	High	High	High	High	High	1
	Checked	Confidence	Annotated Sequence	Modifications	Qvality PEP	Qvality q-value	# Protein Groups	# Proteins	# PSMs	Master Protein Accessions	Positions in Master Proteins	Modifications in Master Proteins	# Missed Cleavages	Theo. MH+ [Da]	Abundance Ratio: (Sample) / (Control)	Abundance Ratio Adj. P-Value: (Sample) / (Control)	Abundance Ratio Variability [%]: (Sample) / (Control)	Abundances (Grouped): Control	Abundances (Grouped): Sample	Abundances (Grouped) CV [%]: Control	Abundances (Grouped) CV [%]: Sample	Abundance: F4: Control, CTRL-1	Abundance: F5: Control, CTRL-2	Abundance: F6: Control, CTRL-3	Abundance: F1: Sample, AF-1	Abundance: F2: Sample, AF-2	Abundance: F3: Sample, AF-3	Abundances (Normalized): F4: Control, CTRL-1	Abundances (Normalized): F5: Control, CTRL-2	Abundances (Normalized): F6: Control, CTRL-3	Abundances (Normalized): F1: Sample, AF-1	Abundances (Normalized): F2: Sample, AF-2	Abundances (Normalized): F3: Sample, AF-3	Quan Info	Found in Sample: F4: Control, CTRL-1	Found in Sample: F5: Control, CTRL-2	Found in Sample: F6: Control, CTRL-3	Found in Sample: F1: Sample, AF-1	Found in Sample: F2: Sample, AF-2	Found in Sample: F3: Sample, AF-3	Confidence (by Search Engine): Sequest HT	Percolator q-Value (by Search Engine): Sequest HT	Percolator PEP (by Search Engine): Sequest HT	XCorr (by Search Engine): Sequest HT	Top Apex RT [min]
	FALSE	High	[K].AYVDDTPAEQMK.[A]		0.00865914	0.000901342	1	1	1	P07814	P07814 [289-300]		0	1367.61																				No Quan Values	High	n/a	n/a	n/a	n/a	n/a	High	0.0002328	0.001314	1.06
	FALSE	High	[R].DQDLEPGAPSMGAK.[S]		6.6633e-07	0.000471051	1	1	5	P07814	P07814 [1464-1477]		0	1415.65	0.01	1.9791e-17		200		23.35		206291	229768	166987				206291	270533	171068					High	High	High	n/a	n/a	n/a	High	0.0001514	6.954e-09	2.34	29.88
	FALSE	High	[K].EDVDAAVK.[Q]		0.00624041	0.000615384	1	1	6	P07814	P07814 [775-782]		0	846.42	7.681	0.844043	23.69	23	177	1.7	21.23		508192	570218	543930	776448	662864		598355	584154	3.81491e+06	5.79424e+06	4.54092e+06		n/a	Peak Found	Peak Found	High	Peak Found	High	High	0.0001638	0.0008659	2.17	12.14
	FALSE	High	[R].FDDTNPEK.[E]		0.00338059	0.000615384	2	2	9	P47897; P07814	P47897 [302-309]; P07814 [236-243]		0	965.421	14.035	0.631396	24.65	14.4	185.6	25.27	16.22	342095	202464		523270	462953	678703	342095	238385		3.67001e+06	3.45479e+06	4.64943e+06	Shared	High	High	High	High	Peak Found	High	High	0.0001638	0.0003921	2.16	12.71
	FALSE	High	[K].GNAAWQEQLK.[Q]		0.000928434	0.000615384	1	1	2	P07814	P07814 [130-139]		0	1144.57																				No Quan Values	High	n/a	High	n/a	n/a	n/a	High	0.0001638	7.496e-05	1.66
	FALSE	High	[K].GSQFGQSCCLR.[A]	2xCarbamidomethyl [C8; C9]	0.00377084	0.000615384	1	1	3	P07814	P07814 [329-339]		0	1299.56																				No Quan Values	High	n/a	High	n/a	n/a	n/a	High	0.0001638	0.0004505	1.5
	FALSE	High	[R].LNLNNTVLSK.[R]		0.000618348	0.000471051	1	1	3	P07814	P07814 [426-435]		0	1115.64																				No Quan Values	High	High	High	n/a	n/a	n/a	High	0.0001514	4.422e-05	1.12
	FALSE	High	[K].LTVAENEAETK.[L]		1.98651e-06	0.000471051	1	1	6	P07814	P07814 [1390-1400]		0	1204.61	0.929	0.481787	31.99	103.7	96.3	7.9	38.91	670444	581254	575467	48774	83435.1	115895	670444	684379	589532	342081	622634	793936		High	High	High	High	High	High	High	0.0001514	2.807e-08	3.11	15.84
	FALSE	High	[K].NETSAPFK.[E]		0.0138051	0.00160108	1	1	3	P07814	P07814 [726-733]		0	893.436	8.421	0.826473	8.61	21.2	178.8	20.3	2.16	532101	427112	704671	628230	616270	654126	532101	502889	721893	4.40616e+06	4.59891e+06	4.48106e+06		Peak Found	High	Peak Found	Peak Found	High	High	High	0.0004572	0.002403	1.23	13.52
	FALSE	High	[K].NQGGGLSSSGAGEGQGPK.[K]		9.07935e-14	0.000471051	1	1	8	P07814	P07814 [992-1009]		0	1587.74	3.121	0.967907	19.07	45.1	154.9	19.43	11.48		880245	1.334e+06	476634	548039	602372		1.03642e+06	1.3666e+06	3.34292e+06	4.08974e+06	4.12652e+06		High	High	High	High	High	High	High	0.0001514	1.089e-17	4.02	12.23
	FALSE	High	[R].NSEPAGLETPEAK.[V]		9.65692e-05	0.000471051	1	1	5	P07814	P07814 [890-902]		0	1342.65																				No Quan Values	High	High	High	n/a	n/a	n/a	High	0.0001514	4.094e-06	1.79
	FALSE	High	[K].QFIAAQGSSR.[S]		0.00278387	0.000615384	1	1	1	P07814	P07814 [473-482]		0	1064.55																				No Quan Values	n/a	n/a	High	n/a	n/a	n/a	High	0.0001638	0.0003055	0.79
	FALSE	High	[K].SCQFVAVR.[R]	1xCarbamidomethyl [C2]	0.0186755	0.00160108	1	1	4	P07814	P07814 [1376-1383]		0	966.483	0.01	1.9791e-17		200		10.19		208148	205563	248310				208148	242033	254378					High	High	High	n/a	n/a	n/a	High	0.0004572	0.00355	1.26	22.53
	FALSE	High	[K].VASQGEVVR.[K]		0.00126504	0.000615384	1	1	16	P07814	P07814 [908-916]		0	944.516	11.132	0.707947	12.31	16.8	183.2	11.97	3.81	684331		791522	1.15555e+06	1.15119e+06	1.16844e+06	684331		810867	8.10454e+06	8.59075e+06	8.00436e+06		High	High	High	High	High	High	High	0.0001638	0.0001109	2.61	10.37
	FALSE	High	[K].VIDPVAPR.[Y]		0.00158337	0.000615384	1	1	6	P07814	P07814 [499-506]		0	866.509	0.52	0.131426	1.18	131.6	68.4	6.04		208035	197275	224950			17481.4	208035	232275	230447			119756		High	High	High	n/a	n/a	Peak Found	High	0.0001638	0.000148	0.95	21.29
	FALSE	High	[K].WDVSTTK.[A]		0.059165	0.00501659	1	1	4	P07814	P07814 [167-173]		0	836.415																				No Quan Values	n/a	n/a	High	High	High	High	High	0.001557	0.01599	1.22
FALSE	High	Master Protein	P42694	Probable helicase with zinc finger domain OS=Homo sapiens OX=9606 GN=HELZ PE=1 SV=2	0	74.942	9	17	61	17	1942	218.8	7.42	66.02	17	0	0.849	0.320267	110.17	100.1	99.9	16.17	41.13	2.9882e+06	3.51227e+06	3.44305e+06	956881	472032	499073	2.9882e+06	4.13541e+06	3.5272e+06	6.71119e+06	3.52254e+06	3.41888e+06	High	High	High	High	High	High	1
	Checked	Confidence	Annotated Sequence	Modifications	Qvality PEP	Qvality q-value	# Protein Groups	# Proteins	# PSMs	Master Protein Accessions	Positions in Master Proteins	Modifications in Master Proteins	# Missed Cleavages	Theo. MH+ [Da]	Abundance Ratio: (Sample) / (Control)	Abundance Ratio Adj. P-Value: (Sample) / (Control)	Abundance Ratio Variability [%]: (Sample) / (Control)	Abundances (Grouped): Control	Abundances (Grouped): Sample	Abundances (Grouped) CV [%]: Control	Abundances (Grouped) CV [%]: Sample	Abundance: F4: Control, CTRL-1	Abundance: F5: Control, CTRL-2	Abundance: F6: Control, CTRL-3	Abundance: F1: Sample, AF-1	Abundance: F2: Sample, AF-2	Abundance: F3: Sample, AF-3	Abundances (Normalized): F4: Control, CTRL-1	Abundances (Normalized): F5: Control, CTRL-2	Abundances (Normalized): F6: Control, CTRL-3	Abundances (Normalized): F1: Sample, AF-1	Abundances (Normalized): F2: Sample, AF-2	Abundances (Normalized): F3: Sample, AF-3	Quan Info	Found in Sample: F4: Control, CTRL-1	Found in Sample: F5: Control, CTRL-2	Found in Sample: F6: Control, CTRL-3	Found in Sample: F1: Sample, AF-1	Found in Sample: F2: Sample, AF-2	Found in Sample: F3: Sample, AF-3	Confidence (by Search Engine): Sequest HT	Percolator q-Value (by Search Engine): Sequest HT	Percolator PEP (by Search Engine): Sequest HT	XCorr (by Search Engine): Sequest HT	Top Apex RT [min]
	FALSE	High	[R].APPKPRPPPEQAK.[K]		1.19733e-05	0.000471051	1	1	4	P42694	P42694 [1902-1914]		0	1412.8	0.01	1.9791e-17		200		13.36		432438	281398	392819				432438	331324	402420					Peak Found	High	High	n/a	n/a	n/a	High	0.0001514	2.816e-07	1.83	7.82
	FALSE	High	[R].DIEVASNPAFPQR.[L]		0.0996421	0.0080269	1	1	1	P42694	P42694 [1640-1652]		0	1443.72																				No Quan Values	n/a	n/a	High	n/a	n/a	n/a	High	0.002917	0.03181	0.63
	FALSE	High	[R].FLEQGICR.[Y]	1xCarbamidomethyl [C7]	0.00559466	0.000615384	1	1	6	P42694	P42694 [187-194]		0	1022.51	0.01	1.9791e-17		200		10.45		269834	188687	226213				269834	222164	231742					High	High	High	n/a	n/a	n/a	High	0.0001638	0.0007509	1.44	28.56
	FALSE	High	[R].GITSSEEYTLCK.[R]	1xCarbamidomethyl [C11]	0.000172919	0.000471051	1	1	2	P42694	P42694 [174-185]		0	1387.64	0.01	1.9791e-17		200		36.9		100067	72754.6	162985				100067	85662.6	166968					High	Peak Found	High	n/a	n/a	n/a	High	0.0001514	8.672e-06	1.25	31.24
	FALSE	High	[K].HILQQQETR.[I]		0.00109365	0.000615384	1	1	4	P42694	P42694 [684-692]		0	1152.61	0.01	1.9791e-17		200		41.73		202835	270836	134506				202835	318888	137793					High	High	High	n/a	n/a	n/a	High	0.0001638	9.256e-05	1.86	9.18
	FALSE	High	[R].HVLGEGLAK.[G]		0.000323059	0.000471051	1	1	2	P42694	P42694 [82-90]		0	923.531																				No Quan Values	High	n/a	High	n/a	n/a	n/a	High	0.0001514	1.923e-05	1.6
	FALSE	High	[K].LLNTAITR.[A]		0.103681	0.00816095	1	1	1	P42694	P42694 [1033-1040]		0	901.547																				No Quan Values	n/a	High	n/a	n/a	n/a	n/a	High	0.003098	0.03355	1.56
	FALSE	High	[R].LSDVNVER.[V]		0.022514	0.00230773	1	1	2	P42694	P42694 [972-979]		0	931.484																				No Quan Values	n/a	High	High	n/a	n/a	n/a	High	0.0006137	0.0045	2.33
	FALSE	High	[K].LTETLSEDTLAGR.[L]		0.0437642	0.00416854	1	1	1	P42694	P42694 [513-525]		0	1405.72																				Not Reliable	n/a	High	n/a	n/a	n/a	n/a	High	0.001132	0.01073	0.8
	FALSE	High	[K].NYVQADEDCR.[H]	1xCarbamidomethyl [C9]	1.24173e-05	0.000471051	1	1	2	P42694	P42694 [72-81]		0	1269.52																				No Quan Values	High	High	n/a	n/a	n/a	n/a	High	0.0001514	2.947e-07	2.48
	FALSE	High	[K].QQLVTTAK.[R]		0.0501591	0.00474625	1	1	1	P42694	P42694 [397-404]		0	888.515																				No Quan Values	n/a	n/a	High	n/a	n/a	n/a	High	0.001267	0.0128	0.39
	FALSE	High	[K].QVDLESNPQNR.[S]		1.69655e-06	0.000471051	1	1	3	P42694	P42694 [1306-1316]		0	1299.63	0.483	0.25118	7.24	134.9	65.1	16.98	2.15	472433	420788	347219	33038.9		32812.5	472433	495444	355705	231722		224781		High	High	High	Peak Found	n/a	Peak Found	High	0.0001514	2.298e-08	2.29	17.35
	FALSE	High	[K].SCEQACESLK.[R]	2xCarbamidomethyl [C2; C6]	1.91052e-05	0.000471051	1	1	9	P42694	P42694 [9-18]		0	1211.5	2.043	0.770568	11.41	65.7	134.3	10.85			629929	844373	233369				741690	865009	1.63676e+06				High	High	High	High	High	High	High	0.0001514	5.115e-07	2.29	12.27
	FALSE	High	[K].SDTNNSGPEINK.[I]		2.4566e-06	0.000471051	1	1	9	P42694	P42694 [1282-1293]		0	1275.58	4.68	0.973458	31.63	35.2	164.8	39.95	24.02	714206	1.04252e+06	577534	644368	447924	416087	714206	1.22748e+06	591649	4.51935e+06	3.34264e+06	2.85039e+06		High	High	High	High	High	High	High	0.0001514	3.687e-08	3.76	10.87
	FALSE	High	[K].VLSECIEGVK.[V]	1xCarbamidomethyl [C5]	0.000467763	0.000471051	1	1	3	P42694	P42694 [252-261]		0	1133.59	0.01	1.9791e-17		200		12.12		183102	193849	185566				183102	228241	190102					High	High	High	n/a	n/a	n/a	High	0.0001514	3.1e-05	1.8	29.12
	FALSE	High	[K].VYEATIEEK.[T]		0.000106416	0.000471051	1	1	7	P42694	P42694 [554-562]		0	1081.54	0.708	0.373074	27.4	112.4	87.6	13.48	31.62	414576	316215	473866	46104.8	24107.3	50173.5	414576	372317	485447	323361	179901	343711		High	High	Peak Found	Peak Found	Peak Found	Peak Found	High	0.0001514	4.629e-06	0.98	19.36
	FALSE	High	[K].YAQNGQLFGR.[F]		0.000442905	0.000471051	1	1	4	P42694	P42694 [501-510]		0	1153.57	0.01	1.9791e-17		200		39.16		198705	95290.4	97968.4				198705	112197	100363					High	High	High	n/a	n/a	n/a	High	0.0001514	2.895e-05	1.27	29.6
FALSE	High	Master Protein	P35658	Nuclear pore complex protein Nup214 OS=Homo sapiens OX=9606 GN=NUP214 PE=1 SV=2	0	74.535	8	15	51	15	2090	213.5	7.47	65.1	15	0	1.026	0.401278	41.55	137.9	62.1	9.51	10.79	5.77758e+06	4.27052e+06	4.72467e+06	322969	251521	334109	5.77758e+06	5.02818e+06	4.84014e+06	2.26518e+06	1.87698e+06	2.2888e+06	High	High	High	High	High	High	1
	Checked	Confidence	Annotated Sequence	Modifications	Qvality PEP	Qvality q-value	# Protein Groups	# Proteins	# PSMs	Master Protein Accessions	Positions in Master Proteins	Modifications in Master Proteins	# Missed Cleavages	Theo. MH+ [Da]	Abundance Ratio: (Sample) / (Control)	Abundance Ratio Adj. P-Value: (Sample) / (Control)	Abundance Ratio Variability [%]: (Sample) / (Control)	Abundances (Grouped): Control	Abundances (Grouped): Sample	Abundances (Grouped) CV [%]: Control	Abundances (Grouped) CV [%]: Sample	Abundance: F4: Control, CTRL-1	Abundance: F5: Control, CTRL-2	Abundance: F6: Control, CTRL-3	Abundance: F1: Sample, AF-1	Abundance: F2: Sample, AF-2	Abundance: F3: Sample, AF-3	Abundances (Normalized): F4: Control, CTRL-1	Abundances (Normalized): F5: Control, CTRL-2	Abundances (Normalized): F6: Control, CTRL-3	Abundances (Normalized): F1: Sample, AF-1	Abundances (Normalized): F2: Sample, AF-2	Abundances (Normalized): F3: Sample, AF-3	Quan Info	Found in Sample: F4: Control, CTRL-1	Found in Sample: F5: Control, CTRL-2	Found in Sample: F6: Control, CTRL-3	Found in Sample: F1: Sample, AF-1	Found in Sample: F2: Sample, AF-2	Found in Sample: F3: Sample, AF-3	Confidence (by Search Engine): Sequest HT	Percolator q-Value (by Search Engine): Sequest HT	Percolator PEP (by Search Engine): Sequest HT	XCorr (by Search Engine): Sequest HT	Top Apex RT [min]
	FALSE	High	[R].AELPVTDK.[S]		0.0372634	0.00334433	1	1	2	P35658	P35658 [349-356]		0	872.472																				No Quan Values	High	Peak Found	Peak Found	Peak Found	Peak Found	Peak Found	High	0.0008431	0.008692	1.9	16.25
	FALSE	High	[K].ASSTSLTSTQPTK.[T]		1.04405e-06	0.000471051	1	1	7	P35658	P35658 [1352-1364]		0	1308.66	0.834	0.604166	24.35	109	91	34.87	9.94	2.87439e+06	1.1612e+06	2.41006e+06	293646	251521	334109	2.87439e+06	1.36722e+06	2.46896e+06	2.05952e+06	1.87698e+06	2.2888e+06		High	High	High	High	High	High	High	0.0001514	1.236e-08	3.37	12.38
	FALSE	High	[K].DAGGMVIDMK.[W]		0.00314313	0.000615384	1	1	5	P35658	P35658 [147-156]		0	1036.48	0.01	1.9791e-17		200		14.57		136082	145100	177065				136082	170844	181392					High	High	High	n/a	n/a	n/a	High	0.0001638	0.0003585	0.76	38.72
	FALSE	High	[K].DDEAVVQAPR.[H]		0.000321105	0.000471051	1	1	3	P35658	P35658 [1005-1014]		0	1099.54	1.249	0.357609	13.51	88.9	111.1	9.52		164662	153873	146161	29323.6			164662	181173	149733	205664				High	High	High	Peak Found	n/a	n/a	High	0.0001514	1.921e-05	1.31	21.04
	FALSE	High	[R].ETLFNTLANNR.[E]		0.0171617	0.00160108	1	1	3	P35658	P35658 [855-865]		0	1292.66																				No Quan Values	High	High	High	n/a	n/a	n/a	High	0.0004572	0.003176	1.1
	FALSE	High	[K].ETTESLHGDISSLK.[T]		0.00265194	0.000615384	1	1	1	P35658	P35658 [756-769]		0	1516.75																				No Quan Values	n/a	n/a	High	n/a	n/a	n/a	High	0.0001638	0.0002864	1.12
	FALSE	High	[R].IFDSPEELPK.[E]		0.000554377	0.000471051	1	1	3	P35658	P35658 [27-36]		0	1174.6	0.01	1.9791e-17		200		27.88		103613	154923	135393				103613	182409	138702					High	High	High	n/a	n/a	n/a	High	0.0001514	3.845e-05	2.09	40.99
	FALSE	High	[R].SAFLSQR.[Y]		0.0551299	0.00483522	1	1	2	P35658	P35658 [970-976]		0	808.431																				No Quan Values	High	n/a	n/a	n/a	n/a	n/a	High	0.001482	0.01461	1.76
	FALSE	High	[R].SAQGSSSPVPSMVQK.[S]		1.33899e-06	0.000471051	1	1	3	P35658	P35658 [651-665]		0	1489.73	0.01	1.9791e-17		200		9.77		264180	186755	224351				264180	219889	229834					High	High	High	n/a	n/a	n/a	High	0.0001514	1.701e-08	2.35	23.78
	FALSE	High	[R].SAQGSSSPVPSMVQK.[S]	1xOxidation [M12]	0.0192477	0.00160108	1	1	1	P35658	P35658 [651-665]		0	1505.73																				No Quan Values	n/a	High	n/a	n/a	n/a	n/a	High	0.0004572	0.003679	0.71
	FALSE	High	[K].SEAQLQEIR.[R]		0.00229253	0.000615384	1	1	2	P35658	P35658 [807-815]		0	1073.56	0.01	1.9791e-17		200		27.38		568556	714712					568556	841515						High	Peak Found	n/a	n/a	n/a	n/a	High	0.0001638	0.0002376	1.73	21.3
	FALSE	High	[K].SLQPAVAEK.[Q]		0.00192264	0.000615384	1	1	9	P35658	P35658 [683-691]		0	942.525	0.01	1.9791e-17		200		2.13		1.16614e+06	1.02028e+06	1.12534e+06				1.16614e+06	1.2013e+06	1.15285e+06					High	High	High	High	High	High	High	0.0001638	0.0001898	1.92	13.44
	FALSE	High	[K].SPGSTPTTPTSSQAPQK.[L]		1.33779e-08	0.000471051	1	1	3	P35658	P35658 [430-446]		0	1671.82																				No Quan Values	High	n/a	High	n/a	n/a	n/a	High	0.0001514	4.62e-11	3.51
	FALSE	High	[K].SSATVTGEPPSYSSGSDSSK.[A]		0.000404375	0.000471051	1	1	2	P35658	P35658 [491-510]		0	1930.85																				No Quan Values	n/a	High	High	n/a	n/a	n/a	High	0.0001514	2.566e-05	1.54
	FALSE	High	[R].SSLLAVSNK.[Y]		0.0946603	0.00788582	1	1	1	P35658	P35658 [39-47]		0	918.525	0.01	1.9791e-17		200		33.9		251139	369198	245387				251139	434700	251384					Peak Found	Peak Found	High	n/a	n/a	n/a	High	0.002718	0.02982	1	21.11
	FALSE	High	[R].TSCKDDEAVVQAPR.[H]	1xCarbamidomethyl [C3]	1.9968e-08	0.000471051	1	1	4	P35658	P35658 [1001-1014]		1	1575.74	0.01	1.9791e-17		200		31.49		248817	364472	260907				248817	429136	267284					High	High	High	n/a	n/a	n/a	High	0.0001514	7.735e-11	3.91	14.67
FALSE	High	Master Protein	P48634	Protein PRRC2A OS=Homo sapiens OX=9606 GN=PRRC2A PE=1 SV=3	0	73.853	6	13	69	11	2157	228.7	9.45	102.65	13	0	3.013	0.853187	34.94	56.2	143.8	6.89	7.73	1.951e+06	1.46612e+06	1.90276e+06	622869	674084	728244	1.951e+06	1.72624e+06	1.94927e+06	4.36856e+06	5.03035e+06	4.98881e+06	High	High	High	High	High	High	1
	Checked	Confidence	Annotated Sequence	Modifications	Qvality PEP	Qvality q-value	# Protein Groups	# Proteins	# PSMs	Master Protein Accessions	Positions in Master Proteins	Modifications in Master Proteins	# Missed Cleavages	Theo. MH+ [Da]	Abundance Ratio: (Sample) / (Control)	Abundance Ratio Adj. P-Value: (Sample) / (Control)	Abundance Ratio Variability [%]: (Sample) / (Control)	Abundances (Grouped): Control	Abundances (Grouped): Sample	Abundances (Grouped) CV [%]: Control	Abundances (Grouped) CV [%]: Sample	Abundance: F4: Control, CTRL-1	Abundance: F5: Control, CTRL-2	Abundance: F6: Control, CTRL-3	Abundance: F1: Sample, AF-1	Abundance: F2: Sample, AF-2	Abundance: F3: Sample, AF-3	Abundances (Normalized): F4: Control, CTRL-1	Abundances (Normalized): F5: Control, CTRL-2	Abundances (Normalized): F6: Control, CTRL-3	Abundances (Normalized): F1: Sample, AF-1	Abundances (Normalized): F2: Sample, AF-2	Abundances (Normalized): F3: Sample, AF-3	Quan Info	Found in Sample: F4: Control, CTRL-1	Found in Sample: F5: Control, CTRL-2	Found in Sample: F6: Control, CTRL-3	Found in Sample: F1: Sample, AF-1	Found in Sample: F2: Sample, AF-2	Found in Sample: F3: Sample, AF-3	Confidence (by Search Engine): Sequest HT	Percolator q-Value (by Search Engine): Sequest HT	Percolator PEP (by Search Engine): Sequest HT	XCorr (by Search Engine): Sequest HT	Top Apex RT [min]
	FALSE	High	[R].ASSLLSR.[F]		0.0379364	0.00334433	1	1	4	P48634	P48634 [158-164]		0	733.42	2.935	0.817959	40.84	50.8	149.2	37.3	9.64	161266	282885	208676		78518	98052.8	161266	333074	213776		585940	671706		High	Peak Found	High	n/a	High	Peak Found	High	0.0008431	0.008898	1.33	15.34
	FALSE	High	[K].DGTGWASK.[Q]		0.102512	0.00816095	2	2	2	Q9Y520; P48634	Q9Y520 [80-87]; P48634 [82-89]		0	821.379	11.761	0.708213	49.7	16.4	183.6	46.85	25.79	130476		63971.8	148025	113169	204450	130476		65535.3	1.03819e+06	844521	1.40058e+06	Shared	Peak Found	n/a	Peak Found	High	Peak Found	High	High	0.003098	0.03323	1.61	14.47
	FALSE	High	[R].DSQSASGEERPPEADGK.[K]		8.00734e-10	0.000471051	1	1	2	P48634	P48634 [360-376]		0	1759.77																				No Quan Values	High	n/a	High	n/a	n/a	n/a	High	0.0001514	1.254e-12	3.22
	FALSE	High	[R].GGGTGGPNHPPAPR.[G]		6.98849e-09	0.000471051	1	1	6	P48634	P48634 [1067-1080]		0	1271.62	2.756	0.888582	33.43	62.5	137.5	27.3	25.08	573258	292933	577216	179961	131807	237890	573258	344905	591323	1.26217e+06	983611	1.62965e+06		High	High	High	High	High	High	High	0.0001514	2.016e-11	3.48	8.14
	FALSE	High	[K].GNSPNSEPPTPK.[T]		0.0631106	0.00522127	1	1	2	P48634	P48634 [378-389]		0	1224.59																				No Quan Values	n/a	n/a	n/a	High	n/a	n/a	High	0.001643	0.01745	1.53
	FALSE	High	[R].GPDELEGPDSK.[L]		1.91052e-05	0.000471051	1	1	6	P48634	P48634 [214-224]		0	1143.52																				No Quan Values	n/a	n/a	High	High	High	High	High	0.0001514	5.152e-07	2.42
	FALSE	High	[R].GVGSGGQGPPPPR.[R]		4.00223e-07	0.000471051	1	1	10	P48634	P48634 [905-917]		0	1162.6																				No Quan Values	High	High	High	High	High	High	High	0.0001514	3.612e-09	3.33
	FALSE	High	[R].HGLQSLGK.[V]		0.00513893	0.000615384	3	3	5	Q5JSZ5; Q9Y520; P48634	Q5JSZ5 [43-50]; Q9Y520 [40-47]; P48634 [42-49]		0	839.473	0.01	1.9791e-17		200		25.79		165177		111499				165177		114224				Shared	High	High	High	High	n/a	High	High	0.0001638	0.0006711	2.35	9.58
	FALSE	High	[K].KGNSPNSEPPTPK.[T]		0.00080753	0.000471051	1	1	8	P48634	P48634 [377-389]		1	1352.68	4.679	0.980605	14.83	35.2	164.8	18.14		196887	213873	174711		123455		196887	251818	178981		921279			High	High	High	High	High	High	High	0.0001514	6.253e-05	3.05	7.85
	FALSE	High	[K].LSSNLGGPGSSR.[T]		2.66752e-05	0.000471051	1	1	4	P48634	P48634 [2064-2075]		0	1131.58	0.01	1.9791e-17		200		28.27		123581		180905				123581		185326					High	High	High	n/a	n/a	n/a	High	0.0001514	7.895e-07	2.5	15.39
	FALSE	High	[R].QGSVTAPGGHPR.[H]		0.000248866	0.000471051	1	1	3	P48634	P48634 [1487-1498]		0	1163.59	2.387	0.748691	32.96	51.1	148.9	21.55	25.59	323248	199304	214711	110000	61080.3	99932.6	323248	234664	219958	771494	455811	684584		High	High	High	Peak Found	Peak Found	Peak Found	High	0.0001514	1.378e-05	1.84	7.89
	FALSE	High	[R].QQQEQLLK.[Q]		0.0127607	0.00160108	1	1	11	P48634	P48634 [650-657]		0	1014.56	3.639	0.940953	32.67	42.7	157.3	42.85	26.52	273456	477128	285930	227232	144569	145250	273456	561779	292918	1.59372e+06	1.07885e+06	995030		High	High	High	High	High	High	High	0.0004572	0.002165	1.76	15.15
	FALSE	High	[R].SDSGGSSSEPFDR.[H]		3.06434e-07	0.000471051	1	1	6	P48634	P48634 [759-771]		0	1327.54	3.362	0.910437	17.95	43.9	156.1	8.07	16.68	299299		260613	105677	134655	147119	299299		266983	741176	1.00487e+06	1.00783e+06		High	High	High	High	High	High	High	0.0001514	2.57e-09	2.07	17.83
FALSE	High	Master Protein	Q9UPQ9	Trinucleotide repeat-containing gene 6B protein OS=Homo sapiens OX=9606 GN=TNRC6B PE=1 SV=4	0	73.437	9	14	61	14	1833	193.9	6.76	47.09	14	0	7.574	0.890147	122.65	27.6	172.4	3.45	23.42	2.11269e+06	1.90368e+06	2.19289e+06	2.8202e+06	1.7469e+06	2.04027e+06	2.11269e+06	2.24143e+06	2.24648e+06	1.97798e+07	1.30363e+07	1.39768e+07	High	High	High	High	High	High	1
	Checked	Confidence	Annotated Sequence	Modifications	Qvality PEP	Qvality q-value	# Protein Groups	# Proteins	# PSMs	Master Protein Accessions	Positions in Master Proteins	Modifications in Master Proteins	# Missed Cleavages	Theo. MH+ [Da]	Abundance Ratio: (Sample) / (Control)	Abundance Ratio Adj. P-Value: (Sample) / (Control)	Abundance Ratio Variability [%]: (Sample) / (Control)	Abundances (Grouped): Control	Abundances (Grouped): Sample	Abundances (Grouped) CV [%]: Control	Abundances (Grouped) CV [%]: Sample	Abundance: F4: Control, CTRL-1	Abundance: F5: Control, CTRL-2	Abundance: F6: Control, CTRL-3	Abundance: F1: Sample, AF-1	Abundance: F2: Sample, AF-2	Abundance: F3: Sample, AF-3	Abundances (Normalized): F4: Control, CTRL-1	Abundances (Normalized): F5: Control, CTRL-2	Abundances (Normalized): F6: Control, CTRL-3	Abundances (Normalized): F1: Sample, AF-1	Abundances (Normalized): F2: Sample, AF-2	Abundances (Normalized): F3: Sample, AF-3	Quan Info	Found in Sample: F4: Control, CTRL-1	Found in Sample: F5: Control, CTRL-2	Found in Sample: F6: Control, CTRL-3	Found in Sample: F1: Sample, AF-1	Found in Sample: F2: Sample, AF-2	Found in Sample: F3: Sample, AF-3	Confidence (by Search Engine): Sequest HT	Percolator q-Value (by Search Engine): Sequest HT	Percolator PEP (by Search Engine): Sequest HT	XCorr (by Search Engine): Sequest HT	Top Apex RT [min]
	FALSE	High	[K].DMGTTDSGPYFEK.[L]		0.00601728	0.000615384	1	1	2	Q9UPQ9	Q9UPQ9 [1125-1137]		0	1447.6																				No Quan Values	High	High	n/a	n/a	n/a	n/a	High	0.0001638	0.0008261	0.74
	FALSE	High	[K].DTESSSENTTDNNSASNPGSEK.[S]		0.0489855	0.00455068	1	1	1	Q9UPQ9	Q9UPQ9 [207-228]		0	2270.91																				No Quan Values	n/a	n/a	n/a	n/a	n/a	High	High	0.001267	0.01249	0.43
	FALSE	High	[R].EQAQIHNTDGPK.[N]		5.32793e-05	0.000471051	1	1	9	Q9UPQ9	Q9UPQ9 [363-374]		0	1337.64	7.574	0.915491	0	23.3	176.7				74388.3			88890.3			87586.1			663344			High	High	n/a	High	High	High	High	0.0001514	1.912e-06	1.93	7.89
	FALSE	High	[K].GGWEDCK.[R]	1xCarbamidomethyl [C6]	0.0688959	0.00598057	1	1	1	Q9UPQ9	Q9UPQ9 [795-801]		0	851.335																				No Quan Values	n/a	n/a	n/a	n/a	High	n/a	High	0.002001	0.01951	0.98
	FALSE	High	[K].NDSWDNNNR.[S]		0.0034427	0.000615384	1	1	6	Q9UPQ9	Q9UPQ9 [470-478]		0	1134.46	100	1.9791e-17			200		2.27				124904	121218					876031	904586			n/a	High	n/a	High	High	High	High	0.0001638	0.0004017	1.78	12.79
	FALSE	High	[K].NTGGWNDYK.[N]		0.026485	0.00255795	1	1	2	Q9UPQ9	Q9UPQ9 [694-702]		0	1054.46	0.487	0.294018	14.9	134.5	65.5	7.14	13.97	921920	870478	1.03424e+06	56728.9	69943.3	72876.1	921920	1.02492e+06	1.05951e+06	397874	521952	499235		Peak Found	High	High	Peak Found	Peak Found	Peak Found	High	0.0006718	0.005574	0.86	22.4
	FALSE	High	[R].QPNQGWSSGK.[N]		0.0125311	0.00160108	1	1	3	Q9UPQ9	Q9UPQ9 [737-746]		0	1088.51	100	1.9791e-17			200		28.24				88096.7	142118	108615				617876	1.06056e+06	744062		n/a	n/a	n/a	High	High	High	High	0.0004572	0.002123	1.16	12.1
	FALSE	High	[K].QPTGSDELK.[I]		0.00268433	0.000615384	1	1	5	Q9UPQ9	Q9UPQ9 [513-521]		0	974.479	12.84	0.652857	34.6	14.8	185.2	36.8	19.1	210731	222782	116102	430413		335803	210731	262307	118940	3.01875e+06		2.3004e+06		High	High	High	Peak Found	High	High	High	0.0001638	0.0002911	2.17	10.97
	FALSE	High	[R].QQQEQQLAR.[M]		0.000304039	0.000471051	1	1	10	Q9UPQ9	Q9UPQ9 [1307-1315]		0	1128.58	11.019	0.740323	11.85	17.1	182.9	8.18	11.56	399980		438381	759543	573840	662180	399980		449095	5.32714e+06	4.28228e+06	4.53624e+06		High	High	High	High	High	High	High	0.0001514	1.787e-05	2.92	9.88
	FALSE	High	[R].SSSSTGSEVGGQSTGSNHK.[A]		2.33993e-13	0.000471051	1	1	3	Q9UPQ9	Q9UPQ9 [561-579]		0	1793.79	100	1.9791e-17			200		119.79				506984	39462.1					3.55579e+06	294485			n/a	n/a	n/a	High	High	High	High	0.0001514	3.657e-17	5.85	7.51
	FALSE	High	[R].STDAPSQSTGDR.[K]		1.19009e-05	0.000471051	1	1	3	Q9UPQ9	Q9UPQ9 [406-417]		0	1221.53	56.04	0.166627	4.7	3.5	196.5		29.44		32165.5		312203	163197	309812		37872.3		2.18967e+06	1.21786e+06	2.12235e+06		n/a	Peak Found	n/a	High	High	High	High	0.0001514	2.79e-07	2.6	8
	FALSE	High	[K].STLPGSTTSNK.[G]		0.000311509	0.000471051	1	1	6	Q9UPQ9	Q9UPQ9 [229-239]		0	1092.55	9.423	0.778633	11.04	18.8	181.2	27.14	4.04	369198	490372	363336	512020	504983	507828	369198	577372	372216	3.59111e+06	3.76843e+06	3.47886e+06		High	High	High	Peak Found	High	High	High	0.0001514	1.837e-05	1.46	10.53
	FALSE	High	[K].TGSVGSWGAAR.[G]		0.000485106	0.000471051	1	1	4	Q9UPQ9	Q9UPQ9 [419-429]		0	1048.52																				No Quan Values	High	High	High	n/a	n/a	n/a	High	0.0001514	3.254e-05	2.08
	FALSE	High	[K].TPSSWNENPSK.[D]		9.74106e-06	0.000471051	1	1	6	Q9UPQ9	Q9UPQ9 [718-728]		0	1246.57	1.198	0.467961	25.21	91	109	9.38	22.34	210859	213493	240833	29309	43252	43160.2	210859	251371	246719	205562	322768	295667		High	High	High	Peak Found	High	Peak Found	High	0.0001514	2.157e-07	1.88	17.13
FALSE	High	Master Protein	P13646	Keratin, type I cytoskeletal 13 OS=Homo sapiens OX=9606 GN=KRT13 PE=1 SV=4	0	72.323	33	16	121	11	458	49.6	4.96	161.97	16	0	4.44	0.975692	22.94	79.3	120.7	29.79	17.7	4.63392e+06	2.44106e+06	5.2311e+06	1.00579e+06	883018	1.33008e+06	4.63392e+06	2.87414e+06	5.35895e+06	7.0542e+06	6.58952e+06	9.11165e+06	High	High	High	Peak Found	Peak Found	Peak Found	1
	Checked	Confidence	Annotated Sequence	Modifications	Qvality PEP	Qvality q-value	# Protein Groups	# Proteins	# PSMs	Master Protein Accessions	Positions in Master Proteins	Modifications in Master Proteins	# Missed Cleavages	Theo. MH+ [Da]	Abundance Ratio: (Sample) / (Control)	Abundance Ratio Adj. P-Value: (Sample) / (Control)	Abundance Ratio Variability [%]: (Sample) / (Control)	Abundances (Grouped): Control	Abundances (Grouped): Sample	Abundances (Grouped) CV [%]: Control	Abundances (Grouped) CV [%]: Sample	Abundance: F4: Control, CTRL-1	Abundance: F5: Control, CTRL-2	Abundance: F6: Control, CTRL-3	Abundance: F1: Sample, AF-1	Abundance: F2: Sample, AF-2	Abundance: F3: Sample, AF-3	Abundances (Normalized): F4: Control, CTRL-1	Abundances (Normalized): F5: Control, CTRL-2	Abundances (Normalized): F6: Control, CTRL-3	Abundances (Normalized): F1: Sample, AF-1	Abundances (Normalized): F2: Sample, AF-2	Abundances (Normalized): F3: Sample, AF-3	Quan Info	Found in Sample: F4: Control, CTRL-1	Found in Sample: F5: Control, CTRL-2	Found in Sample: F6: Control, CTRL-3	Found in Sample: F1: Sample, AF-1	Found in Sample: F2: Sample, AF-2	Found in Sample: F3: Sample, AF-3	Confidence (by Search Engine): Sequest HT	Percolator q-Value (by Search Engine): Sequest HT	Percolator PEP (by Search Engine): Sequest HT	XCorr (by Search Engine): Sequest HT	Top Apex RT [min]
	FALSE	High	[K].AGLENTVAETECR.[Y]	1xCarbamidomethyl [C12]	3.40922e-06	0.000471051	1	1	4	P13646	P13646 [343-355]		0	1449.66	0.01	1.9791e-17		200		11.56		367999	265087	289339				367999	312118	296411					High	High	High	n/a	n/a	n/a	High	0.0001514	5.651e-08	1.77	28.48
	FALSE	High	[R].ALEEANADLEVK.[I]		2.53228e-06	0.000471051	3	4	3	P02533; P13646; P08779	P02533 [135-146]; P13646 [124-135]; P08779 [137-148]		0	1301.66	0.01	1.9791e-17		200		35.5		214270	353026	441152				214270	415660	451933				Shared	High	High	High	n/a	n/a	n/a	High	0.0001514	3.861e-08	2.29	30.4
	FALSE	High	[R].DYSPYYK.[T]		0.0513597	0.00474625	1	1	2	P13646	P13646 [151-157]		0	935.415	0.01	1.9791e-17		200		6.56		243938	210784	214117				243938	248181	219350					High	Peak Found	Peak Found	n/a	n/a	n/a	High	0.001365	0.01321	0.93	27.22
	FALSE	High	[R].EQYEAMAER.[N]		0.000172919	0.000471051	1	1	8	P13646	P13646 [279-287]		0	1126.48	0.01	1.9791e-17		200		12.11		634291	484463	708158				634291	570416	725465					High	High	High	n/a	n/a	n/a	High	0.0001514	8.676e-06	2.11	20.13
	FALSE	High	[K].EVSTNTAMIQTSK.[T]		1.2833e-06	0.000471051	1	1	3	P13646	P13646 [306-318]		0	1409.69	0.01	1.9791e-17		200		36.56		315701		523041				315701		535824					High	High	High	n/a	n/a	n/a	High	0.0001514	1.606e-08	2.7	22.45
	FALSE	High	[K].EVSTNTAMIQTSK.[T]	1xOxidation [M8]	0.0203215	0.00185165	1	1	1	P13646	P13646 [306-318]		0	1425.69																				No Quan Values	High	n/a	n/a	n/a	n/a	n/a	High	0.0004572	0.00394	0.83
	FALSE	High	[KR].LAADDFR.[AITLV]		0.0160582	0.00160108	7	17	39	P02533; Q14525; P13645; P05783; P13646; Q04695; P08779	P02533 [195-201]; Q14525 [136-142]; P13645 [229-235]; P05783 [159-165]; P13646 [185-191]; Q04695 [164-170]; P08779 [197-203]		0	807.4	0.322	0.316764	26.58	149.5	50.5	12.4	20.13	8.29246e+07	8.75412e+07	8.25766e+07	4.73755e+06	2.95227e+06	4.16795e+06	8.29246e+07	1.03073e+08	8.45948e+07	3.32273e+07	2.20313e+07	2.85524e+07	Shared	High	High	High	High	High	Peak Found	High	0.0004572	0.002912	1.49	24.02
	FALSE	High	[R].LASYLEK.[V]		0.0726044	0.00653923	2	8	2	Q14525; P13646	Q14525 [67-73]; P13646 [115-121]		0	823.456																				No Quan Values	Peak Found	Peak Found	High	Peak Found	Peak Found	Peak Found	High	0.002215	0.02095	2.12	19.99
	FALSE	High	[R].LEQEIATYR.[RSH]		0.000124603	0.000471051	4	8	25	P02533; P13646; Q04695; P08779	P02533 [408-416]; P13646 [398-406]; Q04695 [377-385]; P08779 [410-418]		0	1122.58	0.01	1.9791e-17		200		11.49		4.00029e+06	4.08152e+06	4.8775e+06				4.00029e+06	4.80566e+06	4.9967e+06				Shared	High	High	High	n/a	n/a	n/a	High	0.0001514	5.678e-06	2.3	26.2
	FALSE	High	[K].ILTATIENNR.[V]		3.98156e-05	0.000471051	1	1	5	P13646	P13646 [166-175]		0	1144.63																				No Quan Values	High	High	High	n/a	n/a	n/a	High	0.0001514	1.313e-06	2.32
	FALSE	High	[K].ITMQNLNDR.[L]		0.0124554	0.00160108	1	3	8	P13646	P13646 [106-114]		0	1104.55																				No Quan Values	High	High	High	n/a	n/a	n/a	High	0.0004572	0.002108	0.95
	FALSE	High	[R].QSVEADINGLR.[KR]		5.1687e-05	0.000471051	2	3	7	P13645; P13646	P13645 [246-256]; P13646 [202-212]		0	1201.62	0.01	1.9791e-17		200		17.59		6392120	7.70399e+06	7315068				6392120	9.07081e+06	7.49385e+06				Shared	High	High	High	n/a	n/a	n/a	High	0.0001514	1.846e-06	1.43	36.92
	FALSE	High	[R].SEMECQNQEYK.[M]	1xCarbamidomethyl [C5]	8.16912e-06	0.000471051	1	1	2	P13646	P13646 [379-389]		0	1445.57	4.44	0.9571	22.94	39.7	160.3	23.69	17.7	1.47354e+06		2.0173e+06	1.00579e+06	883018	1.33008e+06	1.47354e+06		2.0666e+06	7.0542e+06	6.58952e+06	9.11165e+06		High	n/a	High	Peak Found	Peak Found	Peak Found	High	0.0001514	1.732e-07	2.47	13.34
	FALSE	High	[K].TEITELR.[R]		0.0217147	0.00211984	1	1	6	P13646	P13646 [319-325]		0	861.468	0.01	1.9791e-17		200		7.55		593048	525451	520378				593048	618676	533096					High	High	High	n/a	n/a	n/a	High	0.0005772	0.004312	1.97	21.86
	FALSE	High	[R].VLDELTLSK.[T]		0.00308642	0.000615384	1	1	3	P13646	P13646 [214-222]		0	1017.58	0.01	1.9791e-17		200		20.14		178977	227130	210397				178977	267427	215539					Peak Found	High	High	n/a	n/a	n/a	High	0.0001638	0.0003498	1.46	38.53
	FALSE	High	[R].VILEIDNAR.[L]		0.0268052	0.00255795	1	2	4	P13646	P13646 [176-184]		0	1042.59	0.01	1.9791e-17		200		14.15		326646	365610	353374				326646	430476	362010					High	High	Peak Found	n/a	n/a	n/a	High	0.0006718	0.005676	1.45	34.41
	FALSE	High	[K].YENELALR.[Q]		0.0458934	0.00435433	1	3	3	P13646	P13646 [194-201]		0	1007.52	0.01	1.9791e-17		200		11.21		499776	362532	395001				499776	426852	404654					High	High	High	n/a	n/a	n/a	High	0.001132	0.01145	1.3	29.43
FALSE	High	Master Protein	Q9NXV6	CDKN2A-interacting protein OS=Homo sapiens OX=9606 GN=CDKN2AIP PE=1 SV=3	0	72.2	23	10	59	10	580	61.1	9.01	115.02	10	0	4.049	0.943172	105.31	10.7	189.3	24.61	11.91	1.58807e+06	2.00294e+06	1.52609e+06	4.01377e+06	4.60513e+06	4.10395e+06	1.58807e+06	2.3583e+06	1.56339e+06	2.8151e+07	3.43658e+07	2.81139e+07	High	High	High	High	High	High	1
	Checked	Confidence	Annotated Sequence	Modifications	Qvality PEP	Qvality q-value	# Protein Groups	# Proteins	# PSMs	Master Protein Accessions	Positions in Master Proteins	Modifications in Master Proteins	# Missed Cleavages	Theo. MH+ [Da]	Abundance Ratio: (Sample) / (Control)	Abundance Ratio Adj. P-Value: (Sample) / (Control)	Abundance Ratio Variability [%]: (Sample) / (Control)	Abundances (Grouped): Control	Abundances (Grouped): Sample	Abundances (Grouped) CV [%]: Control	Abundances (Grouped) CV [%]: Sample	Abundance: F4: Control, CTRL-1	Abundance: F5: Control, CTRL-2	Abundance: F6: Control, CTRL-3	Abundance: F1: Sample, AF-1	Abundance: F2: Sample, AF-2	Abundance: F3: Sample, AF-3	Abundances (Normalized): F4: Control, CTRL-1	Abundances (Normalized): F5: Control, CTRL-2	Abundances (Normalized): F6: Control, CTRL-3	Abundances (Normalized): F1: Sample, AF-1	Abundances (Normalized): F2: Sample, AF-2	Abundances (Normalized): F3: Sample, AF-3	Quan Info	Found in Sample: F4: Control, CTRL-1	Found in Sample: F5: Control, CTRL-2	Found in Sample: F6: Control, CTRL-3	Found in Sample: F1: Sample, AF-1	Found in Sample: F2: Sample, AF-2	Found in Sample: F3: Sample, AF-3	Confidence (by Search Engine): Sequest HT	Percolator q-Value (by Search Engine): Sequest HT	Percolator PEP (by Search Engine): Sequest HT	XCorr (by Search Engine): Sequest HT	Top Apex RT [min]
	FALSE	High	[R].ASAQQENSSTCIGSAIK.[S]	1xCarbamidomethyl [C11]	1.96938e-05	0.000471051	1	1	2	Q9NXV6	Q9NXV6 [168-184]		0	1751.82																				No Quan Values	High	n/a	High	n/a	n/a	n/a	High	0.0001514	5.334e-07	2.03
	FALSE	High	[R].GISSSNEGVEEPSK.[K]		1.71572e-08	0.000471051	1	1	7	Q9NXV6	Q9NXV6 [129-142]		0	1419.66	2.254	0.777509	18.9	61.5	138.5	20.43	19.05	258390		337408		78820.8	112590	258390		345654		588200	771292		High	High	High	n/a	High	High	High	0.0001514	6.378e-11	3.05	15.62
	FALSE	High	[K].NSSSSGTSLLTPK.[S]		0.00154541	0.000615384	1	1	3	Q9NXV6	Q9NXV6 [336-348]		0	1278.65	1.465	0.395392	15.77	79	121	13.29	7.18	114710	122554	113592		22682.5	27350.7	114710	144297	116368		169268	187365		Peak Found	High	Peak Found	n/a	High	Peak Found	High	0.0001638	0.0001441	1.45	21.92
	FALSE	High	[R].SSGISSQNSSTSDGDR.[S]		1.58414e-10	0.000471051	1	1	9	Q9NXV6	Q9NXV6 [193-208]		0	1584.67	47.317	0.279086	20.36	4.1	195.9	46.76	9.39	195570	328032	167858	1.46032e+06	1.13847e+06	1.35082e+06	195570	386231	171960	1.02421e+07	8.49581e+06	9.25376e+06		High	High	High	High	High	High	High	0.0001514	1.559e-13	3.87	9.29
	FALSE	High	[K].SSSQTSGSLVSK.[S]		1.80269e-06	0.000471051	1	1	9	Q9NXV6	Q9NXV6 [375-386]		0	1167.59	42.329	0.307473	11.43	4.6	195.4	10.72	3.28	215075		244399	1.35626e+06	1.35919e+06	1.45314e+06	215075		250372	9.51225e+06	1.01429e+07	9.95466e+06		High	High	High	High	High	High	High	0.0001514	2.492e-08	3.01	10.47
	FALSE	High	[K].SSSQTSTSQLPSK.[S]		2.56984e-07	0.000471051	1	1	7	Q9NXV6	Q9NXV6 [400-412]		0	1337.65	12.801	0.699417	30.35	14.7	185.3	16.51	47.03	348794	374531		707015	1.26217e+06	586862	348794	440979		4.95873e+06	9.41897e+06	4.02027e+06		High	High	High	High	High	High	High	0.0001514	2.039e-09	3.46	11.84
	FALSE	High	[K].SSSSTNTSLLTSK.[S]		0.000228597	0.000471051	1	1	3	Q9NXV6	Q9NXV6 [349-361]		0	1312.66																				No Quan Values	n/a	High	n/a	n/a	n/a	High	High	0.0001514	1.241e-05	0.73
	FALSE	High	[K].SVYLGTGCGK.[S]	1xCarbamidomethyl [C8]	0.00171331	0.000615384	1	1	3	Q9NXV6	Q9NXV6 [509-518]		0	1041.5	1.449	0.652656	37.47	77.4	122.6	22.24	26.22	455532	497845	368908	102912	113848	72018.9	455532	586172	377924	721784	849588	493362		Peak Found	Peak Found	Peak Found	High	High	High	High	0.0001638	0.0001636	1.42	17.97
	FALSE	High	[K].TSSEASVSSSVAK.[N]		7.54264e-08	0.000471051	1	1	10	Q9NXV6	Q9NXV6 [323-335]		0	1239.61	5.496	0.931269	33.17	30.8	169.2		28.65		392338		280991	466556	370608		461946		1.97076e+06	3.48168e+06	2.53883e+06		High	High	n/a	High	High	High	High	0.0001514	4.233e-10	3.44	12.07
	FALSE	High	[K].VTDAPTYTTR.[D]		0.000317232	0.000471051	1	1	6	Q9NXV6	Q9NXV6 [109-118]		0	1124.56	2.801	0.857191	24.48	52.6	147.4	8.3	25.43		287644	293926	106280	163392	130560		338677	301110	745404	1.21931e+06	894396		High	High	High	High	High	High	High	0.0001514	1.889e-05	2.28	16.15
FALSE	High	Master Protein	Q8N1G4	Leucine-rich repeat-containing protein 47 OS=Homo sapiens OX=9606 GN=LRRC47 PE=1 SV=1	0	69.147	18	11	104	11	583	63.4	8.28	146.27	11	0	13.79	0.663314	102.2	9.7	190.3	19.07	1.59	2.57117e+06	2.84407e+06	2.2915e+06	7.36149e+06	6.70315e+06	7.40276e+06	2.57117e+06	3.34866e+06	2.3475e+06	5.16306e+07	5.00222e+07	5.07123e+07	High	High	High	High	High	High	1
	Checked	Confidence	Annotated Sequence	Modifications	Qvality PEP	Qvality q-value	# Protein Groups	# Proteins	# PSMs	Master Protein Accessions	Positions in Master Proteins	Modifications in Master Proteins	# Missed Cleavages	Theo. MH+ [Da]	Abundance Ratio: (Sample) / (Control)	Abundance Ratio Adj. P-Value: (Sample) / (Control)	Abundance Ratio Variability [%]: (Sample) / (Control)	Abundances (Grouped): Control	Abundances (Grouped): Sample	Abundances (Grouped) CV [%]: Control	Abundances (Grouped) CV [%]: Sample	Abundance: F4: Control, CTRL-1	Abundance: F5: Control, CTRL-2	Abundance: F6: Control, CTRL-3	Abundance: F1: Sample, AF-1	Abundance: F2: Sample, AF-2	Abundance: F3: Sample, AF-3	Abundances (Normalized): F4: Control, CTRL-1	Abundances (Normalized): F5: Control, CTRL-2	Abundances (Normalized): F6: Control, CTRL-3	Abundances (Normalized): F1: Sample, AF-1	Abundances (Normalized): F2: Sample, AF-2	Abundances (Normalized): F3: Sample, AF-3	Quan Info	Found in Sample: F4: Control, CTRL-1	Found in Sample: F5: Control, CTRL-2	Found in Sample: F6: Control, CTRL-3	Found in Sample: F1: Sample, AF-1	Found in Sample: F2: Sample, AF-2	Found in Sample: F3: Sample, AF-3	Confidence (by Search Engine): Sequest HT	Percolator q-Value (by Search Engine): Sequest HT	Percolator PEP (by Search Engine): Sequest HT	XCorr (by Search Engine): Sequest HT	Top Apex RT [min]
	FALSE	High	[R].AAGGQLPPR.[L]		0.000107715	0.000471051	1	1	47	Q8N1G4	Q8N1G4 [37-45]		0	866.484	21.048	0.510108	20.34	9.1	190.9	30.3	10.58	355200	523599	394292	1.37719e+06	1.13926e+06	1.14568e+06	355200	616495	403929	9.65904e+06	8.50173e+06	7.84842e+06		High	High	High	High	High	High	High	0.0001514	4.706e-06	2.53	10.98
	FALSE	High	[K].ADLATAPPHVTVVR.[-]		0.000537813	0.000471051	1	1	3	Q8N1G4	Q8N1G4 [570-583]		0	1446.81																				No Quan Values	High	High	High	n/a	n/a	n/a	High	0.0001514	3.718e-05	0.48
	FALSE	High	[R].EGGDGEEQDVGDAGR.[L]		4.64537e-13	0.000471051	1	1	10	Q8N1G4	Q8N1G4 [292-306]		0	1490.6	23.738	0.472262	24.17	8.1	191.9	27.71	16.79	874738	887630	573051	2.96061e+06	2.07966e+06	3.12481e+06	874738	1.04511e+06	587057	2.07646e+07	1.55194e+07	2.14064e+07		High	High	High	High	High	High	High	0.0001514	8.865e-17	4.3	13.84
	FALSE	High	[R].ELLLTGPGLEER.[V]		0.0037938	0.000615384	1	1	3	Q8N1G4	Q8N1G4 [23-34]		0	1326.73	0.01	1.9791e-17		200		19.38		116251	146051	152278				116251	171963	156000					High	High	High	n/a	n/a	n/a	High	0.0001638	0.0004537	1.42	50.21
	FALSE	High	[R].FLTSQTK.[L]		0.0277888	0.00279308	1	1	12	Q8N1G4	Q8N1G4 [355-361]		0	824.451	100	1.9791e-17			200		14.1				2.55506e+06	3054106	2640847				1.79202e+07	2.27913e+07	1.8091e+07		High	High	High	High	High	High	High	0.0007248	0.005919	1.62	12.32
	FALSE	High	[R].GMDLQPGNALK.[R]		0.000258093	0.000471051	1	1	7	Q8N1G4	Q8N1G4 [343-353]		0	1143.58	0.01	1.9791e-17		200		38.82		152418	266858	184480				152418	314203	188989					High	High	High	n/a	n/a	n/a	High	0.0001514	1.446e-05	1.94	33.44
	FALSE	High	[K].LHEDLCEK.[R]	1xCarbamidomethyl [C6]	0.000235639	0.000471051	1	1	7	Q8N1G4	Q8N1G4 [362-369]		0	1043.48	3.846	0.971071	15.83	41.1	158.9	29.89	8.48	505513	720480	527352	327913	260556	304599	505513	848306	540240	2.29985e+06	1.9444e+06	2.08664e+06		High	High	Peak Found	High	Peak Found	High	High	0.0001514	1.286e-05	2.39	11.04
	FALSE	High	[R].QLQLEAEEQR.[K]		3.63513e-05	0.000471051	1	1	2	Q8N1G4	Q8N1G4 [415-424]		0	1243.63																				No Quan Values	High	n/a	High	n/a	n/a	n/a	High	0.0001514	1.171e-06	1.47
	FALSE	High	[R].REGGDGEEQDVGDAGR.[L]		1.97782e-09	0.000471051	1	1	6	Q8N1G4	Q8N1G4 [291-306]		1	1646.7	5.525	0.953509	19.82	28.3	171.7	14.13	14.02	230347		183991	140721	169568	186825	230347		188488	986965	1.2654e+06	1.27984e+06		High	High	High	High	High	High	High	0.0001514	3.985e-12	3.71	11.11
	FALSE	High	[R].TAATLATHELR.[A]		3.37982e-05	0.000471051	1	1	2	Q8N1G4	Q8N1G4 [371-381]		0	1183.64																				No Quan Values	High	High	n/a	n/a	n/a	n/a	High	0.0001514	1.066e-06	2.11
	FALSE	High	[R].VVDLEGSLK.[V]		0.000313405	0.000471051	1	1	5	Q8N1G4	Q8N1G4 [555-563]		0	959.541	0.01	1.9791e-17		200		11.29		336703	299451	276052				336703	352579	282799					High	High	High	n/a	n/a	n/a	High	0.0001514	1.85e-05	1.86	32.07
FALSE	High	Master Protein	Q99615	DnaJ homolog subfamily C member 7 OS=Homo sapiens OX=9606 GN=DNAJC7 PE=1 SV=2	0	68.991	25	13	78	13	494	56.4	6.96	91.09	13	0	4.928	0.995	88.33	17.3	182.7	8.21	9.96	2.83448e+06	2.53535e+06	2.47552e+06	4.67165e+06	4.02009e+06	3.91548e+06	2.83448e+06	2.98517e+06	2.53603e+06	3.27651e+07	2.99999e+07	2.68228e+07	High	High	High	High	High	High	1
	Checked	Confidence	Annotated Sequence	Modifications	Qvality PEP	Qvality q-value	# Protein Groups	# Proteins	# PSMs	Master Protein Accessions	Positions in Master Proteins	Modifications in Master Proteins	# Missed Cleavages	Theo. MH+ [Da]	Abundance Ratio: (Sample) / (Control)	Abundance Ratio Adj. P-Value: (Sample) / (Control)	Abundance Ratio Variability [%]: (Sample) / (Control)	Abundances (Grouped): Control	Abundances (Grouped): Sample	Abundances (Grouped) CV [%]: Control	Abundances (Grouped) CV [%]: Sample	Abundance: F4: Control, CTRL-1	Abundance: F5: Control, CTRL-2	Abundance: F6: Control, CTRL-3	Abundance: F1: Sample, AF-1	Abundance: F2: Sample, AF-2	Abundance: F3: Sample, AF-3	Abundances (Normalized): F4: Control, CTRL-1	Abundances (Normalized): F5: Control, CTRL-2	Abundances (Normalized): F6: Control, CTRL-3	Abundances (Normalized): F1: Sample, AF-1	Abundances (Normalized): F2: Sample, AF-2	Abundances (Normalized): F3: Sample, AF-3	Quan Info	Found in Sample: F4: Control, CTRL-1	Found in Sample: F5: Control, CTRL-2	Found in Sample: F6: Control, CTRL-3	Found in Sample: F1: Sample, AF-1	Found in Sample: F2: Sample, AF-2	Found in Sample: F3: Sample, AF-3	Confidence (by Search Engine): Sequest HT	Percolator q-Value (by Search Engine): Sequest HT	Percolator PEP (by Search Engine): Sequest HT	XCorr (by Search Engine): Sequest HT	Top Apex RT [min]
	FALSE	High	[K].AECLAMLGR.[Y]	1xCarbamidomethyl [C3]	0.00408043	0.000615384	1	1	1	Q99615	Q99615 [183-191]		0	1020.5																				No Quan Values	High	n/a	n/a	n/a	n/a	n/a	High	0.0001638	0.0005007	1.48
	FALSE	High	[K].AIDMCPK.[N]	1xCarbamidomethyl [C5]	0.0429907	0.00374688	1	1	15	Q99615	Q99615 [54-60]		0	834.385	5.752	0.929679	20.93	29.6	170.4	4.88	18.54	385641	356850	378253	317783	368224	278081	385641	420162	387497	2.22881e+06	2.74787e+06	1.90498e+06		High	High	High	High	High	High	High	0.001038	0.01049	1.01	16.18
	FALSE	High	[R].EALGDAQQSVR.[L]		1.53558e-05	0.000471051	1	1	8	Q99615	Q99615 [80-90]		0	1173.59	1.994	0.769026	25.44	60	140	19.79	16.7	713377	850166	713307	202768	228710	290847	713377	1.001e+06	730740	1.42214e+06	1.70675e+06	1.99243e+06		High	High	High	High	High	High	High	0.0001514	3.889e-07	2.61	17.16
	FALSE	High	[K].EQGNAYYAK.[K]		0.00322037	0.000615384	1	1	7	Q99615	Q99615 [33-41]		0	1043.48	100	1.9791e-17			200		29.58				1.20131e+06	1.73426e+06	1.11565e+06				8.42549e+06	1.29419e+07	7.6427e+06		High	n/a	n/a	High	High	High	High	0.0001638	0.000368	1.79	11.97
	FALSE	High	[R].HSGASAEVQKEEEK.[K]		4.05066e-14	0.000471051	1	1	3	Q99615	Q99615 [413-426]		1	1528.72	0.01	1.9791e-17		200		34.51		598859	340949	297079				598859	401439	304340					High	High	High	n/a	n/a	n/a	High	0.0001514	3.873e-18	5.21	7.54
	FALSE	High	[K].IAETDFEK.[R]		0.00892567	0.000901342	1	1	6	Q99615	Q99615 [148-155]		0	952.462																				No Quan Values	High	High	High	High	Peak Found	Peak Found	High	0.0002328	0.00137	1.95	22.91
	FALSE	High	[K].LDDAIEDCTNAVK.[L]	1xCarbamidomethyl [C8]	0.0136391	0.00160108	1	1	2	Q99615	Q99615 [310-322]		0	1463.67																				No Quan Values	High	High	n/a	n/a	n/a	n/a	High	0.0004572	0.002365	1.08
	FALSE	High	[K].LDDTYIK.[A]		0.0581305	0.00483522	1	1	3	Q99615	Q99615 [323-329]		0	867.446																				No Quan Values	High	High	High	n/a	n/a	n/a	High	0.001519	0.01554	1.92
	FALSE	High	[R].MDSTNADALYVR.[G]		8.39152e-07	0.000471051	1	1	4	Q99615	Q99615 [205-216]		0	1355.63																				No Quan Values	High	High	High	n/a	n/a	n/a	High	0.0001514	9.343e-09	1.24
	FALSE	High	[R].MDSTNADALYVR.[G]	1xOxidation [M1]	2.56321e-06	0.000471051	1	1	4	Q99615	Q99615 [205-216]		0	1371.62																				No Quan Values	High	High	High	n/a	n/a	n/a	High	0.0001514	3.921e-08	1.82
	FALSE	High	[K].NANAVMEYEK.[I]		0.000328994	0.000471051	1	1	5	Q99615	Q99615 [138-147]		0	1168.53	1.085	0.450955	34.45	90.4	109.6	18.67	28.76	266042	316238	275480	31597.9	54142.2	49959.3	266042	372345	282212	221615	404036	342244		High	Peak Found	High	Peak Found	Peak Found	Peak Found	High	0.0001514	1.98e-05	2.2	22.15
	FALSE	High	[K].NAQAQQEFK.[N]		0.000641271	0.000471051	1	1	8	Q99615	Q99615 [129-137]		0	1063.52	40.522	0.318337	19.07	5	195	18.6	19.81	216855		275787	1.73858e+06	1.10558e+06	1.41939e+06	216855		282527	1.21937e+07	8.25041e+06	9.72348e+06		Peak Found	n/a	Peak Found	High	High	High	High	0.0001514	4.642e-05	1.21	10.94
	FALSE	High	[K].NAQLELK.[K]		0.0407491	0.00374688	1	1	7	Q99615	Q99615 [369-375]		0	815.462	6.45	0.888412	23.81	28.4	171.6	18.23	24.38	653703	671151	535619	790504	529179	516664	653703	790225	548709	5.54429e+06	3.94899e+06	3.53938e+06		High	High	Peak Found	High	High	Peak Found	High	0.0009356	0.009811	1.76	16.46
	FALSE	High	[K].NASYYGNR.[A]		0.0124554	0.00160108	1	1	5	Q99615	Q99615 [61-68]		0	944.422	100	1.9791e-17			200		33.74				389112		244894				2.72908e+06		1.67763e+06		n/a	n/a	n/a	High	High	High	High	0.0004572	0.002106	2.37	11.78
FALSE	High	Master Protein	Q9Y5A9	YTH domain-containing family protein 2 OS=Homo sapiens OX=9606 GN=YTHDF2 PE=1 SV=2	0	64.948	14	8	55	5	579	62.3	8.79	84	8	0	3.974	0.93963	30.84	39.6	160.4	8.33	4.24	6.27758e+06	6.29421e+06	6.84548e+06	4.09281e+06	3.55606e+06	4.15067e+06	6.27758e+06	7.41091e+06	7.01279e+06	2.87054e+07	2.65371e+07	2.8434e+07	High	High	High	High	High	High	1	Met-loss+Acetyl [N-Term]
	Checked	Confidence	Annotated Sequence	Modifications	Qvality PEP	Qvality q-value	# Protein Groups	# Proteins	# PSMs	Master Protein Accessions	Positions in Master Proteins	Modifications in Master Proteins	# Missed Cleavages	Theo. MH+ [Da]	Abundance Ratio: (Sample) / (Control)	Abundance Ratio Adj. P-Value: (Sample) / (Control)	Abundance Ratio Variability [%]: (Sample) / (Control)	Abundances (Grouped): Control	Abundances (Grouped): Sample	Abundances (Grouped) CV [%]: Control	Abundances (Grouped) CV [%]: Sample	Abundance: F4: Control, CTRL-1	Abundance: F5: Control, CTRL-2	Abundance: F6: Control, CTRL-3	Abundance: F1: Sample, AF-1	Abundance: F2: Sample, AF-2	Abundance: F3: Sample, AF-3	Abundances (Normalized): F4: Control, CTRL-1	Abundances (Normalized): F5: Control, CTRL-2	Abundances (Normalized): F6: Control, CTRL-3	Abundances (Normalized): F1: Sample, AF-1	Abundances (Normalized): F2: Sample, AF-2	Abundances (Normalized): F3: Sample, AF-3	Quan Info	Found in Sample: F4: Control, CTRL-1	Found in Sample: F5: Control, CTRL-2	Found in Sample: F6: Control, CTRL-3	Found in Sample: F1: Sample, AF-1	Found in Sample: F2: Sample, AF-2	Found in Sample: F3: Sample, AF-3	Confidence (by Search Engine): Sequest HT	Percolator q-Value (by Search Engine): Sequest HT	Percolator PEP (by Search Engine): Sequest HT	XCorr (by Search Engine): Sequest HT	Top Apex RT [min]
	FALSE	High	[R].DTQEVPLEK.[A]		0.00114803	0.000615384	2	3	3	Q9BYJ9; Q9Y5A9	Q9BYJ9 [507-515]; Q9Y5A9 [528-536]		0	1058.54	1.661	0.804215	29.84	75.2	124.8	22.65	11.56	3257560	2.14329e+06	3.90478e+06	756662	725031	949557	3257560	2.52354e+06	4.00022e+06	5.30693e+06	5.41054e+06	6.5049e+06	Shared	High	Peak Found	Peak Found	Peak Found	High	Peak Found	High	0.0001638	9.835e-05	1.99	20.35
	FALSE	High	[K].DVPNSQLR.[H]		0.0291556	0.00302182	1	1	12	Q9Y5A9	Q9Y5A9 [504-511]		0	928.485	4.335	0.994801	34.32	38.3	161.7	15.6	28.22	826803	651503	591253	647381	351875	472045	826803	767091	605703	4.54048e+06	2.62586e+06	3.23372e+06		High	High	High	High	High	High	High	0.0007769	0.006336	1.39	15.12
	FALSE	High	[K].HNMDIGTWDNK.[G]		1.95747e-05	0.000471051	2	2	3	Q9BYJ9; Q9Y5A9	Q9BYJ9 [267-277]; Q9Y5A9 [271-281]		0	1330.58	0.01	1.9791e-17		200		13.94		195109	132264	149757				195109	155730	153417				Shared	High	High	High	n/a	n/a	n/a	High	0.0001514	5.308e-07	1.68	28.73
	FALSE	High	[R].LENNENKPVTNSR.[D]		2.9959e-10	0.000471051	1	1	14	Q9Y5A9	Q9Y5A9 [515-527]		0	1514.76	4.641	0.946128	21.34	34.4	165.6	19.36	12.97	3.08077e+06	3.86353e+06	3.66742e+06	2577786	1.91581e+06	2.63801e+06	3.08077e+06	4.54899e+06	3.75705e+06	1.80796e+07	1.42968e+07	1.80716e+07		High	High	High	High	High	High	High	0.0001514	3.547e-13	3.03	7.87
	FALSE	High	[K].LGSTEVASNVPK.[V]		1.97271e-08	0.000471051	1	1	2	Q9Y5A9	Q9Y5A9 [194-205]		0	1201.64																				No Quan Values	Peak Found	Peak Found	High	n/a	n/a	n/a	High	0.0001514	7.611e-11	1.84	22.03
	FALSE	High	[-].MSASSLLEQRPK.[G]	1xMet-loss+Acetyl [N-Term]	1.50264e-06	0.000471051	1	1	4	Q9Y5A9	Q9Y5A9 [1-12]	Q9Y5A9 1xMet-loss+Acetyl [N-Term]	0	1257.68	0.01	1.9791e-17		200		25.19		267852	137207	201380				267852	161550	206302					High	High	High	n/a	n/a	n/a	High	0.0001514	1.972e-08	2.37	34.91
	FALSE	High	[R].SINNYNPK.[D]		0.0313304	0.00315383	1	1	11	Q9Y5A9	Q9Y5A9 [394-401]		0	949.474	3.391	0.983544	21.7	45.5	154.5	12.04	23.83	2102160	1641970	2.38543e+06	867644	1.28837e+06	1.04062e+06	2102160	1.93329e+06	2.44373e+06	6.08531e+06	9.61446e+06	7.1287e+06		High	High	High	High	Peak Found	High	High	0.000803	0.006944	2.09	12.18
	FALSE	High	[K].SYSEDDIHR.[S]		0.000304039	0.000471051	2	3	6	Q9BYJ9; Q9Y5A9	Q9BYJ9 [396-404]; Q9Y5A9 [417-425]		0	1121.49	0.01	1.9791e-17		200		23.66		670255	776354	1.06429e+06				670255	914094	1.0903e+06				Shared	High	High	High	n/a	n/a	n/a	High	0.0001514	1.791e-05	2.19	13.27
FALSE	High	Master Protein	Q99661	Kinesin-like protein KIF2C OS=Homo sapiens OX=9606 GN=KIF2C PE=1 SV=2	0	64.866	14	10	76	9	725	81.3	7.83	115.25	10	0	19.887	0.504538	104.83	5.3	194.7	8.86	3.31	2.44762e+06	2.44029e+06	2.44461e+06	1.26668e+07	1.27177e+07	1.34924e+07	2.44762e+06	2.87325e+06	2.50436e+06	8.88399e+07	9.49062e+07	9.24289e+07	High	High	High	High	High	High	1	Met-loss+Acetyl [N-Term]
	Checked	Confidence	Annotated Sequence	Modifications	Qvality PEP	Qvality q-value	# Protein Groups	# Proteins	# PSMs	Master Protein Accessions	Positions in Master Proteins	Modifications in Master Proteins	# Missed Cleavages	Theo. MH+ [Da]	Abundance Ratio: (Sample) / (Control)	Abundance Ratio Adj. P-Value: (Sample) / (Control)	Abundance Ratio Variability [%]: (Sample) / (Control)	Abundances (Grouped): Control	Abundances (Grouped): Sample	Abundances (Grouped) CV [%]: Control	Abundances (Grouped) CV [%]: Sample	Abundance: F4: Control, CTRL-1	Abundance: F5: Control, CTRL-2	Abundance: F6: Control, CTRL-3	Abundance: F1: Sample, AF-1	Abundance: F2: Sample, AF-2	Abundance: F3: Sample, AF-3	Abundances (Normalized): F4: Control, CTRL-1	Abundances (Normalized): F5: Control, CTRL-2	Abundances (Normalized): F6: Control, CTRL-3	Abundances (Normalized): F1: Sample, AF-1	Abundances (Normalized): F2: Sample, AF-2	Abundances (Normalized): F3: Sample, AF-3	Quan Info	Found in Sample: F4: Control, CTRL-1	Found in Sample: F5: Control, CTRL-2	Found in Sample: F6: Control, CTRL-3	Found in Sample: F1: Sample, AF-1	Found in Sample: F2: Sample, AF-2	Found in Sample: F3: Sample, AF-3	Confidence (by Search Engine): Sequest HT	Percolator q-Value (by Search Engine): Sequest HT	Percolator PEP (by Search Engine): Sequest HT	XCorr (by Search Engine): Sequest HT	Top Apex RT [min]
	FALSE	High	[K].AESALAQQAK.[H]		1.08654e-05	0.000471051	1	1	12	Q99661	Q99661 [683-692]		0	1016.54																				No Quan Values	High	Peak Found	High	High	High	High	High	0.0001514	2.481e-07	2.87	10.54
	FALSE	High	[K].ATCFAYGQTGSGK.[T]	1xCarbamidomethyl [C3]	7.38744e-07	0.000471051	1	1	10	Q99661	Q99661 [342-354]		0	1347.6	4.327	0.998238	31.66	37.5	162.5	10.87	26.62	326666	326434	307347	140892	229852	206332	326666	384349	314859	988163	1.71527e+06	1.41347e+06		High	High	High	High	High	Peak Found	High	0.0001514	7.924e-09	2.44	22.2
	FALSE	High	[R].DSFIGENSR.[T]		0.000267663	0.000471051	2	2	6	O00139; Q99661	O00139 [515-523]; Q99661 [550-558]		0	1024.47	24.605	0.463112	4.19	7.8	192.2		4.85	342259			1.23466e+06	1.12849e+06	1.14931e+06	342259			8.6594e+06	8.42136e+06	7.87331e+06	Shared	Peak Found	n/a	High	High	High	High	High	0.0001514	1.52e-05	2.01	23.58
	FALSE	High	[R].GSSSANPVNSVR.[R]		5.88647e-06	0.000471051	1	1	6	Q99661	Q99661 [178-189]		0	1174.58	19.465	0.533332	38.64	12.3	187.7	40.02	18.95	751555	284998	762958	1.63746e+06	1.44949e+06	2220855	751555	335561	781604	1.14845e+07	1.08168e+07	1.52139e+07		High	High	High	High	High	High	High	0.0001514	1.135e-07	3.15	12.9
	FALSE	High	[-].MAMDSSLQAR.[L]	1xOxidation [M3]; 1xMet-loss+Acetyl [N-Term]	0.00384013	0.000615384	1	1	6	Q99661	Q99661 [1-10]	Q99661 1xMet-loss+Acetyl [N-Term]	0	1036.47	100	1.9791e-17			200		10.28				119869	120321	149739				840713	897897	1.02578e+06		n/a	n/a	n/a	High	High	High	High	0.0001638	0.0004631	1.15	20.76
	FALSE	High	[R].MEGAEINK.[S]		0.00700293	0.000615384	1	1	5	Q99661	Q99661 [511-518]		0	891.424	33.673	0.369683	8.6	5.8	194.2		11.93		811968		4589928	5.09035e+06	4426556		956026		3.2192e+07	3.79867e+07	3.03239e+07		High	High	High	High	High	Peak Found	High	0.0001638	0.001	1.94	11.76
	FALSE	High	[K].MIDMGSACR.[T]	1xCarbamidomethyl [C8]; 1xOxidation [M4]	0.000528112	0.000471051	1	1	2	Q99661	Q99661 [448-456]		0	1056.43	100	1.9791e-17			200		11.49				294754		355154				2.06729e+06		2.43297e+06		n/a	n/a	n/a	High	n/a	High	High	0.0001514	3.637e-05	0.84	12.06
	FALSE	High	[K].MIDMGSACR.[T]	1xCarbamidomethyl [C8]; 2xOxidation [M1; M4]	0.00730673	0.000615384	1	1	3	Q99661	Q99661 [448-456]		0	1072.42	100	1.9791e-17			200		18.06				91987.3	76879.5	65274.5				645163	573713	447160		n/a	n/a	n/a	High	High	High	High	0.0001638	0.001056	0.93	9.11
	FALSE	High	[R].MSTVSELR.[I]		0.0461666	0.00435433	1	1	2	Q99661	Q99661 [114-121]		0	922.466																				No Quan Values	Peak Found	Peak Found	Peak Found	Peak Found	High	Peak Found	High	0.001181	0.01154	1.42	19.38
	FALSE	High	[R].MSTVSELR.[I]	1xOxidation [M1]	0.0037938	0.000615384	1	1	7	Q99661	Q99661 [114-121]		0	938.461	19.819	0.555132	30.71	9.6	190.4	37.14	9.61	460881	197267	273691	797736	629441	811162	460881	232266	280380	5.59501e+06	4.6972e+06	5.55683e+06		High	High	High	High	High	High	High	0.0001638	0.0004567	2.53	13.54
	FALSE	High	[K].THTMGGDLSGK.[A]		6.08892e-05	0.000471051	1	1	10	Q99661	Q99661 [355-365]		0	1103.51	18.531	0.549858	49.28	10.2	189.8	49.78	8.53	395220	168596	577881	1.04422e+06	1.13375e+06	1.06888e+06	395220	198508	592004	7.32374e+06	8.4606e+06	7.32232e+06		High	Peak Found	High	High	High	High	High	0.0001514	2.269e-06	1.65	10.1
	FALSE	High	[R].TSGQTFANSNSSR.[S]		1.43885e-08	0.000471051	1	1	7	Q99661	Q99661 [457-469]		0	1356.61	53.58	0.250185	6.42	3.7	196.3	23.18	3.58	513299	651033	522735	3949942	3.98767e+06	4188418	513299	766538	535511	2.77033e+07	2.9758e+07	2.86926e+07		High	High	High	High	High	High	High	0.0001514	5.069e-11	3.65	11.05
FALSE	High	Master Protein	P54886	Delta-1-pyrroline-5-carboxylate synthase OS=Homo sapiens OX=9606 GN=ALDH18A1 PE=1 SV=2	0	64.561	18	16	100	16	795	87.2	7.12	128.39	16	0	3.556	0.90757	116.66	44.5	155.5	1.12	13.25	8.5803e+06	7.12961e+06	8.25193e+06	3.7133e+06	3.95735e+06	4.95346e+06	8.5803e+06	8.39453e+06	8.45361e+06	2.60436e+07	2.95317e+07	3.39335e+07	High	High	High	High	High	High	1
	Checked	Confidence	Annotated Sequence	Modifications	Qvality PEP	Qvality q-value	# Protein Groups	# Proteins	# PSMs	Master Protein Accessions	Positions in Master Proteins	Modifications in Master Proteins	# Missed Cleavages	Theo. MH+ [Da]	Abundance Ratio: (Sample) / (Control)	Abundance Ratio Adj. P-Value: (Sample) / (Control)	Abundance Ratio Variability [%]: (Sample) / (Control)	Abundances (Grouped): Control	Abundances (Grouped): Sample	Abundances (Grouped) CV [%]: Control	Abundances (Grouped) CV [%]: Sample	Abundance: F4: Control, CTRL-1	Abundance: F5: Control, CTRL-2	Abundance: F6: Control, CTRL-3	Abundance: F1: Sample, AF-1	Abundance: F2: Sample, AF-2	Abundance: F3: Sample, AF-3	Abundances (Normalized): F4: Control, CTRL-1	Abundances (Normalized): F5: Control, CTRL-2	Abundances (Normalized): F6: Control, CTRL-3	Abundances (Normalized): F1: Sample, AF-1	Abundances (Normalized): F2: Sample, AF-2	Abundances (Normalized): F3: Sample, AF-3	Quan Info	Found in Sample: F4: Control, CTRL-1	Found in Sample: F5: Control, CTRL-2	Found in Sample: F6: Control, CTRL-3	Found in Sample: F1: Sample, AF-1	Found in Sample: F2: Sample, AF-2	Found in Sample: F3: Sample, AF-3	Confidence (by Search Engine): Sequest HT	Percolator q-Value (by Search Engine): Sequest HT	Percolator PEP (by Search Engine): Sequest HT	XCorr (by Search Engine): Sequest HT	Top Apex RT [min]
	FALSE	High	[R].DEILLANK.[K]		0.0402666	0.00374688	1	1	5	P54886	P54886 [401-408]		0	915.515	0.624	0.331375	8.95	123	77	11.07	8.28	593224	432888	469220	42780.9	47315.5	46611.7	593224	509690	480688	300049	353092	319311		High	High	High	Peak Found	Peak Found	Peak Found	High	0.0009356	0.009618	1.04	28.65
	FALSE	High	[K].DHVVSDFSEHGSLK.[Y]		0.0034427	0.000615384	1	1	1	P54886	P54886 [768-781]		0	1556.73																				No Quan Values	n/a	n/a	High	n/a	n/a	n/a	High	0.0001638	0.0004004	0.86
	FALSE	High	[K].DLEEAEGR.[L]		0.00757756	0.000615384	1	1	10	P54886	P54886 [410-417]		0	918.416	10.452	0.724427	38.5	17.5	182.5	30.84	8.44	640480	1.01975e+06	867699	1445812	1.14795e+06	1.35626e+06	640480	1.20068e+06	888905	1.01404e+07	8.56655e+06	9.29097e+06		High	High	High	High	High	High	High	0.0001638	0.001108	1.45	14.91
	FALSE	High	[K].EAVQLVNTR.[E]		0.000491028	0.000471051	1	1	8	P54886	P54886 [531-539]		0	1029.57	0.449	0.234164	54.75	132.4	67.6	21.08	54.69	469367	580468	486845	24136.7	51292.3		469367	683454	498743	169285	382769			High	High	High	Peak Found	Peak Found	High	High	0.0001514	3.301e-05	2.08	21.3
	FALSE	High	[R].EEVEDLCR.[L]	1xCarbamidomethyl [C7]	0.00283502	0.000615384	1	1	13	P54886	P54886 [540-547]		0	1049.46																				No Quan Values	n/a	High	High	High	High	High	High	0.0001638	0.0003139	1.74
	FALSE	High	[R].FSDGYR.[F]		0.102512	0.00816095	1	1	2	P54886	P54886 [727-732]		0	744.331	10.01	0.787726	21.15	18.2	181.8	21.82	9.35	414562	431600	318668	591668	500363	657620	414562	508174	326456	4.14973e+06	3.73396e+06	4.505e+06		High	Peak Found	Peak Found	High	Peak Found	Peak Found	High	0.003098	0.03319	1.14	14.08
	FALSE	High	[R].GDECGLALGR.[L]	1xCarbamidomethyl [C4]	0.000382885	0.000471051	1	1	13	P54886	P54886 [85-94]		0	1047.49	0.551	0.26741	50.23	131.7	68.3	16.58	49.53	308402	366372	377714	19864.6		42264.1	308402	431374	386945	139323		289528		High	High	High	Peak Found	n/a	Peak Found	High	0.0001514	2.397e-05	2.22	26.37
	FALSE	High	[R].GPVGLEGLLTTK.[W]		0.0554559	0.00483522	1	1	1	P54886	P54886 [750-761]		0	1184.69	0.01	1.9791e-17		200		28.96		48290.5	65194.6	86197.2				48290.5	76761.3	88303.9					Peak Found	Peak Found	High	n/a	n/a	n/a	High	0.001482	0.01467	1.28	55.78
	FALSE	High	[R].LAAPLLK.[R]		0.00942619	0.000901342	1	1	4	P54886	P54886 [418-424]		0	725.492	0.01	1.9791e-17		200		12.54		436664	362846	336580				436664	427222	344806					High	High	High	n/a	n/a	n/a	High	0.0002328	0.001466	1.54	27.75
	FALSE	High	[K].LGSAVVTR.[G]		0.0152078	0.00160108	1	1	9	P54886	P54886 [77-84]		0	802.478	3.5	0.991366	32.42	44.2	155.8	34.14	24.23	1.51173e+06	678232	943314	398521	456454	657084	1.51173e+06	798563	966368	2.79507e+06	3.40629e+06	4.50132e+06		High	High	High	High	Peak Found	High	High	0.0004572	0.002721	1.99	12.78
	FALSE	High	[K].LNSLAIGLR.[Q]		0.00225118	0.000615384	1	1	3	P54886	P54886 [433-441]		0	956.589	0.01	1.9791e-17		200		6.35		181603	174702	185490				181603	205697	190023					Peak Found	High	High	n/a	n/a	n/a	High	0.0001638	0.0002338	0.92	39.76
	FALSE	High	[R].LSLSTSK.[L]		0.0330651	0.00315383	1	1	8	P54886	P54886 [426-432]		0	735.425	4.374	0.960182	26.65	37.2	162.8	16.11	21.28	785281	720872	1.03628e+06	529323	408068	679771	785281	848768	1.06161e+06	3.71247e+06	3.0452e+06	4.65674e+06		High	High	High	High	High	High	High	0.000803	0.007424	1.96	13.46
	FALSE	High	[R].MLATLEPEQR.[A]		0.00025038	0.000471051	1	1	4	P54886	P54886 [376-385]		0	1187.61	0.01	1.9791e-17		200		16.39		240843	264708	325451				240843	311671	333405					High	High	High	n/a	n/a	n/a	High	0.0001514	1.388e-05	2.25	30.47
	FALSE	High	[K].MIDLIIPR.[G]		0.0634814	0.00522127	1	1	1	P54886	P54886 [551-558]		0	970.575																				No Quan Values	n/a	High	n/a	n/a	n/a	n/a	High	0.001643	0.01749	0.92
	FALSE	High	[R].QALHSGQNQLK.[E]		1.29562e-05	0.000471051	1	1	10	P54886	P54886 [139-149]		0	1223.65	5.791	0.891015	6.63	29	171	13.51	3.09	733781	779371	712649		567995	646398	733781	917646	730066		4.23866e+06	4.42812e+06		High	High	High	High	High	High	High	0.0001514	3.109e-07	3.02	8.06
	FALSE	High	[R].QIAASSQDSVGR.[V]		4.23784e-08	0.000471051	1	1	8	P54886	P54886 [442-453]		0	1218.61	2.691	0.934259	24.98	54.2	145.8	21.14	13.13	2.21608e+06	1.2526e+06	2.10582e+06	661195	777918	867459	2.21608e+06	1.47483e+06	2.15729e+06	4.63736e+06	5.80521e+06	5.94249e+06		High	High	High	High	High	High	High	0.0001514	2.031e-10	2.75	12.51
FALSE	High	Master Protein	Q9UJV9	Probable ATP-dependent RNA helicase DDX41 OS=Homo sapiens OX=9606 GN=DDX41 PE=1 SV=2	0	64.524	21	15	72	15	622	69.8	6.84	69.72	15	0	4.377	0.971096	42.23	56.7	143.3	16.52	1.69	3.36667e+06	3.37239e+06	4.5773e+06	1.39545e+06	1.3551e+06	1.46408e+06	3.36667e+06	3.97072e+06	4.68917e+06	9.78717e+06	1.01124e+07	1.00296e+07	High	High	High	High	High	High	1	Acetyl [N-Term]
	Checked	Confidence	Annotated Sequence	Modifications	Qvality PEP	Qvality q-value	# Protein Groups	# Proteins	# PSMs	Master Protein Accessions	Positions in Master Proteins	Modifications in Master Proteins	# Missed Cleavages	Theo. MH+ [Da]	Abundance Ratio: (Sample) / (Control)	Abundance Ratio Adj. P-Value: (Sample) / (Control)	Abundance Ratio Variability [%]: (Sample) / (Control)	Abundances (Grouped): Control	Abundances (Grouped): Sample	Abundances (Grouped) CV [%]: Control	Abundances (Grouped) CV [%]: Sample	Abundance: F4: Control, CTRL-1	Abundance: F5: Control, CTRL-2	Abundance: F6: Control, CTRL-3	Abundance: F1: Sample, AF-1	Abundance: F2: Sample, AF-2	Abundance: F3: Sample, AF-3	Abundances (Normalized): F4: Control, CTRL-1	Abundances (Normalized): F5: Control, CTRL-2	Abundances (Normalized): F6: Control, CTRL-3	Abundances (Normalized): F1: Sample, AF-1	Abundances (Normalized): F2: Sample, AF-2	Abundances (Normalized): F3: Sample, AF-3	Quan Info	Found in Sample: F4: Control, CTRL-1	Found in Sample: F5: Control, CTRL-2	Found in Sample: F6: Control, CTRL-3	Found in Sample: F1: Sample, AF-1	Found in Sample: F2: Sample, AF-2	Found in Sample: F3: Sample, AF-3	Confidence (by Search Engine): Sequest HT	Percolator q-Value (by Search Engine): Sequest HT	Percolator PEP (by Search Engine): Sequest HT	XCorr (by Search Engine): Sequest HT	Top Apex RT [min]
	FALSE	High	[K].ACDESVLMDLK.[A]	1xCarbamidomethyl [C2]	0.0034427	0.000615384	1	1	2	Q9UJV9	Q9UJV9 [539-549]		0	1280.59	0.01	1.9791e-17		200		15.77		59072.2	67228.9	76542.7				59072.2	79156.5	78413.4					Peak Found	Peak Found	High	n/a	n/a	n/a	High	0.0001638	0.000403	0.87	47.17
	FALSE	High	[K].ALLLEAK.[Q]		0.0276224	0.00279308	1	1	9	Q9UJV9	Q9UJV9 [550-556]		0	757.482	0.01	1.9791e-17		200		18.53		268425	321989	367905				268425	379116	376897					High	High	High	n/a	n/a	n/a	High	0.0007248	0.005886	1.12	26.36
	FALSE	High	[K].DVLVATDVASK.[G]		3.03008e-05	0.000471051	1	1	4	Q9UJV9	Q9UJV9 [484-494]		0	1117.61	0.01	1.9791e-17		200		12.07		217912	202804	269514				217912	238786	276101					High	High	High	n/a	n/a	n/a	High	0.0001514	9.267e-07	2.35	31.1
	FALSE	High	[K].EQMETIR.[H]		0.0311433	0.00315383	1	1	10	Q9UJV9	Q9UJV9 [305-311]		0	906.435	3.929	0.971071	24.45	40.6	159.4	19.37	12.58	571901	609667	479236	320345	293428	399536	571901	717833	490948	2.24677e+06	2.18971e+06	2.737e+06		High	High	High	High	Peak Found	Peak Found	High	0.000803	0.006875	1.89	14.29
	FALSE	High	[K].GAAEEEQQDSGSEPR.[G]		2.15127e-11	0.000471051	1	1	6	Q9UJV9	Q9UJV9 [57-71]		0	1589.67	2.885	0.879845	26.28	49.7	150.3	18.05	21.94	361235	391025	319578	121181	177990	159526	361235	460400	327389	849914	1.32825e+06	1.09283e+06		High	High	High	High	High	High	High	0.0001514	1.209e-14	3.21	11.31
	FALSE	High	[K].GVEAVAIHGGK.[D]		0.00101687	0.000615384	1	1	3	Q9UJV9	Q9UJV9 [456-466]		0	1037.57	0.01	1.9791e-17		200		36.97			294341	577802					346562	591923					High	High	High	n/a	n/a	n/a	High	0.0001638	8.408e-05	1.94	12.83
	FALSE	High	[R].KGAAEEEQQDSGSEPR.[G]		5.11961e-06	0.000471051	1	1	5	Q9UJV9	Q9UJV9 [56-71]		1	1717.76	0.01	1.9791e-17		200		36.97		86659	36185.3	90528.9				86659	42605.3	92741.4					High	High	High	n/a	High	High	High	0.0001514	9.505e-08	3.19	8.09
	FALSE	High	[K].ILESVAEGR.[A]		0.0015738	0.000615384	1	1	9	Q9UJV9	Q9UJV9 [116-124]		0	973.531	0.01	1.9791e-17		200		8.61		480474	479713	487102				480474	564823	499006					High	High	High	n/a	n/a	n/a	High	0.0001638	0.0001477	1.14	22.05
	FALSE	High	[R].LLQEDSSPLLR.[C]		0.000225839	0.000471051	1	1	3	Q9UJV9	Q9UJV9 [283-293]		0	1270.7	0.01	1.9791e-17		200		14.23		255076	257345	223950				255076	303003	229424					High	High	High	n/a	n/a	n/a	High	0.0001514	1.223e-05	1.47	40.69
	FALSE	High	[R].LMDLLQK.[K]		0.0609283	0.00501659	1	1	2	Q9UJV9	Q9UJV9 [324-330]		0	860.491	0.01	1.9791e-17		200		0.98		154751	132943	149840				154751	156530	153502					Peak Found	High	High	n/a	n/a	n/a	High	0.001557	0.01664	1.15	39.61
	FALSE	High	[-].MEESEPER.[K]	1xAcetyl [N-Term]	0.0634814	0.00522127	1	1	4	Q9UJV9	Q9UJV9 [1-8]	Q9UJV9 1xAcetyl [N-Term]	0	1048.43	5.128	0.968911	21.98	32.6	167.4	2.64	17.45	226965	201930	222018	200502	133111	170245	226965	237756	227444	1.40624e+06	993338	1.16626e+06		High	High	High	Peak Found	Peak Found	High	High	0.001643	0.01746	0.52	23.98
	FALSE	High	[R].TDEVPAGGSR.[S]		0.000120879	0.000471051	1	1	7	Q9UJV9	Q9UJV9 [13-22]		0	988.469	13.723	0.688831	15.78	13.6	186.4	15.04	5.36	347756		420255	753428	750569	734776	347756		430526	5.28425e+06	5.60112e+06	5.03355e+06		Peak Found	n/a	Peak Found	High	High	High	High	0.0001514	5.49e-06	3.26	10.09
	FALSE	High	[K].TSWTPPR.[Y]		0.0291556	0.00302182	1	1	4	Q9UJV9	Q9UJV9 [144-150]		0	844.431	0.01	1.9791e-17		200		18.48		205265	246846	220920				205265	290641	226320					High	High	High	n/a	n/a	n/a	High	0.0007769	0.006299	1.81	21.18
	FALSE	High	[R].YLALDEADR.[M]		0.00469174	0.000615384	1	1	2	Q9UJV9	Q9UJV9 [340-348]		0	1065.52	0.01	1.9791e-17		200						561849						575581					n/a	n/a	High	n/a	n/a	n/a	High	0.0001638	0.0005968	1.07	31.86
	FALSE	High	[R].YVLSMSEER.[H]		0.0115126	0.0014679	1	1	2	Q9UJV9	Q9UJV9 [151-159]		0	1113.52	0.01	1.9791e-17		200		15.32		131181	130376	110258				131181	153507	112953					High	High	Peak Found	n/a	n/a	n/a	High	0.0004417	0.001892	1.17	32.56
FALSE	High	Master Protein	P49327	Fatty acid synthase OS=Homo sapiens OX=9606 GN=FASN PE=1 SV=3	0	63.639	6	16	59	16	2511	273.3	6.44	35.56	16	0	1.308	0.510015	37.61	72.7	127.3	10.99	19.68	1.78712e+06	1.25045e+06	1.75645e+06	587570	419273	417754	1.78712e+06	1.47231e+06	1.79937e+06	4.12099e+06	3.12882e+06	2.86181e+06	High	High	High	High	High	High	1
	Checked	Confidence	Annotated Sequence	Modifications	Qvality PEP	Qvality q-value	# Protein Groups	# Proteins	# PSMs	Master Protein Accessions	Positions in Master Proteins	Modifications in Master Proteins	# Missed Cleavages	Theo. MH+ [Da]	Abundance Ratio: (Sample) / (Control)	Abundance Ratio Adj. P-Value: (Sample) / (Control)	Abundance Ratio Variability [%]: (Sample) / (Control)	Abundances (Grouped): Control	Abundances (Grouped): Sample	Abundances (Grouped) CV [%]: Control	Abundances (Grouped) CV [%]: Sample	Abundance: F4: Control, CTRL-1	Abundance: F5: Control, CTRL-2	Abundance: F6: Control, CTRL-3	Abundance: F1: Sample, AF-1	Abundance: F2: Sample, AF-2	Abundance: F3: Sample, AF-3	Abundances (Normalized): F4: Control, CTRL-1	Abundances (Normalized): F5: Control, CTRL-2	Abundances (Normalized): F6: Control, CTRL-3	Abundances (Normalized): F1: Sample, AF-1	Abundances (Normalized): F2: Sample, AF-2	Abundances (Normalized): F3: Sample, AF-3	Quan Info	Found in Sample: F4: Control, CTRL-1	Found in Sample: F5: Control, CTRL-2	Found in Sample: F6: Control, CTRL-3	Found in Sample: F1: Sample, AF-1	Found in Sample: F2: Sample, AF-2	Found in Sample: F3: Sample, AF-3	Confidence (by Search Engine): Sequest HT	Percolator q-Value (by Search Engine): Sequest HT	Percolator PEP (by Search Engine): Sequest HT	XCorr (by Search Engine): Sequest HT	Top Apex RT [min]
	FALSE	High	[R].AAEQYTPK.[A]		0.0016027	0.000615384	1	1	3	P49327	P49327 [2429-2436]		0	907.452	100	1.9791e-17			200		35.11				424647	222701	250909				2.97831e+06	1.66191e+06	1.71884e+06		n/a	n/a	n/a	High	High	High	High	0.0001638	0.0001507	1.72	10.66
	FALSE	High	[K].ADEASELACPTPK.[E]	1xCarbamidomethyl [C9]	1.19626e-07	0.000471051	1	1	1	P49327	P49327 [2194-2206]		0	1388.64																				No Quan Values	High	n/a	n/a	n/a	n/a	n/a	High	0.0001514	7.688e-10	1.64
	FALSE	High	[K].AFDTAGNGYCR.[S]	1xCarbamidomethyl [C10]	7.36836e-06	0.000471051	1	1	4	P49327	P49327 [214-224]		0	1231.52																				No Quan Values	High	High	High	n/a	n/a	n/a	High	0.0001514	1.515e-07	2.3
	FALSE	High	[K].AGLYGLPR.[R]		0.014666	0.00160108	1	1	2	P49327	P49327 [42-49]		0	846.483	0.01	1.9791e-17		200		10.41		260763	179652	233709				260763	211525	239421					High	Peak Found	High	n/a	n/a	n/a	High	0.0004572	0.002596	1.55	34.76
	FALSE	High	[R].DGAWGAFR.[H]		0.0638544	0.00540003	1	1	1	P49327	P49327 [1508-1515]		0	879.411																				No Quan Values	High	n/a	n/a	n/a	n/a	n/a	High	0.001691	0.01771	1.23
	FALSE	High	[R].DIMLATGK.[L]		0.0198371	0.00160108	1	1	4	P49327	P49327 [1575-1582]		0	848.455																				No Quan Values	High	High	n/a	n/a	n/a	n/a	High	0.0004572	0.003836	1.2
	FALSE	High	[R].DPSQQELPR.[L]		0.0032995	0.000615384	1	1	6	P49327	P49327 [1172-1180]		0	1069.53																				No Quan Values	High	n/a	High	High	High	High	High	0.0001638	0.0003793	1.27
	FALSE	High	[K].EDGLAQQQTQLNLR.[S]		0.00025038	0.000471051	1	1	1	P49327	P49327 [2207-2220]		0	1613.82																				No Quan Values	n/a	n/a	High	n/a	n/a	n/a	High	0.0001514	1.39e-05	1.25
	FALSE	High	[K].GLVQALQTK.[V]		0.000375978	0.000471051	1	1	6	P49327	P49327 [1143-1151]		0	957.573	0.01	1.9791e-17		200		7.69		213248	188711	186466				213248	222192	191024					High	High	High	n/a	n/a	n/a	High	0.0001514	2.346e-05	1.87	29.34
	FALSE	High	[K].HGLYLPTR.[V]		0.0174755	0.00160108	1	1	2	P49327	P49327 [1044-1051]		0	956.531																				No Quan Values	High	n/a	High	n/a	n/a	n/a	High	0.0004572	0.003253	1.49
	FALSE	High	[R].LGMLSPEGTCK.[A]	1xCarbamidomethyl [C10]	0.00213154	0.000615384	1	1	2	P49327	P49327 [203-213]		0	1192.57																				No Quan Values	n/a	High	High	n/a	n/a	n/a	High	0.0001638	0.0002168	1.85
	FALSE	High	[R].LQVVDQPLPVR.[G]		0.00730673	0.000615384	1	1	2	P49327	P49327 [374-384]		0	1263.74	0.01	1.9791e-17		200		15		103389	83236.8	125851				103389	98004.6	128927					Peak Found	High	High	n/a	n/a	n/a	High	0.0001638	0.001056	0.5	40.35
	FALSE	High	[K].LSPDAIPGK.[W]		0.000968705	0.000615384	1	1	9	P49327	P49327 [1583-1591]		0	897.504	0.393	0.202275	27.67	139.6	60.4	16.1	28.46	469106	532731	481121		35010.2	25360.9	469106	627247	492880		261264	173734		High	High	High	n/a	Peak Found	Peak Found	High	0.0001638	7.921e-05	1.93	21.63
	FALSE	High	[K].LYTLQDK.[A]		0.0304056	0.00315383	1	1	7	P49327	P49327 [1066-1072]		0	880.477	1.321	0.550827	6.82	86.6	113.4	3.18	14.01	325443	266121	298317	58455.2	68874.1	58910.4	325443	313336	305608	409982	513973	403563		High	High	High	High	High	High	High	0.000803	0.006667	1.72	22.28
	FALSE	High	[R].QEPLLIGSTK.[S]		0.000341192	0.000471051	1	1	2	P49327	P49327 [317-326]		0	1085.62																				No Quan Values	High	n/a	High	n/a	n/a	n/a	High	0.0001514	2.074e-05	1.23
	FALSE	High	[R].QVQPEGPYR.[V]		0.000917238	0.000615384	1	1	7	P49327	P49327 [2295-2303]		0	1073.54	1.612	0.680494	9.47	76.5	123.5	4.35	13.12	415172		430983	104468	92687.2	82573.6	415172		441516	732697	691678	565667		High	n/a	High	High	High	High	High	0.0001638	7.346e-05	1.68	16.3
FALSE	High	Master Protein	Q15233	Non-POU domain-containing octamer-binding protein OS=Homo sapiens OX=9606 GN=NONO PE=1 SV=4	0	63.405	21	13	76	11	471	54.2	8.95	79.62	13	1	1.164	0.45518	87.03	32.6	167.4	5.08	18.44	6.33835e+06	5.9103e+06	6.73425e+06	4.80395e+06	6.27405e+06	5.17311e+06	6.33835e+06	6.95889e+06	6.89883e+06	3.3693e+07	4.68201e+07	3.54381e+07	High	High	High	High	High	High	1
	Checked	Confidence	Annotated Sequence	Modifications	Qvality PEP	Qvality q-value	# Protein Groups	# Proteins	# PSMs	Master Protein Accessions	Positions in Master Proteins	Modifications in Master Proteins	# Missed Cleavages	Theo. MH+ [Da]	Abundance Ratio: (Sample) / (Control)	Abundance Ratio Adj. P-Value: (Sample) / (Control)	Abundance Ratio Variability [%]: (Sample) / (Control)	Abundances (Grouped): Control	Abundances (Grouped): Sample	Abundances (Grouped) CV [%]: Control	Abundances (Grouped) CV [%]: Sample	Abundance: F4: Control, CTRL-1	Abundance: F5: Control, CTRL-2	Abundance: F6: Control, CTRL-3	Abundance: F1: Sample, AF-1	Abundance: F2: Sample, AF-2	Abundance: F3: Sample, AF-3	Abundances (Normalized): F4: Control, CTRL-1	Abundances (Normalized): F5: Control, CTRL-2	Abundances (Normalized): F6: Control, CTRL-3	Abundances (Normalized): F1: Sample, AF-1	Abundances (Normalized): F2: Sample, AF-2	Abundances (Normalized): F3: Sample, AF-3	Quan Info	Found in Sample: F4: Control, CTRL-1	Found in Sample: F5: Control, CTRL-2	Found in Sample: F6: Control, CTRL-3	Found in Sample: F1: Sample, AF-1	Found in Sample: F2: Sample, AF-2	Found in Sample: F3: Sample, AF-3	Confidence (by Search Engine): Sequest HT	Percolator q-Value (by Search Engine): Sequest HT	Percolator PEP (by Search Engine): Sequest HT	XCorr (by Search Engine): Sequest HT	Top Apex RT [min]
	FALSE	High	[R].AAPGAEFAPNK.[R]		0.00342187	0.000615384	1	1	6	Q15233	Q15233 [457-467]		0	1072.54																				No Quan Values	High	High	High	High	High	n/a	High	0.0001638	0.0003987	1.01
	FALSE	High	[R].AAPGAEFAPNKR.[R]		0.0127607	0.00160108	1	1	1	Q15233	Q15233 [457-468]		1	1228.64																				No Quan Values	High	n/a	n/a	n/a	n/a	n/a	High	0.0004572	0.002174	2.05
	FALSE	High	[K].AGEVFIHK.[D]		0.0082491	0.000901342	1	1	2	Q15233	Q15233 [100-107]		0	900.494	0.822	0.599089	54.49	109	91	11.58	53.04	1.93431e+06	1.44228e+06	1500865		281666	139457	1.93431e+06	1.69817e+06	1.53755e+06		2.10194e+06	955342		High	Peak Found	Peak Found	n/a	Peak Found	Peak Found	High	0.0002328	0.001234	2.16	13.48
	FALSE	High	[K].ALIEMEK.[Q]		0.0548059	0.00483522	1	1	7	Q15233	Q15233 [273-279]		0	833.444																				No Quan Values	High	High	High	n/a	n/a	n/a	High	0.001482	0.01439	1.91
	FALSE	High	[K].ALIEMEK.[Q]	1xOxidation [M5]	0.096295	0.00788582	1	1	2	Q15233	Q15233 [273-279]		0	849.439																				No Quan Values	n/a	n/a	n/a	n/a	High	n/a	High	0.002801	0.03055	1.38
	FALSE	High	[R].AVVIVDDR.[G]		0.0129945	0.00160108	2	2	12	P23246; Q15233	P23246 [400-407]; Q15233 [177-184]		0	886.499	1.197	0.709723	12.24	94	106	5.6	14.08	5091018	4.81325e+06	5416876	893086	816445	1.14025e+06	5091018	5.6672e+06	5.54926e+06	6.26375e+06	6.09272e+06	7.81126e+06	Shared	High	High	High	High	High	Peak Found	High	0.0004572	0.002223	2.15	20.58
	FALSE	High	[R].FACHSASLTVR.[N]	1xCarbamidomethyl [C3]	0.00647179	0.000615384	1	1	3	Q15233	Q15233 [143-153]		0	1248.62																				No Quan Values	High	High	High	n/a	n/a	n/a	High	0.0001638	0.0009071	1.67
	FALSE	High	[R].HEHQVMLMR.[Q]		0.0829524	0.00696697	1	1	2	Q15233	Q15233 [305-313]		0	1180.57																				No Quan Values	High	High	n/a	n/a	n/a	n/a	High	0.002428	0.02499	1.8
	FALSE	High	[K].LEMEMEAAR.[H]		0.00327954	0.000615384	1	1	3	Q15233	Q15233 [296-304]		0	1079.49	0.785	0.193673	43.87	109.3	90.7	12.22	42.26	197431	133270	162354		13600.3	27444.2	197431	156914	166322		101492	188005		High	High	High	n/a	Peak Found	Peak Found	High	0.0001638	0.0003774	1.03	29.17
	FALSE	High	[R].MEELHNQEVQK.[R]		3.65072e-09	0.000471051	1	1	7	Q15233	Q15233 [326-336]		0	1384.65	0.443	0.406414	7.87	138.6	61.4	14.51		2117675	1.70307e+06	2.55539e+06			136804	2117675	2.00523e+06	2.61784e+06			937170		High	High	High	n/a	n/a	Peak Found	High	0.0001514	8.722e-12	3.84	11.97
	FALSE	High	[R].QQEEMMR.[R]		0.0366019	0.00334433	1	1	10	Q15233	Q15233 [358-364]		0	951.402	100	1.9791e-17			200		20.75				3.96331e+06	5039768	3.77056e+06				2.77971e+07	3.76093e+07	2.58301e+07		High	n/a	High	High	High	High	High	0.0008431	0.008516	2.28	11.87
	FALSE	High	[R].QQEEMMR.[R]	1xOxidation [M]	0.013475	0.00160108	1	1	5	Q15233	Q15233 [358-364]		0	967.397																				No Quan Values	n/a	n/a	n/a	High	High	High	High	0.0004572	0.002334	1.39
	FALSE	High	[R].RMEELHNQEVQK.[R]		1.20462e-05	0.000471051	1	1	1	Q15233	Q15233 [325-336]		1	1540.75																				No Quan Values	n/a	High	n/a	n/a	n/a	n/a	High	0.0001514	2.832e-07	3.9
	FALSE	High	[R].RMEELHNQEVQK.[R]	1xOxidation [M2]	0.000467763	0.000471051	1	1	3	Q15233	Q15233 [325-336]		1	1556.75	0.01	1.9791e-17		200		11.02			189457	186280					223070	190832					High	High	High	n/a	n/a	n/a	High	0.0001514	3.101e-05	2.41	7.76
	FALSE	High	[R].TLAEIAK.[AV]		0.0381634	0.00334433	2	2	8	Q8WXF1; Q15233	Q8WXF1 [128-134]; Q15233 [120-126]		0	745.445	3.744	0.992339	21.75	41.7	158.3	18.1	12.24	1.57485e+06	1.91537e+06	1.80158e+06	840641	939012	1.09884e+06	1.57485e+06	2.25519e+06	1.84561e+06	5.89593e+06	7.00738e+06	7.52755e+06	Shared	Peak Found	High	Peak Found	High	High	High	High	0.0008431	0.008959	1.48	15.77
	FALSE	High	[K].VELDNMPLR.[G]		0.00179851	0.000615384	1	1	4	Q15233	Q15233 [127-135]		0	1086.56	0.01	1.9791e-17		200		9.9		514081	526849	527772				514081	620322	540670					High	High	High	n/a	n/a	n/a	High	0.0001638	0.0001748	2	39.68
FALSE	High	Master Protein	Q6P1X5	Transcription initiation factor TFIID subunit 2 OS=Homo sapiens OX=9606 GN=TAF2 PE=1 SV=3	0	63.339	14	18	62	18	1199	136.9	8.19	51.83	18	0	0.623	0.218725	128.14	105.5	94.5	12.72	24.35	1.16572e+07	1.26977e+07	1.38926e+07	1.81677e+06	1.81619e+06	1.21599e+06	1.16572e+07	1.49505e+07	1.42321e+07	1.27421e+07	1.35533e+07	8.3301e+06	High	High	High	High	High	High	1
	Checked	Confidence	Annotated Sequence	Modifications	Qvality PEP	Qvality q-value	# Protein Groups	# Proteins	# PSMs	Master Protein Accessions	Positions in Master Proteins	Modifications in Master Proteins	# Missed Cleavages	Theo. MH+ [Da]	Abundance Ratio: (Sample) / (Control)	Abundance Ratio Adj. P-Value: (Sample) / (Control)	Abundance Ratio Variability [%]: (Sample) / (Control)	Abundances (Grouped): Control	Abundances (Grouped): Sample	Abundances (Grouped) CV [%]: Control	Abundances (Grouped) CV [%]: Sample	Abundance: F4: Control, CTRL-1	Abundance: F5: Control, CTRL-2	Abundance: F6: Control, CTRL-3	Abundance: F1: Sample, AF-1	Abundance: F2: Sample, AF-2	Abundance: F3: Sample, AF-3	Abundances (Normalized): F4: Control, CTRL-1	Abundances (Normalized): F5: Control, CTRL-2	Abundances (Normalized): F6: Control, CTRL-3	Abundances (Normalized): F1: Sample, AF-1	Abundances (Normalized): F2: Sample, AF-2	Abundances (Normalized): F3: Sample, AF-3	Quan Info	Found in Sample: F4: Control, CTRL-1	Found in Sample: F5: Control, CTRL-2	Found in Sample: F6: Control, CTRL-3	Found in Sample: F1: Sample, AF-1	Found in Sample: F2: Sample, AF-2	Found in Sample: F3: Sample, AF-3	Confidence (by Search Engine): Sequest HT	Percolator q-Value (by Search Engine): Sequest HT	Percolator PEP (by Search Engine): Sequest HT	XCorr (by Search Engine): Sequest HT	Top Apex RT [min]
	FALSE	High	[R].DVHNLCPK.[E]	1xCarbamidomethyl [C6]	0.00683503	0.000615384	1	1	2	Q6P1X5	Q6P1X5 [762-769]		0	982.477																				No Quan Values	High	n/a	High	n/a	n/a	n/a	High	0.0001638	0.0009668	1.95
	FALSE	High	[R].FLNMEK.[L]	1xOxidation [M4]	0.104862	0.00816095	1	1	2	Q6P1X5	Q6P1X5 [836-841]		0	797.386																				No Quan Values	n/a	n/a	n/a	High	n/a	n/a	High	0.003098	0.03411	1.25
	FALSE	High	[K].FPTPASR.[L]		0.0688959	0.00598057	1	1	3	Q6P1X5	Q6P1X5 [672-678]		0	775.41	0.467	0.422768	37.09	136.3	63.7	16.25	30.82	7052350	8132928	9180709	849336	588929	464734	7052350	9.57586e+06	9.40508e+06	5.95691e+06	4.39488e+06	3.18364e+06		High	High	Peak Found	Peak Found	Peak Found	Peak Found	High	0.002001	0.01946	1.87	16.71
	FALSE	High	[K].FSDNYYR.[A]		0.0206925	0.00185165	1	1	4	Q6P1X5	Q6P1X5 [789-795]		0	964.416	0.01	1.9791e-17		200		5.36		891150	765846	796693				891150	901721	816164					High	High	High	n/a	n/a	n/a	High	0.0005144	0.004058	1.32	23.67
	FALSE	High	[R].GAHVFSCGYQNSTR.[F]	1xCarbamidomethyl [C7]	0.0765004	0.00674122	1	1	1	Q6P1X5	Q6P1X5 [174-187]		0	1583.7																				No Quan Values	n/a	n/a	High	n/a	n/a	n/a	High	0.002281	0.02251	1.73
	FALSE	High	[R].IDPDMSVLR.[K]		0.0148444	0.00160108	1	1	3	Q6P1X5	Q6P1X5 [630-638]		0	1045.53	0.01	1.9791e-17		200		8.69		408543	392021	382192				408543	461572	391533					Peak Found	High	High	n/a	n/a	n/a	High	0.0004572	0.002641	1.49	40.65
	FALSE	High	[R].LILEEITR.[F]		0.0201993	0.00160108	1	1	3	Q6P1X5	Q6P1X5 [828-835]		0	986.588	0.01	1.9791e-17		200		14.65		293877	324218	376131				293877	381740	385324					High	High	High	n/a	n/a	n/a	High	0.0004572	0.00394	1.17	45.36
	FALSE	High	[K].ILNMLTK.[N]		0.016752	0.00160108	1	1	3	Q6P1X5	Q6P1X5 [926-932]		0	832.496	0.01	1.9791e-17		200		26.2		171468	232978	183137				171468	274312	187612					High	High	High	n/a	n/a	n/a	High	0.0004572	0.003071	0.62	32.98
	FALSE	High	[K].LLSLASTASSQK.[F]		2.10534e-05	0.000471051	1	1	6	Q6P1X5	Q6P1X5 [476-487]		0	1205.67	0.01	1.9791e-17		200		14.25		490736	327056	379177				490736	385082	388444					High	High	High	n/a	n/a	n/a	High	0.0001514	5.83e-07	1.36	28.54
	FALSE	High	[K].LMNSGTSHDWR.[L]		6.23301e-07	0.000471051	1	1	3	Q6P1X5	Q6P1X5 [956-966]		0	1303.58	0.01	1.9791e-17		200		43.69		204844	377017	233310				204844	443907	239012					High	High	High	n/a	n/a	n/a	High	0.0001514	6.36e-09	2.96	17.7
	FALSE	High	[K].IVAYELK.[T]		0.0366019	0.00334433	1	1	2	Q6P1X5	Q6P1X5 [402-408]		0	835.492	0.293	0.175182	36.71	154.3	45.7	4.2	35.34	574898	530462	579407		18233.6	33096.5	574898	624576	593567		136068	226726		High	High	Peak Found	n/a	Peak Found	Peak Found	High	0.0008431	0.008517	1.3	27.26
	FALSE	High	[R].NVLELEIK.[Q]		0.0222444	0.00230773	1	1	2	Q6P1X5	Q6P1X5 [542-549]		0	957.562	0.01	1.9791e-17		200		23.36		86687.6	117639	106213				86687.6	138510	108809					High	Peak Found	High	n/a	n/a	n/a	High	0.0006137	0.004463	1.1	44.49
	FALSE	High	[K].QDYTSPGTQK.[Y]		4.12921e-05	0.000471051	1	1	10	Q6P1X5	Q6P1X5 [550-559]		0	1124.52	6.509	0.862565	38.17	26.6	173.4	13.58	29.73	843841	936258	1.01758e+06	967438	1.20903e+06	718162	843841	1.10237e+06	1.04245e+06	6.78523e+06	9.02236e+06	4.91973e+06		High	Peak Found	Peak Found	High	High	High	High	0.0001514	1.379e-06	2.85	11.71
	FALSE	High	[K].QWVDQSGVVK.[F]		0.000121615	0.000471051	1	1	4	Q6P1X5	Q6P1X5 [521-530]		0	1145.59																				No Quan Values	High	High	High	n/a	n/a	n/a	High	0.0001514	5.522e-06	2.82	29.47
	FALSE	High	[K].TGGVLLHPIFGGGK.[E]		0.000128442	0.000471051	1	1	4	Q6P1X5	Q6P1X5 [409-422]		0	1352.77	0.01	1.9791e-17		200		10.25		188118	159307	217976				188118	187570	223304					High	High	High	n/a	n/a	n/a	High	0.0001514	5.902e-06	1.39	41.05
	FALSE	High	[R].TLDNLNPDVR.[L]		0.000397081	0.000471051	1	1	3	Q6P1X5	Q6P1X5 [818-827]		0	1156.6	0.01	1.9791e-17		200		2.83		450724	401962	440092				450724	473278	450848					High	High	High	n/a	n/a	n/a	High	0.0001514	2.513e-05	2.55	30.22
	FALSE	High	[K].VPSELWK.[H]		0.0390846	0.00357121	1	1	1	Q6P1X5	Q6P1X5 [130-136]		0	858.472																				No Quan Values	n/a	n/a	High	n/a	n/a	n/a	High	0.0008944	0.009257	0.85
	FALSE	High	[R].YPYSCFK.[T]	1xCarbamidomethyl [C5]	0.0232022	0.00230773	1	1	6	Q6P1X5	Q6P1X5 [299-305]		0	964.423																				No Quan Values	High	n/a	High	n/a	n/a	n/a	High	0.0006137	0.004706	1.57
FALSE	High	Master Protein	Q9NQW6	Anillin OS=Homo sapiens OX=9606 GN=ANLN PE=1 SV=2	0	61.762	11	13	56	13	1124	124.1	8.07	70.8	13	0	12.824	0.698719	49.03	4.8	195.2	47.86	16.06	575461	788199	334753	2.51874e+06	3.15037e+06	3.48384e+06	575461	928039	342934	1.76655e+07	2.35096e+07	2.38659e+07	High	High	High	High	High	High	1
	Checked	Confidence	Annotated Sequence	Modifications	Qvality PEP	Qvality q-value	# Protein Groups	# Proteins	# PSMs	Master Protein Accessions	Positions in Master Proteins	Modifications in Master Proteins	# Missed Cleavages	Theo. MH+ [Da]	Abundance Ratio: (Sample) / (Control)	Abundance Ratio Adj. P-Value: (Sample) / (Control)	Abundance Ratio Variability [%]: (Sample) / (Control)	Abundances (Grouped): Control	Abundances (Grouped): Sample	Abundances (Grouped) CV [%]: Control	Abundances (Grouped) CV [%]: Sample	Abundance: F4: Control, CTRL-1	Abundance: F5: Control, CTRL-2	Abundance: F6: Control, CTRL-3	Abundance: F1: Sample, AF-1	Abundance: F2: Sample, AF-2	Abundance: F3: Sample, AF-3	Abundances (Normalized): F4: Control, CTRL-1	Abundances (Normalized): F5: Control, CTRL-2	Abundances (Normalized): F6: Control, CTRL-3	Abundances (Normalized): F1: Sample, AF-1	Abundances (Normalized): F2: Sample, AF-2	Abundances (Normalized): F3: Sample, AF-3	Quan Info	Found in Sample: F4: Control, CTRL-1	Found in Sample: F5: Control, CTRL-2	Found in Sample: F6: Control, CTRL-3	Found in Sample: F1: Sample, AF-1	Found in Sample: F2: Sample, AF-2	Found in Sample: F3: Sample, AF-3	Confidence (by Search Engine): Sequest HT	Percolator q-Value (by Search Engine): Sequest HT	Percolator PEP (by Search Engine): Sequest HT	XCorr (by Search Engine): Sequest HT	Top Apex RT [min]
	FALSE	High	[R].AESGDSLGSEDR.[D]		2.18145e-07	0.000471051	1	1	3	Q9NQW6	Q9NQW6 [656-667]		0	1222.52	33.893	0.341255	3.07	5.7	194.3		7.44		110793		617326	664522	645403		130450		4.32968e+06	4.959e+06	4.4213e+06		n/a	High	n/a	Peak Found	High	High	High	0.0001514	1.655e-09	2.87	12.28
	FALSE	High	[K].CQVNSSVEER.[G]	1xCarbamidomethyl [C1]	0.000622111	0.000471051	1	1	2	Q9NQW6	Q9NQW6 [978-987]		0	1207.54																				No Quan Values	n/a	n/a	n/a	High	n/a	High	High	0.0001514	4.481e-05	2.08
	FALSE	High	[R].DTLCVTK.[N]	1xCarbamidomethyl [C4]	0.059165	0.00501659	1	1	3	Q9NQW6	Q9NQW6 [1078-1084]		0	836.418	100	1.9791e-17			200		3.36				370210	363163	405130				2.59651e+06	2.71011e+06	2.77533e+06		n/a	n/a	n/a	High	High	High	High	0.001519	0.01592	1.94	14.89
	FALSE	High	[R].EICLQSQSK.[D]	1xCarbamidomethyl [C3]	0.00184269	0.000615384	1	1	7	Q9NQW6	Q9NQW6 [351-359]		0	1092.54	10.261	0.740323	17.32	18.8	181.2	17.47	12.73	140897		176295	207270	246949	224244	140897		180603	1.45371e+06	1.84285e+06	1.53617e+06		High	n/a	High	High	High	High	High	0.0001638	0.0001797	1.05	15.63
	FALSE	High	[K].FSSASGASAR.[I]		4.71898e-05	0.000471051	1	1	3	Q9NQW6	Q9NQW6 [238-247]		0	940.448	100	1.9791e-17			200								119393						817896		n/a	n/a	n/a	High	High	High	High	0.0001514	1.636e-06	2.19	8.83
	FALSE	High	[R].LEATAASSVK.[T]		0.000132399	0.000471051	1	1	5	Q9NQW6	Q9NQW6 [134-143]		0	976.531	10.031	0.73921	20.45	18.1	181.9		19.12		180879		262568	358821	311837		212970		1.84155e+06	2.6777e+06	2.13622e+06		n/a	Peak Found	n/a	High	High	High	High	0.0001514	6.13e-06	2.4	12.25
	FALSE	High	[K].MAERPTAAPR.[S]	1xOxidation [M1]	0.0272927	0.00279308	1	1	1	Q9NQW6	Q9NQW6 [23-32]		0	1115.56																				No Quan Values	n/a	n/a	n/a	High	n/a	n/a	High	0.0007248	0.005812	1.26
	FALSE	High	[K].QEATFCSQR.[D]	1xCarbamidomethyl [C6]	0.000217765	0.000471051	1	1	4	Q9NQW6	Q9NQW6 [255-263]		0	1126.49	22.841	0.439203	54.43	8.4	191.6	51.87	15.29	183230	72097.7		348364	382439	484807	183230	84889.1		2.44329e+06	2.85395e+06	3.32115e+06		Peak Found	Peak Found	n/a	High	High	High	High	0.0001514	1.167e-05	2.7	12.95
	FALSE	High	[K].QETHCQSTPLK.[K]	1xCarbamidomethyl [C5]	6.9586e-05	0.000471051	1	1	6	Q9NQW6	Q9NQW6 [465-475]		0	1328.63	34.08	0.303318	15.76	5.7	194.3	12.07	16.27	82390.5	83040.4			365151	501197	82390.5	97773.3			2.72494e+06	3.43343e+06		Peak Found	Peak Found	n/a	High	High	High	High	0.0001514	2.686e-06	2.71	8.01
	FALSE	High	[K].STLSQTVPSK.[G]		0.000783404	0.000471051	1	1	5	Q9NQW6	Q9NQW6 [336-345]		0	1047.57																				No Quan Values	High	High	n/a	High	High	High	High	0.0001514	5.997e-05	2.26
	FALSE	High	[K].TGVSKPIVK.[S]		0.0204444	0.00185165	1	1	1	Q9NQW6	Q9NQW6 [327-335]		0	928.583	100	1.9791e-17			200							57410.5						428426			n/a	n/a	n/a	n/a	High	n/a	High	0.0005144	0.003994	1.08	8.21
	FALSE	High	[K].TQSLPVTEK.[V]		0.00113419	0.000615384	1	1	10	Q9NQW6	Q9NQW6 [483-491]		0	1002.55	9.123	0.800249	15.24	21	179	11.16	7.82	168944	115560	158458	189324	185313	224997	168944	136063	162331	1.32784e+06	1.3829e+06	1.54133e+06		High	Peak Found	High	High	High	High	High	0.0001638	9.679e-05	2.17	15.57
	FALSE	High	[K].VTENQIPAK.[N]		0.000177168	0.000471051	1	1	6	Q9NQW6	Q9NQW6 [492-500]		0	999.547	14.604	0.638432	1.78	12.8	187.2		3.57		225828		523680	526598	566828		265894		3.67288e+06	3.92974e+06	3.88303e+06		n/a	High	High	High	High	High	High	0.0001514	8.942e-06	2.73	12.4
FALSE	High	Master Protein	O14874	[3-methyl-2-oxobutanoate dehydrogenase [lipoamide]] kinase, mitochondrial OS=Homo sapiens OX=9606 GN=BCKDK PE=1 SV=2	0	61.289	18	7	60	7	412	46.3	8.82	101.21	7	0	31.362	0.307574	135.22	8	192	10.59	11.01	2.14379e+06	1.78578e+06	1.71594e+06	8.44242e+06	6.78291e+06	7.03116e+06	2.14379e+06	2.10261e+06	1.75788e+06	5.92118e+07	5.06174e+07	4.81667e+07	High	High	High	High	High	High	1
[truncated: 7,267 more rows]
