# Supplementary material for: Auranofin attenuates TOPBP1-mediated ATR replication stress response and improves chemotherapeutic response in breast tumor models
Source: J Clin Invest. 2025 Dec 15;135(24):e180106. doi: 10.1172/JCI180106 (PMC12700547; doi:10.1172/JCI180106)
Supplement: Supporting data values [file jci-135-180106-s116.xlsx]

## Sheet: 1B
Fold increase in luminescence
2.17236
2.09601
2.07515
2.06573
1.92093
1.91922
1.85282
1.8455
1.83387
1.82641
1.82401
1.78897
1.78557
1.77888
1.76468
1.75751
1.74254
1.74008
1.70042
1.69064
1.66792
1.66102
1.65831
1.65576
1.64891
1.64825
1.63876
1.63487
1.62842
1.62661
1.61974
1.61762
1.61437
1.60313
1.60226
1.60129
1.59694
1.59616
1.57963
1.57753
1.57405
1.57206
1.57049
1.56456
1.56251
1.56217
1.56118
1.56064
1.55686
1.55589
1.555
1.5543
1.55383
1.55021
1.54961
1.54324
1.54231
1.54143
1.54011
1.53827
1.53144
1.52865
1.52558
1.52479
1.52129
1.51961
1.51846
1.51836
1.51496
1.51248
1.51243
1.50837
1.50821
1.50574
1.50497
1.50228
1.50153
1.50048
1.50004
1.49704
1.49394
1.49307
1.49235
1.48728
1.48559
1.48177
1.48095
1.48025
1.47738
1.47508
1.47434
1.47283
1.46661
1.46643
1.46591
1.46523
1.4651
1.46413
1.46365
1.45747
1.45685
1.45427
1.45407
1.45405
1.45381
1.45163
1.45148
1.45124
1.45117
1.44822
1.4463
1.44118
1.44071
1.43982
1.43837
1.43591
1.43504
1.43485
1.43484
1.43454
1.43115
1.42939
1.42915
1.42762
1.42738
1.42571
1.4237
1.42315
1.42272
1.42182
1.42165
1.41858
1.41812
1.41764
1.4171
1.41682
1.4168
1.41674
1.41557
1.414
1.41155
1.41101
1.40878
1.40831
1.4076
1.40673
1.40574
1.40507
1.40311
1.40272
1.40266
1.4026
1.40226
1.40225
1.39978
1.39944
1.39865
1.39754
1.39702
1.38789
1.38723
1.38607
1.38498
1.3844
1.38425
1.38357
1.38348
1.38273
1.38225
1.38219
1.38139
1.3785
1.3783
1.3779
1.37779
1.3762
1.37476
1.37457
1.3745
1.37356
1.37205
1.37196
1.36945
1.36806
1.36796
1.36736
1.36545
1.3649
1.3619
1.36097
1.36035
1.36029
1.35903
1.35639
1.35617
1.35561
1.35251
1.35239
1.34945
1.34826
1.34824
1.34733
1.34648
1.34637
1.34603
1.3446
1.34407
1.34382
1.34249
1.34237
1.34209
1.34052
1.33937
1.33802
1.33801
1.33758
1.3369
1.33476
1.3342
1.33363
1.33352
1.33317
1.33315
1.33292
1.33064
1.3304
1.32842
1.3277
1.32624
1.32582
1.32579
1.32558
1.32472
1.32466
1.32425
1.32393
1.32357
1.32355
1.32346
1.32175
1.32102
1.32072
1.32043
1.32001
1.31991
1.31977
1.31964
1.31931
1.31891
1.31853
1.3165
1.31584
1.31521
1.31378
1.31367
1.31343
1.31322
1.31197
1.31189
1.31092
1.31066
1.31055
1.30897
1.30821
1.30803
1.30778
1.30777
1.30705
1.30685
1.30658
1.30603
1.30563
1.30532
1.30454
1.30415
1.3033
1.30302
1.30291
1.30261
1.30209
1.30166
1.3009
1.30034
1.30021
1.29987
1.2996
1.29942
1.29881
1.29847
1.29841
1.29833
1.2979
1.29782
1.29696
1.2969
1.29656
1.29574
1.29557
1.29539
1.29539
1.29379
1.29369
1.29364
1.29344
1.29304
1.29216
1.29143
1.2912
1.29107
1.29061
1.28997
1.28983
1.28973
1.28936
1.28934
1.28923
1.28826
1.28821
1.2876
1.28759
1.2868
1.28669
1.2857
1.28494
1.28378
1.28328
1.28288
1.28252
1.28215
1.28197
1.28137
1.28133
1.28074
1.27939
1.27902
1.27855
1.27831
1.27806
1.27801
1.27732
1.27729
1.27703
1.27682
1.27673
1.27634
1.27582
1.27575
1.27551
1.27492
1.27434
1.27355
1.27325
1.27271
1.27264
1.27158
1.27151
1.26982
1.26878
1.26853
1.26605
1.26394
1.26374
1.26371
1.26345
1.2632
1.26294
1.26243
1.26179
1.26087
1.26066
1.26063
1.2604
1.2603
1.25942
1.25898
1.25865
1.25858
1.25853
1.25799
1.25767
1.25749
1.25681
1.25656
1.25567
1.25554
1.25489
1.25429
1.25323
1.25288
1.25252
1.25246
1.25221
1.25163
1.2513
1.25093
1.25087
1.25075
1.25062
1.24989
1.24915
1.24899
1.24873
1.24815
1.24718
1.24587
1.24279
1.24254
1.24171
1.24028
1.24024
1.23929
1.23916
1.23896
1.23893
1.23861
1.23819
1.23799
1.23677
1.23591
1.23545
1.2353
1.23516
1.23483
1.23448
1.23415
1.23332
1.23326
1.2332
1.23306
1.2326
1.23184
1.23166
1.23043
1.23022
1.23019
1.22955
1.22792
1.22725
1.22718
1.2268
1.22663
1.22661
1.22658
1.22651
1.22606
1.22497
1.22496
1.22462
1.22459
1.22432
1.22428
1.2242
1.22406
1.22329
1.22305
1.22299
1.22287
1.22284
1.22283
1.22261
1.22212
1.22154
1.22021
1.22012
1.21975
1.21952
1.2195
1.21898
1.21895
1.21872
1.21855
1.21766
1.21747
1.21724
1.21697
1.21635
1.21588
1.21577
1.21575
1.21562
1.21553
1.21539
1.2152
1.21486
1.21451
1.21436
1.21422
1.21361
1.2136
1.21306
1.21286
1.21285
1.21223
1.2122
1.21218
1.21191
1.21141
1.20961
1.2096
1.20854
1.20796
1.20787
1.20781
1.20758
1.20756
1.20639
1.2062
1.20613
1.2061
1.20581
1.20483
1.20419
1.20401
1.2038
1.2036
1.20324
1.20309
1.20246
1.20145
1.20101
1.20079
1.20062
1.20014
1.19964
1.19946
1.19937
1.19931
1.19912
1.1991
1.19899
1.19833
1.19807
1.19787
1.19779
1.19746
1.19725
1.19677
1.19671
1.19646
1.19642
1.19639
1.19637
1.19621
1.19601
1.19579
1.19531
1.19491
1.19471
1.19456
1.19442
1.19442
1.19408
1.19388
1.19372
1.19328
1.19296
1.1929
1.19284
1.19256
1.1922
1.19212
1.1906
1.19016
1.18985
1.18966
1.18954
1.18899
1.18868
1.18847
1.18785
1.18745
1.18731
1.18698
1.18692
1.18679
1.18662
1.18659
1.18639
1.1863
1.18628
1.18609
1.18559
1.18559
1.18556
1.1854
1.18535
1.18517
1.18479
1.18449
1.18352
1.18333
1.18318
1.18223
1.18218
1.1821
1.1819
1.18185
1.18155
1.18109
1.18105
1.18079
1.1807
1.18032
1.18029
1.18016
1.18011
1.17999
1.17991
1.1798
1.17965
1.17939
1.17913
1.1786
1.17851
1.17746
1.17694
1.17675
1.17674
1.1765
1.17615
1.1759
1.17521
1.17506
1.17488
1.17487
1.17454
1.17407
1.17402
1.17373
1.17341
1.17278
1.17269
1.17265
1.17235
1.1721
1.172
1.17181
1.17163
1.17146
1.17116
1.17086
1.17073
1.17052
1.17036
1.17018
1.16978
1.16948
1.16925
1.16922
1.16903
1.1689
1.16884
1.16882
1.16859
1.16849
1.16826
1.16821
1.168
1.16771
1.16755
1.16736
1.16715
1.16695
1.16686
1.16673
1.16663
1.16636
1.16622
1.16605
1.16599
1.16573
1.16565
1.16554
1.16528
1.16523
1.16518
1.16507
1.16485
1.16481
1.16456
1.16452
1.16422
1.16402
1.16401
1.16394
1.16365
1.16351
1.16342
1.16318
1.16315
1.16282
1.16218
1.16215
1.162
1.16198
1.1618
1.16145
1.1614
1.16106
1.16094
1.16056
1.16048
1.16024
1.15997
1.15988
1.15986
1.15963
1.15952
1.15943
1.1594
1.15934
1.15904
1.15874
1.15873
1.15863
1.15821
1.15812
1.15741
1.15731
1.15711
1.15635
1.15612
1.156
1.15585
1.15583
1.15445
1.15406
1.15401
1.15375
1.15352
1.15341
1.15327
1.1532
1.15319
1.15319
1.15297
1.15282
1.15205
1.15172
1.1516
1.15146
1.15128
1.15096
1.15089
1.15078
1.15051
1.15044
1.15013
1.15011
1.14958
1.14901
1.14895
1.14876
1.14855
1.14842
1.14748
1.14744
1.14733
1.14726
1.14718
1.14652
1.14645
1.14624
1.14573
1.1456
1.14547
1.14516
1.14516
1.14493
1.14445
1.14444
1.14432
1.14413
1.14405
1.14398
1.14335
1.14319
1.14306
1.14294
1.14272
1.14269
1.14229
1.14224
1.14209
1.1418
1.14159
1.14123
1.1412
1.1411
1.1405
1.14046
1.14002
1.13993
1.13975
1.13945
1.13938
1.13934
1.13913
1.13881
1.13872
1.1386
1.1386
1.13857
1.13826
1.13788
1.13734
1.13732
1.13706
1.13674
1.13653
1.13622
1.13609
1.13569
1.13564
1.13545
1.13505
1.13496
1.13423
1.13422
1.13413
1.13385
1.13384
1.13384
1.13364
1.13353
1.13324
1.1329
1.13209
1.13204
1.13177
1.13162
1.13143
1.13132
1.13099
1.13082
1.13058
1.13002
1.12998
1.1299
1.12952
1.1295
1.12943
1.12918
1.12869
1.12854
1.12837
1.12835
1.1283
1.12794
1.12786
1.12771
1.12735
1.12727
1.12725
1.12686
1.12684
1.12681
1.12626
1.12617
1.12611
1.12609
1.12595
1.12572
1.12567
1.12563
1.12512
1.12501
1.12479
1.12447
1.12437
1.12433
1.124
1.12387
1.12358
1.12337
1.12308
1.12306
1.12271
1.12231
1.12215
1.12162
1.12158
1.12115
1.1211
1.12074
1.12074
1.12066
1.12064
1.12058
1.12057
1.12042
1.12024
1.12019
1.11986
1.11951
1.11905
1.11882
1.11867
1.11857
1.11851
1.11843
1.11794
1.11705
1.11689
1.11661
1.11657
1.11656
1.1163
1.11575
1.11537
1.1152
1.1152
1.11519
1.11473
1.11469
1.11462
1.11462
1.11435
1.11348
1.11346
1.11345
1.11337
1.11335
1.1132
1.11296
1.11275
1.11263
1.11232
1.11211
1.11173
1.11137
1.11131
1.11127
1.11119
1.11101
1.11098
1.11087
1.11052
1.11029
1.11016
1.10962
1.10962
1.1092
1.10917
1.10912
1.10896
1.10893
1.10872
1.1085
1.10843
1.10838
1.10822
1.10798
1.10765
1.10762
1.10748
1.10734
1.10688
1.1063
1.10614
1.10614
1.10594
1.10542
1.10539
1.10528
1.10524
1.10523
1.10508
1.10458
1.10448
1.10429
1.10404
1.10402
1.10399
1.10395
1.10364
1.10341
1.10335
1.10335
1.10334
1.10301
1.10286
1.1024
1.10225
1.10199
1.10194
1.10171
1.10162
1.10144
1.10119
1.1011
1.10104
1.10092
1.10076
1.10076
1.10046
1.10022
1.09998
1.0998
1.09974
1.0996
1.09958
1.09926
1.09879
1.09827
1.09798
1.09788
1.09779
1.09771
1.09745
1.09739
1.09689
1.09681
1.09651
1.09592
1.09574
1.09558
1.09553
1.09506
1.09491
1.09478
1.09451
1.09428
1.09404
1.09385
1.09359
1.09328
1.09291
1.09287
1.09275
1.09264
1.09258
1.09257
1.09235
1.09232
1.09228
1.09213
1.09097
1.09065
1.09044
1.09036
1.09019
1.09007
1.09004
1.08936
1.08911
1.08898
1.08892
1.08878
1.08864
1.08847
1.08845
1.08833
1.08815
1.08792
1.0878
1.08773
1.08773
1.08741
1.0874
1.08711
1.08694
1.08683
1.08672
1.08642
1.08641
1.0864
1.08612
1.08597
1.08577
1.08528
1.08516
1.08503
1.08493
1.08493
1.08483
1.08463
1.08447
1.08419
1.08394
1.08389
1.08379
1.08338
1.08333
1.08308
1.08298
1.08289
1.08188
1.08167
1.08153
1.08089
1.08079
1.08061
1.08038
1.08035
1.08012
1.07996
1.07984
1.0796
1.07942
1.07923
1.07895
1.07892
1.07875
1.07856
1.07844
1.07841
1.07812
1.07803
1.07792
1.0779
1.07787
1.07783
1.07773
1.07766
1.07756
1.07743
1.0773
1.07727
1.0772
1.07693
1.07665
1.07659
1.07649
1.07644
1.07636
1.07628
1.07618
1.07617
1.07586
1.0756
1.07538
1.0753
1.07506
1.075
1.07486
1.07481
1.07453
1.07447
1.07439
1.07416
1.07406
1.07404
1.07393
1.07392
1.07367
1.07344
1.07328
1.07322
1.07279
1.07273
1.07254
1.07246
1.07241
1.0724
1.07228
1.07223
1.07156
1.07106
1.07081
1.07079
1.07078
1.07073
1.07069
1.07066
1.07047
1.07039
1.07018
1.07016
1.07009
1.06984
1.06981
1.06965
1.06943
1.06942
1.06916
1.06879
1.06877
1.0687
1.06869
1.06869
1.06869
1.06851
1.06849
1.06841
1.06834
1.06831
1.0683
1.06824
1.06809
1.06793
1.06778
1.0677
1.06767
1.06755
1.06746
1.0669
1.06683
1.06678
1.06672
1.06666
1.06642
1.06617
1.06586
1.06582
1.06523
1.06516
1.06513
1.06508
1.06498
1.06464
1.06457
1.06426
1.06416
1.06413
1.06409
1.06378
1.06364
1.06316
1.06243
1.06218
1.06213
1.06197
1.06116
1.061
1.06085
1.06074
1.06066
1.06058
1.06038
1.06035
1.06028
1.06022
1.06017
1.06008
1.05992
1.05977
1.05969
1.05958
1.05953
1.05931
1.05927
1.05921
1.05873
1.05869
1.05842
1.05819
1.05798
1.05748
1.05678
1.05664
1.05654
1.05641
1.05638
1.05621
1.05614
1.05595
1.05591
1.05572
1.05572
1.05568
1.05555
1.05554
1.05545
1.05544
1.05527
1.05526
1.05489
1.05454
1.05433
1.05422
1.05363
1.05356
1.05342
1.05336
1.05331
1.05313
1.0516
1.05154
1.05089
1.05087
1.05066
1.05057
1.05044
1.05029
1.05025
1.05007
1.04991
1.04976
1.04943
1.04942
1.04928
1.04926
1.04907
1.04862
1.04851
1.04817
1.04796
1.04787
1.04748
1.04731
1.0473
1.04726
1.04726
1.047
1.04687
1.04663
1.04661
1.046
1.04597
1.04583
1.04565
1.04506
1.04485
1.0447
1.04462
1.04458
1.04449
1.0444
1.04427
1.04411
1.04389
1.04337
1.04336
1.04335
1.04297
1.04294
1.04293
1.0428
1.04272
1.04249
1.04222
1.04211
1.04148
1.04132
1.04096
1.04081
1.04066
1.04055
1.04049
1.04049
1.04034
1.04
1.03992
1.03984
1.03977
1.03976
1.0396
1.03944
1.03924
1.03894
1.03861
1.03842
1.03783
1.03768
1.03764
1.03743
1.03736
1.03717
1.03688
1.03673
1.03664
1.03623
1.03622
1.03616
1.03613
1.03609
1.03605
1.03598
1.03596
1.03581
1.0355
1.03544
1.03526
1.03446
1.03443
1.0343
1.034
1.03368
1.03331
1.03321
1.03314
1.03301
1.03296
1.03263
1.03263
1.03245
1.03206
1.03187
1.03149
1.03136
1.03135
1.03097
1.03085
1.03085
1.03082
1.03072
1.03065
1.03049
1.03032
1.03023
1.02985
1.0298
1.02972
1.02957
1.02955
1.02955
1.02929
1.02912
1.02911
1.02884
1.02848
1.02813
1.0279
1.02778
1.02745
1.0274
1.0273
1.02717
1.02716
1.02638
1.02636
1.02617
1.02599
1.02575
1.02564
1.02545
1.02519
1.02506
1.02462
1.02459
1.02416
1.02411
1.02411
1.02364
1.0233
1.02326
1.02326
1.02321
1.02315
1.02314
1.02298
1.02285
1.02234
1.0212
1.02104
1.02034
1.02033
1.02014
1.0196
1.01936
1.01936
1.01914
1.01906
1.01904
1.01877
1.01876
1.01866
1.01863
1.0186
1.01854
1.01841
1.01837
1.0183
1.01805
1.01783
1.01774
1.01747
1.01737
1.01736
1.01698
1.01664
1.01659
1.0165
1.01631
1.01548
1.01514
1.01509
1.01507
1.01485
1.01455
1.0145
1.01416
1.01387
1.01373
1.01335
1.01331
1.01325
1.0129
1.01251
1.01237
1.01189
1.0117
1.01159
1.01131
1.01087
1.00929
1.00914
1.00906
1.00888
1.00868
1.00867
1.00767
1.00746
1.00733
1.00729
1.0071
1.00696
1.0068
1.00667
1.00656
1.00621
1.00567
1.00527
1.0051
1.00502
1.005
1.00484
1.00483
1.00469
1.00467
1.00463
1.00461
1.00453
1.00453
1.00449
1.00428
1.00381
1.00368
1.00351
1.00327
1.00309
1.00286
1.00278
1.00258
1.00238
1.00218
1.00213
1.0021
1.00205
1.00176
1.00164
1.00159
1.00156
1.00148
1.00147
1.00139
1.00133
1.00122
1.00095
1.00071
1.00062
1.00059
1.00044
1.00039
1.00026
1.00025
1.0002
0.999752
0.999358
0.999342
0.998951
0.998232
0.99741
0.997179
0.997124
0.997088
0.99704
0.997022
0.997021
0.996412
0.996312
0.996263
0.996204
0.996128
0.996084
0.995786
0.995719
0.995589
0.995582
0.994994
0.994991
0.994889
0.994888
0.994266
0.994158
0.994107
0.9941
0.993914
0.993721
0.993417
0.993354
0.993201
0.993133
0.992984
0.992965
0.992736
0.992698
0.992666
0.992604
0.992596
0.992442
0.992421
0.992381
0.992367
0.992014
0.99199
0.99184
0.991668
0.991582
0.991529
0.991503
0.991425
0.991339
0.991165
0.991062
0.990976
0.990931
0.990737
0.990537
0.99026
0.990189
0.990182
0.99007
0.990042
0.98992
0.989827
0.989413
0.989361
0.989325
0.989283
0.989282
0.988708
0.988702
0.988694
0.988336
0.988144
0.988102
0.98806
0.987295
0.987187
0.987112
0.986816
0.986786
0.986459
0.986318
0.986003
0.985967
0.985648
0.98545
0.985191
0.984314
0.984051
0.983916
0.983614
0.983455
0.983105
0.982931
0.982749
0.982727
0.982549
0.982084
0.981773
0.98176
0.981718
0.980851
0.980652
0.980586
0.980546
0.979722
0.97959
0.979242
0.978993
0.978954
0.978936
0.978806
0.978563
0.978191
0.977949
0.977763
0.977435
0.977076
0.977016
0.97639
0.976134
0.975658
0.975635
0.975502
0.975426
0.97538
0.974578
0.974426
0.974368
0.97434
0.973997
0.973812
0.973733
0.972936
0.972744
0.97249
0.972451
0.972438
0.972282
0.972206
0.971979
0.971412
0.971305
0.971202
0.971201
0.97107
0.970697
0.970681
0.970582
0.970549
0.97023
0.970199
0.970093
0.96999
0.969968
0.9698
0.969766
0.969586
0.968875
0.968755
0.96875
0.968663
0.968275
0.968171
0.968029
0.96789
0.967821
0.967803
0.9673
0.967081
0.966681
0.966657
0.966207
0.966155
0.965926
0.965752
0.965581
0.9652
0.964928
0.964916
0.964734
0.964054
0.963904
0.963886
0.963411
0.96333
0.963245
0.962817
0.962019
0.961537
0.961485
0.961274
0.96118
0.961119
0.961019
0.96069
0.960616
0.960423
0.96007
0.959974
0.959901
0.959622
0.959232
0.959167
0.959039
0.959003
0.95861
0.958557
0.958156
0.958064
0.957741
0.957605
0.957079
0.956542
0.956502
0.956487
0.956393
0.95605
0.955366
0.955171
0.955082
0.955068
0.954615
0.954509
0.954009
0.953975
0.953758
0.953489
0.95338
0.95333
0.953325
0.95324
0.952938
0.952837
0.952819
0.952642
0.952594
0.952557
0.952478
0.952355
0.952346
0.952014
0.951933
0.951876
0.951766
0.951701
0.951687
0.951654
0.95155
0.950873
0.950645
0.950555
0.950181
0.950178
0.950178
0.950015
0.949889
0.949715
0.949673
0.949467
0.94923
0.949221
0.948909
0.948806
0.948595
0.947439
0.94668
0.946623
0.946364
0.946236
0.946001
0.945018
0.944799
0.94427
0.94409
0.943992
0.943773
0.943314
0.943282
0.941484
0.941464
0.941283
0.941238
0.941219
0.940467
0.940212
0.939923
0.939902
0.939576
0.939158
0.939154
0.938811
0.938716
0.938568
0.938501
0.938403
0.9384
0.938224
0.938032
0.937831
0.937535
0.936886
0.936569
0.936328
0.936213
0.935886
0.935876
0.935845
0.935746
0.935551
0.935342
0.935049
0.935024
0.934947
0.934341
0.934096
0.934012
0.933962
0.933478
0.933416
0.933293
0.932958
0.932663
0.932372
0.932182
0.931473
0.931421
0.931377
0.931126
0.930916
0.930736
0.930639
0.930316
0.929993
0.929967
0.929504
0.929255
0.929071
0.928908
0.928604
0.928571
0.928074
0.927768
0.927762
0.927672
0.927064
0.927017
0.92692
0.925933
0.92581
0.924988
0.924879
0.924486
0.924349
0.924041
0.92393
0.92393
0.923857
0.923142
0.92287
0.922588
0.922562
0.922048
0.92196
0.921476
0.920955
0.920776
0.920757
0.920679
0.920623
0.920501
0.92045
0.920372
0.920098
0.919702
0.919617
0.919616
0.919409
0.918911
0.918519
0.918099
0.918067
0.917989
0.917511
0.917432
0.916818
0.916489
0.916176
0.916057
0.915801
0.91569
0.915627
0.915491
0.915382
0.91532
0.9153
0.914797
0.914561
0.914528
0.91419
0.914066
0.913174
0.91314
0.913122
0.91306
0.912954
0.912058
0.911985
0.911691
0.911675
0.911022
0.910922
0.910721
0.910356
0.910229
0.909443
0.909148
0.909106
0.90887
0.908766
0.907873
0.907354
0.907202
0.906103
0.905734
0.905601
0.905564
0.905329
0.905134
0.905011
0.904902
0.904781
0.904585
0.904345
0.904201
[truncated: 580 more rows]

## Sheet: 1C_BRCT 7-8-PHF8-C
	Gilteritinib (ASP2215)	Toremifene Citrate	Lapatinib (GW-572016) Ditosylate	Pazopanib HCl (GW786034 HCl)	Escin	Mefloquine HCl	Calcein-AM 10mM	CB-5083	Nintedanib Ethanesulfonate Salt	Quinacrine 2HCl	Lomitapide Mesylate	Bifonazole	Digoxigenin	Regorafenib	Sunitinib	Sunitinib Malate	Lomitapide	Rilpivirine	Digoxin	Anlotinib (AL3818) dihydrochloride	Sorafenib	Regorafenib Monohydrate	Benidipine HCl	Dronedarone	Lapatinib	Lacidipine	Sorafenib Tosylate	Manidipine	Cilnidipine	Penfluridol	Octenidine Dihydrochloride	Saikosaponin D	Terfenadine	Verteporfin	Ceritinib (LDK378)	Saikosaponin A	Tegaserod Maleate	Mitoxantrone 2HCl	Proflavine Hemisulfate	Etravirine (TMC125)	Homoharringtonine	Halofuginone	Harringtonine	Ponatinib (AP24534)	Auranofin	Sanguinarine	Zinc Pyrithione	Sanguinarine chloride
Repeat1	0.531889	0.344731	0.481748	0.620033	0.485283	0.483594	0.494076	0.454418	0.473785	0.416296	0.239565	0.434114	0.289348	0.296677	0.253841	0.289548	0.216625	0.233267	0.336831	0.226178	0.25668	0.222529	0.245451	0.158017	0.240274	0.152849	0.222574	0.217689	0.236124	0.108962	0.073705	0.122388	0.127504	0.080637	0.07952	0.072589	0.064892	0.086507	0.040917	0.026366	0.008715	0.003918	0.00605	0.007469	0.003378	0.000795	0.001084	0.000753
Repeat2	0.592687	0.586762	0.532054	0.321333	0.362057	0.499777	0.534812	0.397944	0.38789	0.297235	0.382596	0.298087	0.234328	0.217381	0.248969	0.219216	0.354064	0.288715	0.153147	0.308181	0.163011	0.218772	0.245839	0.226037	0.253314	0.29422	0.163957	0.200866	0.164939	0.206595	0.18068	0.203528	0.16963	0.125649	0.104894	0.125908	0.099089	0.051198	0.022399	0.021244	0.005454	0.003297	0.006769	0.007205	0.003724	0.002845	0.001219	0.001205
Repeat3	0.666612	0.617847	0.535327	0.570912	0.630666	0.472395	0.388278	0.385576	0.336236	0.312302	0.396615	0.280972	0.403983	0.373794	0.366837	0.351281	0.281655	0.305694	0.333699	0.255023	0.358498	0.321633	0.256739	0.328629	0.210505	0.256217	0.312851	0.234041	0.151896	0.183887	0.2352	0.143725	0.160843	0.166767	0.172707	0.092214	0.087758	0.070266	0.029832	0.034858	0.019769	0.022476	0.014399	0.010908	0.007928	0.006003	0.002663	0.002602

## Sheet: 1C_BRCT 7-8-FANCJ-C
	Saikosaponin D	Terfenadine	Octenidine Dihydrochloride	Saikosaponin A	Mitoxantrone 2HCl	Homoharringtonine	Escin	Digoxin	Digoxigenin	Gilteritinib (ASP2215)	Dronedarone	Toremifene Citrate	CB-5083	Verteporfin	Pazopanib HCl (GW786034 HCl)	Regorafenib Monohydrate	Sorafenib Tosylate	Quinacrine 2HCl	Lapatinib (GW-572016) Ditosylate	Harringtonine	Regorafenib	Tegaserod Maleate	Lomitapide Mesylate	Proflavine Hemisulfate	Rilpivirine	Sorafenib	Lomitapide	Mefloquine HCl	Halofuginone	Sunitinib Malate	Sunitinib	Anlotinib (AL3818) dihydrochloride	Nintedanib Ethanesulfonate Salt	Bifonazole	Lapatinib	Penfluridol	Calcein-AM 10mM	Manidipine	Benidipine HCl	Lacidipine	Cilnidipine	Ponatinib (AP24534)	Ceritinib (LDK378)	Zinc Pyrithione	Auranofin	Etravirine (TMC125)	Sanguinarine chloride	Sanguinarine
Repeat1	1.67209	1.18789	1.36594	1.42256	1.28239	1.29652	1.30091	1.08045	1.04174	0.96949	1.11907	1.00034	0.584539	0.883965	0.769695	0.70453	0.708935	0.770626	0.721733	0.772653	0.605845	0.86418	0.560855	0.697303	0.733739	0.860828	0.592222	0.464386	0.575868	0.59072	0.572202	0.706748	0.676707	0.555456	0.579786	0.452633	0.422392	0.35068	0.324677	0.242697	0.165481	0.202015	0.201643	0.025867	0.016658	0.013242	0.004599	0.005593
Repeat2	1.22742	1.38506	1.27341	1.22036	1.24705	1.22973	1.08031	1.31673	1.24443	1.06126	1.0375	0.958485	0.903814	1.01454	1.04723	1.00054	0.89853	0.865821	0.802814	0.706295	0.897017	0.710048	0.791561	0.760006	0.899514	0.604333	0.782662	0.820209	0.704342	0.716158	0.73091	0.597255	0.556492	0.439213	0.576475	0.514645	0.365428	0.372564	0.296349	0.245112	0.245078	0.16527	0.139959	0.012542	0.008512	0.018422	0.016018	0.004968
Repeat3	1.33038	1.37717	1.2796	1.16148	1.25146	1.22973	1.34033	1.14436	1.10379	1.14326	0.841667	0.984161	1.36546	0.810143	0.87717	0.895918	0.933508	0.882618	0.881255	0.87601	0.800953	0.701242	0.901218	0.760006	0.576849	0.714898	0.77773	0.781778	0.767778	0.740973	0.663741	0.514386	0.442994	0.640399	0.443297	0.536442	0.439231	0.280872	0.361314	0.299654	0.245419	0.127567	0.080452	0.024723	0.021332	0.014711	0.004456	0.004936

## Sheet: 1D_Auranofin
Time1	12.5μM	25μM	50μM	100μM	200μM	12.5μM	25μM	50μM	100μM	200μM
	Data1	Data2	Data3	Data4	Data5	Fit1	Fit2	Fit3	Fit4	Fit5
330.01	0.017054	0.020243	0.02861	0.02908	0.029874	0	0	0	0	0
330.21	0.020153	0.023151	0.0321	0.032721	0.034899	0.001001	0.001999	0.003983	0.007905	0.015569
330.41	0.022959	0.026836	0.036928	0.035979	0.040857	0.001995	0.003975	0.007889	0.015538	0.030146
330.61	0.02474	0.029981	0.04072	0.039444	0.047569	0.002981	0.005928	0.01172	0.02291	0.043794
330.81	0.028115	0.034139	0.045634	0.043852	0.055002	0.003959	0.007858	0.015477	0.030028	0.056573
331.01	0.03039	0.038526	0.050534	0.049657	0.063419	0.00493	0.009765	0.019162	0.036903	0.068539
331.21	0.032839	0.042673	0.055177	0.053552	0.071138	0.005893	0.011651	0.022775	0.043542	0.079741
331.41	0.034378	0.047669	0.058918	0.059216	0.077882	0.006848	0.013514	0.02632	0.049953	0.090231
331.61	0.03734	0.051952	0.06423	0.064862	0.084778	0.007796	0.015356	0.029795	0.056144	0.100052
331.81	0.040474	0.054078	0.068067	0.068896	0.090877	0.008736	0.017176	0.033204	0.062122	0.109248
332.01	0.042767	0.055863	0.071347	0.073622	0.096121	0.009669	0.018975	0.036548	0.067896	0.117857
332.21	0.045425	0.057516	0.073909	0.078419	0.101975	0.010595	0.020753	0.039827	0.073472	0.125919
332.41	0.04761	0.059389	0.078613	0.081783	0.106495	0.011514	0.02251	0.043042	0.078856	0.133467
332.61	0.049643	0.061064	0.081202	0.083494	0.111456	0.012425	0.024247	0.046196	0.084056	0.140534
332.81	0.049922	0.063121	0.083346	0.088377	0.115023	0.013329	0.025963	0.049289	0.089077	0.147151
333.01	0.051861	0.065058	0.085816	0.091001	0.119113	0.014227	0.02766	0.052323	0.093926	0.153346
333.21	0.055076	0.065744	0.088292	0.093656	0.123556	0.015117	0.029337	0.055298	0.098608	0.159147
333.41	0.057104	0.068185	0.090212	0.09826	0.126439	0.016	0.030994	0.058215	0.103131	0.164578
333.61	0.059313	0.070379	0.09111	0.102716	0.131203	0.016876	0.032632	0.061077	0.107497	0.169664
333.81	0.061995	0.070448	0.093242	0.105487	0.136132	0.017746	0.034251	0.063883	0.111715	0.174425
334.01	0.063111	0.072009	0.094932	0.107534	0.14059	0.018608	0.035851	0.066636	0.115787	0.178883
334.21	0.065038	0.072497	0.096199	0.110041	0.144043	0.019464	0.037432	0.069335	0.11972	0.183057
334.41	0.06575	0.073483	0.098534	0.111199	0.147912	0.020313	0.038995	0.071982	0.123518	0.186966
334.61	0.06553	0.07526	0.099069	0.113478	0.15201	0.021156	0.04054	0.074579	0.127185	0.190625
334.81	0.066724	0.076425	0.101234	0.115839	0.156211	0.021992	0.042067	0.077125	0.130727	0.194051
335.01	0.066513	0.077847	0.102573	0.118586	0.160889	0.022821	0.043576	0.079623	0.134147	0.197259
335.21	0.067322	0.079643	0.103411	0.12002	0.163391	0.023644	0.045067	0.082072	0.13745	0.200263
335.41	0.06791	0.080493	0.105413	0.123697	0.165829	0.02446	0.046541	0.084474	0.14064	0.203075
335.61	0.069464	0.080322	0.1074	0.12499	0.168469	0.02527	0.047998	0.08683	0.14372	0.205708
335.81	0.07024	0.080245	0.108062	0.125095	0.170966	0.026074	0.049438	0.08914	0.146695	0.208174
336.01	0.071603	0.081454	0.10946	0.127933	0.174343	0.026872	0.050861	0.091406	0.149567	0.210482
336.21	0.073612	0.083907	0.110417	0.129816	0.178751	0.027663	0.052267	0.093628	0.152341	0.212643
336.41	0.074312	0.085576	0.110473	0.13073	0.180736	0.028448	0.053657	0.095808	0.15502	0.214667
336.61	0.07523	0.087247	0.109999	0.132541	0.183377	0.029227	0.055031	0.097945	0.157607	0.216562
336.81	0.075394	0.089007	0.111124	0.133087	0.185732	0.029999	0.056389	0.100042	0.160105	0.218336
337.01	0.076768	0.090094	0.112076	0.134468	0.187639	0.030766	0.057731	0.102097	0.162518	0.219997
337.21	0.077281	0.091149	0.112582	0.137565	0.190001	0.031527	0.059057	0.104114	0.164848	0.221552
337.41	0.07802	0.092609	0.113889	0.139714	0.192248	0.032282	0.060368	0.106091	0.167098	0.223008
337.61	0.078204	0.092506	0.1147	0.141968	0.194467	0.03303	0.061664	0.108031	0.16927	0.224372
337.81	0.077183	0.0931	0.115891	0.142815	0.195992	0.033773	0.062945	0.109933	0.171368	0.225648
338.01	0.077122	0.093723	0.116822	0.143923	0.197549	0.034511	0.06421	0.111798	0.173394	0.226844
338.21	0.077654	0.094354	0.116259	0.144796	0.199803	0.035242	0.065461	0.113628	0.175351	0.227963
338.41	0.078086	0.095872	0.11792	0.147744	0.201495	0.035968	0.066698	0.115422	0.177241	0.229011
338.61	0.078525	0.096903	0.119086	0.150176	0.204629	0.036688	0.067919	0.117182	0.179065	0.229992
338.81	0.07959	0.095415	0.120711	0.152521	0.207654	0.037402	0.069127	0.118908	0.180828	0.23091
339.01	0.08072	0.096496	0.122098	0.155564	0.210166	0.038111	0.070321	0.1206	0.182529	0.231771
339.21	0.081426	0.098605	0.122776	0.15779	0.212173	0.038814	0.071501	0.12226	0.184173	0.232576
339.41	0.082423	0.099082	0.124847	0.159305	0.214558	0.039512	0.072666	0.123888	0.18576	0.23333
339.61	0.082571	0.10021	0.124582	0.161281	0.217065	0.040204	0.073819	0.125485	0.187292	0.234036
339.81	0.085145	0.101799	0.12591	0.163205	0.220414	0.040891	0.074958	0.127051	0.188772	0.234697
340.01	0.087064	0.102474	0.126176	0.165445	0.222413	0.041573	0.076084	0.128586	0.190201	0.235316
340.21	0.088799	0.105059	0.126205	0.167182	0.223345	0.042249	0.077196	0.130093	0.191581	0.235895
340.41	0.090156	0.105179	0.126614	0.168272	0.225239	0.04292	0.078296	0.13157	0.192914	0.236438
340.61	0.091192	0.106332	0.127119	0.169704	0.227683	0.043585	0.079382	0.133018	0.194201	0.236946
340.81	0.091121	0.106344	0.12786	0.169615	0.229129	0.044246	0.080457	0.134439	0.195444	0.237421
341.01	0.090711	0.106562	0.128723	0.173193	0.229215	0.044901	0.081518	0.135833	0.196644	0.237867
341.21	0.091969	0.106577	0.131046	0.174829	0.230546	0.045551	0.082567	0.137199	0.197804	0.238284
341.41	0.092941	0.105981	0.131144	0.175224	0.230691	0.046196	0.083604	0.138539	0.198923	0.238674
341.61	0.092586	0.106087	0.131045	0.176609	0.23138	0.046836	0.084629	0.139854	0.200004	0.23904
341.81	0.093485	0.10739	0.131504	0.177771	0.232392	0.047471	0.085642	0.141143	0.201048	0.239382
342.01	0.094365	0.107291	0.131545	0.178353	0.233264	0.048101	0.086644	0.142407	0.202056	0.239702
342.21	0.094654	0.108211	0.130674	0.180059	0.233774	0.048726	0.087633	0.143647	0.203029	0.240003
342.41	0.096505	0.108972	0.132228	0.182315	0.234478	0.049346	0.088611	0.144863	0.203969	0.240283
342.61	0.096423	0.108124	0.134083	0.182287	0.235584	0.049961	0.089578	0.146056	0.204877	0.240547
342.81	0.096823	0.10825	0.134514	0.183908	0.236295	0.050572	0.090533	0.147226	0.205754	0.240793
343.01	0.097306	0.110269	0.136412	0.184977	0.237691	0.051178	0.091477	0.148373	0.206601	0.241023
343.21	0.097669	0.11243	0.136807	0.185543	0.239835	0.051779	0.09241	0.149498	0.207418	0.241239
343.41	0.097062	0.112989	0.137939	0.186693	0.240894	0.052375	0.093333	0.150601	0.208208	0.241441
343.61	0.096724	0.112827	0.139161	0.188505	0.241835	0.052966	0.094244	0.151683	0.20897	0.241631
343.81	0.09672	0.113715	0.141561	0.189062	0.24325	0.053553	0.095145	0.152745	0.209707	0.241808
344.01	0.095145	0.114514	0.142274	0.190321	0.243423	0.054136	0.096036	0.153785	0.210418	0.241974
344.21	0.096102	0.115475	0.144152	0.190978	0.243048	0.054714	0.096916	0.154806	0.211104	0.242129
344.41	0.096423	0.114819	0.146077	0.191408	0.245484	0.055287	0.097786	0.155807	0.211767	0.242275
344.61	0.095348	0.11515	0.145483	0.191488	0.245762	0.055856	0.098645	0.156789	0.212408	0.242411
344.81	0.094122	0.115135	0.146981	0.192201	0.246464	0.05642	0.099495	0.157752	0.213026	0.242538
345.01	0.09485	0.114886	0.15008	0.193546	0.246671	0.05698	0.100335	0.158697	0.213623	0.242658
345.21	0.09685	0.114588	0.150481	0.192978	0.248078	0.057536	0.101165	0.159623	0.2142	0.24277
345.41	0.097054	0.114433	0.149817	0.19367	0.248445	0.058087	0.101985	0.160531	0.214757	0.242874
345.61	0.096885	0.114605	0.150781	0.195355	0.249387	0.058634	0.102796	0.161422	0.215295	0.242972
345.81	0.099115	0.11502	0.151121	0.196692	0.249863	0.059176	0.103597	0.162296	0.215814	0.243064
346.01	0.099467	0.114775	0.151087	0.197747	0.24925	0.059715	0.104389	0.163153	0.216316	0.24315
346.21	0.101772	0.115224	0.152092	0.19957	0.249945	0.060249	0.105172	0.163993	0.2168	0.24323
346.41	0.10366	0.115792	0.153339	0.200012	0.25042	0.060779	0.105946	0.164817	0.217268	0.243306
346.61	0.104229	0.115681	0.153262	0.202067	0.250532	0.061305	0.10671	0.165625	0.21772	0.243376
346.81	0.105839	0.116026	0.153849	0.20439	0.252289	0.061827	0.107466	0.166418	0.218156	0.243442
347.01	0.106501	0.116675	0.155166	0.205638	0.253411	0.062344	0.108213	0.167196	0.218577	0.243504
347.21	0.105978	0.117135	0.15512	0.207299	0.254153	0.062858	0.108951	0.167958	0.218984	0.243562
347.41	0.104421	0.118302	0.155469	0.209068	0.254175	0.063367	0.109681	0.168706	0.219377	0.243616
347.61	0.104612	0.118648	0.157055	0.211329	0.254868	0.063873	0.110402	0.169439	0.219756	0.243667
347.81	0.103384	0.120172	0.157191	0.212789	0.255604	0.064375	0.111114	0.170159	0.220122	0.243715
348.01	0.104069	0.121361	0.156929	0.21379	0.255389	0.064872	0.111819	0.170864	0.220476	0.243759
348.21	0.105523	0.121095	0.157209	0.21387	0.255308	0.065366	0.112515	0.171556	0.220818	0.243801
348.41	0.105218	0.121486	0.156492	0.214422	0.256911	0.065856	0.113203	0.172235	0.221148	0.24384
348.61	0.103705	0.123439	0.157134	0.214225	0.257241	0.066342	0.113883	0.1729	0.221466	0.243876
348.81	0.103854	0.124079	0.158923	0.213627	0.25923	0.066825	0.114555	0.173553	0.221774	0.24391
349.01	0.104428	0.123907	0.160106	0.212129	0.260254	0.067303	0.115219	0.174193	0.222071	0.243942
349.21	0.105888	0.124241	0.160062	0.212367	0.261634	0.067778	0.115876	0.17482	0.222358	0.243972
349.41	0.104548	0.123786	0.161757	0.213197	0.263074	0.068249	0.116525	0.175436	0.222635	0.244
349.61	0.104323	0.124283	0.161908	0.214408	0.264422	0.068716	0.117166	0.17604	0.222903	0.244027
349.81	0.105709	0.125415	0.161179	0.214096	0.265045	0.06918	0.1178	0.176632	0.223161	0.244051
350.01	0.107094	0.125333	0.162545	0.213563	0.265567	0.06964	0.118427	0.177213	0.22341	0.244074
350.21	0.108447	0.124276	0.162579	0.214142	0.266478	0.070097	0.119046	0.177782	0.223651	0.244096
350.41	0.107491	0.124342	0.162823	0.215345	0.266937	0.07055	0.119658	0.178341	0.223884	0.244116
350.61	0.108526	0.124667	0.163717	0.217359	0.26862	0.070999	0.120263	0.178889	0.224109	0.244135
350.81	0.108553	0.124236	0.165174	0.217625	0.270002	0.071445	0.12086	0.179426	0.224326	0.244153
351.01	0.107716	0.126353	0.164843	0.219003	0.270031	0.071887	0.121451	0.179953	0.224535	0.244169
351.21	0.107667	0.126504	0.165171	0.22145	0.27106	0.072326	0.122035	0.18047	0.224738	0.244185
351.41	0.108474	0.126939	0.164472	0.223547	0.271677	0.072762	0.122612	0.180977	0.224933	0.244199
351.61	0.108834	0.12774	0.163918	0.225294	0.271831	0.073194	0.123183	0.181474	0.225122	0.244213
351.81	0.109911	0.128878	0.162728	0.22702	0.2706	0.073622	0.123747	0.181961	0.225304	0.244226
352.01	0.11179	0.129058	0.162589	0.228685	0.27045	0.074048	0.124304	0.182439	0.22548	0.244238
352.21	0.112098	0.129079	0.161322	0.230152	0.271216	0.07447	0.124854	0.182908	0.22565	0.244249
352.41	0.112491	0.129945	0.161182	0.231795	0.271933	0.074888	0.125399	0.183368	0.225814	0.244259
352.61	0.112284	0.130238	0.162506	0.233138	0.271883	0.075304	0.125937	0.183819	0.225973	0.244269
352.81	0.113304	0.128704	0.162669	0.233388	0.272553	0.075716	0.126468	0.184261	0.226126	0.244278
353.01	0.11364	0.128661	0.163497	0.235843	0.274027	0.076125	0.126994	0.184695	0.226274	0.244287
353.21	0.114504	0.128467	0.163709	0.236647	0.274691	0.076531	0.127513	0.185121	0.226417	0.244295
353.41	0.113816	0.128526	0.163783	0.23719	0.275392	0.076933	0.128026	0.185538	0.226554	0.244302
353.61	0.113976	0.129676	0.163263	0.238269	0.274938	0.077333	0.128534	0.185947	0.226688	0.244309
353.81	0.114959	0.129005	0.164217	0.236952	0.275342	0.077729	0.129035	0.186348	0.226816	0.244316
354.01	0.115112	0.127715	0.165155	0.237346	0.275164	0.078122	0.129531	0.186742	0.22694	0.244322
354.21	0.114516	0.12725	0.16617	0.238677	0.275486	0.078512	0.130021	0.187128	0.22706	0.244328
354.41	0.114537	0.12779	0.168052	0.238665	0.276173	0.0789	0.130505	0.187507	0.227176	0.244333
354.61	0.115983	0.129015	0.16971	0.238127	0.276243	0.079284	0.130983	0.187878	0.227288	0.244338
354.81	0.114806	0.129723	0.169618	0.239135	0.276022	0.079665	0.131456	0.188242	0.227396	0.244343
355.01	0.114297	0.132605	0.170939	0.240698	0.275723	0.080043	0.131923	0.188599	0.2275	0.244348
355.21	0.114469	0.131687	0.172265	0.241027	0.276657	0.080418	0.132385	0.18895	0.227601	0.244352
355.41	0.113831	0.132284	0.171615	0.2407	0.277243	0.08079	0.132842	0.189293	0.227698	0.244356
355.61	0.113932	0.134113	0.171817	0.240071	0.276795	0.081159	0.133293	0.18963	0.227792	0.244359
355.81	0.115059	0.133697	0.17218	0.240654	0.276961	0.081526	0.133739	0.18996	0.227883	0.244363
356.01	0.114847	0.133087	0.17298	0.240746	0.277168	0.081889	0.13418	0.190284	0.22797	0.244366
356.21	0.115595	0.134527	0.17325	0.242156	0.277967	0.08225	0.134615	0.190602	0.228055	0.244369
356.41	0.116414	0.133066	0.175608	0.243562	0.277901	0.082607	0.135046	0.190914	0.228136	0.244372
356.61	0.115508	0.132493	0.174729	0.244889	0.27746	0.082962	0.135471	0.19122	0.228215	0.244374
356.81	0.116407	0.132373	0.175807	0.245805	0.2785	0.083315	0.135892	0.191519	0.228291	0.244377
357.01	0.117782	0.133024	0.175836	0.247045	0.279331	0.083664	0.136308	0.191813	0.228365	0.244379
357.21	0.118438	0.133114	0.174481	0.246213	0.279164	0.084011	0.136719	0.192102	0.228436	0.244381
357.41	0.119704	0.134399	0.175064	0.248332	0.279771	0.084355	0.137125	0.192384	0.228505	0.244383
357.61	0.119984	0.134895	0.175847	0.248362	0.280081	0.084696	0.137526	0.192662	0.228571	0.244385
357.81	0.12024	0.134573	0.17629	0.247945	0.28141	0.085035	0.137923	0.192934	0.228635	0.244387
358.01	0.119992	0.134768	0.17615	0.248815	0.281992	0.085371	0.138315	0.193201	0.228697	0.244389
358.21	0.120428	0.135072	0.177066	0.249116	0.283204	0.085704	0.138702	0.193462	0.228756	0.24439
358.41	0.12061	0.135418	0.17693	0.248804	0.283416	0.086035	0.139085	0.193719	0.228814	0.244392
358.61	0.120446	0.13648	0.1772	0.249031	0.284093	0.086363	0.139463	0.19397	0.228869	0.244393
358.81	0.119245	0.137043	0.176962	0.249648	0.285356	0.086689	0.139837	0.194217	0.228923	0.244394
359.01	0.119003	0.137891	0.177829	0.248748	0.286118	0.087012	0.140207	0.194459	0.228975	0.244395
359.21	0.118549	0.13681	0.177432	0.247265	0.287732	0.087333	0.140573	0.194697	0.229025	0.244397
359.41	0.118532	0.136677	0.176872	0.24642	0.288688	0.087651	0.140934	0.19493	0.229073	0.244398
359.61	0.119439	0.136323	0.177457	0.245725	0.289044	0.087966	0.141291	0.195158	0.22912	0.244399
359.81	0.119531	0.135173	0.177589	0.245722	0.289546	0.088279	0.141643	0.195382	0.229165	0.2444
360.01	0.124764	0.131997	0.178233	0.254285	0.278827	0.088592	0.141992	0.195603	0.229209	0.2444
360.21	0.122471	0.131955	0.17773	0.251682	0.276806	0.088239	0.141426	0.194823	0.228296	0.243427
360.41	0.121316	0.131934	0.176815	0.249025	0.273838	0.087887	0.140863	0.194047	0.227386	0.242457
360.61	0.119829	0.131392	0.176036	0.247053	0.270046	0.087537	0.140302	0.193274	0.22648	0.241491
360.81	0.118321	0.130926	0.175473	0.244328	0.266709	0.087188	0.139743	0.192504	0.225578	0.240528
361.01	0.11798	0.130425	0.174974	0.240681	0.262473	0.086841	0.139186	0.191737	0.224679	0.23957
361.21	0.117106	0.129976	0.173881	0.23759	0.258613	0.086495	0.138631	0.190973	0.223784	0.238616
361.41	0.116376	0.129315	0.172368	0.235221	0.255224	0.08615	0.138079	0.190212	0.222892	0.237665
361.61	0.115353	0.129393	0.171322	0.232185	0.251679	0.085807	0.137529	0.189454	0.222004	0.236718
361.81	0.11511	0.12886	0.170145	0.230159	0.248019	0.085465	0.136981	0.188699	0.221119	0.235775
362.01	0.115423	0.128494	0.169653	0.228381	0.245274	0.085124	0.136435	0.187947	0.220238	0.234835
362.21	0.11639	0.128084	0.169405	0.226063	0.24455	0.084785	0.135891	0.187198	0.219361	0.2339
362.41	0.116496	0.126293	0.169524	0.222419	0.243515	0.084447	0.13535	0.186453	0.218487	0.232968
362.61	0.117015	0.12535	0.169229	0.219772	0.242214	0.084111	0.134811	0.18571	0.217616	0.23204
362.81	0.116304	0.124785	0.16771	0.216404	0.240608	0.083776	0.134274	0.18497	0.216749	0.231115
363.01	0.11603	0.125144	0.167919	0.215338	0.238765	0.083442	0.133739	0.184233	0.215886	0.230194
363.21	0.115217	0.125364	0.166744	0.213494	0.237176	0.08311	0.133206	0.183499	0.215025	0.229277
363.41	0.1123	0.126006	0.165198	0.212932	0.235294	0.082778	0.132675	0.182768	0.214169	0.228363
363.61	0.111338	0.124964	0.163735	0.211393	0.232423	0.082449	0.132146	0.182039	0.213315	0.227454
363.81	0.109112	0.125262	0.161891	0.210952	0.230116	0.08212	0.13162	0.181314	0.212465	0.226547
364.01	0.107575	0.125224	0.160906	0.209968	0.227471	0.081793	0.131095	0.180592	0.211619	0.225645
364.21	0.105674	0.12377	0.160862	0.209534	0.225285	0.081467	0.130573	0.179872	0.210776	0.224746
364.41	0.104994	0.122728	0.159403	0.210317	0.222537	0.081142	0.130053	0.179155	0.209936	0.22385
364.61	0.103207	0.121327	0.159175	0.211203	0.22074	0.080819	0.129535	0.178442	0.2091	0.222958
364.81	0.102663	0.120329	0.158848	0.210274	0.219093	0.080497	0.129018	0.177731	0.208266	0.22207
365.01	0.10192	0.119826	0.158425	0.209135	0.217282	0.080176	0.128504	0.177022	0.207437	0.221185
365.21	0.099889	0.11901	0.156514	0.209285	0.215477	0.079857	0.127992	0.176317	0.20661	0.220304
365.41	0.099374	0.118566	0.155527	0.208749	0.214257	0.079539	0.127482	0.175615	0.205787	0.219426
365.61	0.09801	0.118247	0.155018	0.206566	0.213811	0.079222	0.126975	0.174915	0.204967	0.218552
365.81	0.098131	0.116924	0.154752	0.206223	0.213344	0.078906	0.126469	0.174218	0.20415	0.217681
366.01	0.098575	0.116052	0.153927	0.204398	0.213716	0.078592	0.125965	0.173524	0.203337	0.216814
366.21	0.098682	0.116058	0.154141	0.201941	0.213446	0.078279	0.125463	0.172832	0.202527	0.21595
366.41	0.098137	0.114808	0.15394	0.199775	0.210977	0.077967	0.124963	0.172144	0.20172	0.215089
366.61	0.097964	0.114625	0.152397	0.199067	0.210864	0.077656	0.124465	0.171458	0.200916	0.214232
366.81	0.097957	0.114695	0.151787	0.198029	0.209565	0.077347	0.123969	0.170775	0.200116	0.213379
367.01	0.098244	0.114582	0.151516	0.197811	0.208835	0.077039	0.123475	0.170094	0.199318	0.212529
367.21	0.0978	0.113419	0.149669	0.196121	0.208086	0.076732	0.122983	0.169417	0.198524	0.211682
367.41	0.097554	0.112819	0.148423	0.195236	0.206156	0.076426	0.122493	0.168742	0.197733	0.210838
367.61	0.097509	0.112404	0.147208	0.194107	0.203876	0.076121	0.122005	0.168069	0.196945	0.209998
367.81	0.096446	0.112163	0.146447	0.193217	0.201639	0.075818	0.121519	0.1674	0.19616	0.209162
368.01	0.096903	0.110825	0.145828	0.191182	0.198936	0.075516	0.121035	0.166733	0.195379	0.208328
368.21	0.095084	0.10906	0.146229	0.190816	0.197918	0.075215	0.120553	0.166068	0.1946	0.207498
368.41	0.094752	0.109144	0.145791	0.19104	0.197528	0.074915	0.120072	0.165407	0.193825	0.206671
368.61	0.094144	0.109154	0.145897	0.191313	0.197403	0.074617	0.119594	0.164748	0.193053	0.205848
368.81	0.094522	0.107782	0.145478	0.190632	0.195779	0.07432	0.119117	0.164091	0.192284	0.205028
369.01	0.093848	0.107553	0.144928	0.189641	0.195014	0.074024	0.118643	0.163437	0.191518	0.204211
369.21	0.093316	0.105846	0.143805	0.18891	0.194066	0.073729	0.11817	0.162786	0.190754	0.203397
369.41	0.093463	0.105447	0.144621	0.18779	0.193816	0.073435	0.117699	0.162138	0.189994	0.202587
369.61	0.092408	0.104855	0.144583	0.187253	0.193969	0.073142	0.11723	0.161492	0.189237	0.20178
369.81	0.09246	0.102831	0.144948	0.18774	0.193182	0.072851	0.116763	0.160848	0.188483	0.200976
370.01	0.090857	0.102363	0.144279	0.187215	0.191534	0.072561	0.116298	0.160207	0.187732	0.200175
370.21	0.090482	0.102611	0.145336	0.186689	0.189157	0.072271	0.115835	0.159569	0.186984	0.199377
370.41	0.090164	0.101421	0.14459	0.185555	0.187788	0.071983	0.115373	0.158933	0.186239	0.198583
370.61	0.089867	0.101368	0.143755	0.185271	0.187064	0.071697	0.114913	0.1583	0.185497	0.197792
370.81	0.089868	0.100142	0.14268	0.183386	0.185209	0.071411	0.114455	0.157669	0.184758	0.197004
371.01	0.089773	0.100309	0.140947	0.18204	0.184551	0.071126	0.113999	0.157041	0.184022	0.196219
371.21	0.090438	0.099347	0.140289	0.180155	0.18397	0.070843	0.113545	0.156415	0.183289	0.195437
371.41	0.090368	0.097682	0.138817	0.178563	0.181787	0.070561	0.113093	0.155792	0.182559	0.194658
371.61	0.089501	0.096278	0.137898	0.178055	0.180246	0.07028	0.112642	0.155171	0.181831	0.193883
371.81	0.088438	0.094727	0.1376	0.177038	0.17854	0.07	0.112193	0.154553	0.181107	0.19311
372.01	0.087164	0.094302	0.136702	0.175405	0.178637	0.069721	0.111746	0.153937	0.180385	0.192341
372.21	0.086135	0.094661	0.135571	0.175407	0.177835	0.069443	0.111301	0.153324	0.179666	0.191574
372.41	0.087453	0.095201	0.13495	0.174956	0.177022	0.069166	0.110858	0.152713	0.178951	0.190811
372.61	0.086385	0.094103	0.132935	0.174843	0.175907	0.068891	0.110416	0.152105	0.178238	0.190051
372.81	0.085699	0.093199	0.132529	0.173164	0.17524	0.068616	0.109976	0.151499	0.177527	0.189294
373.01	0.086156	0.094047	0.130894	0.172732	0.174624	0.068343	0.109538	0.150895	0.17682	0.188539
373.21	0.085501	0.093079	0.130562	0.172355	0.174555	0.068071	0.109101	0.150294	0.176116	0.187788
373.41	0.08477	0.093107	0.130521	0.172117	0.173209	0.067799	0.108667	0.149695	0.175414	0.18704
373.61	0.084569	0.092794	0.129619	0.172189	0.173298	0.067529	0.108234	0.149098	0.174715	0.186295
373.81	0.084336	0.092292	0.130177	0.172003	0.172535	0.06726	0.107803	0.148504	0.174019	0.185552
374.01	0.082499	0.093466	0.12924	0.171624	0.171951	0.066992	0.107373	0.147913	0.173325	0.184813
374.21	0.08318	0.094106	0.129858	0.171443	0.171386	0.066725	0.106945	0.147323	0.172635	0.184077
374.41	0.082621	0.094816	0.128657	0.170163	0.170499	0.066459	0.106519	0.146736	0.171947	0.183343
374.61	0.081936	0.095257	0.12782	0.169104	0.169805	0.066195	0.106095	0.146152	0.171262	0.182613
374.81	0.081394	0.093776	0.126908	0.16833	0.168564	0.065931	0.105672	0.145569	0.17058	0.181885
375.01	0.081396	0.094385	0.128121	0.168531	0.167438	0.065668	0.105251	0.144989	0.1699	0.181161
375.21	0.080317	0.093957	0.128248	0.167736	0.167649	0.065406	0.104832	0.144412	0.169223	0.180439
375.41	0.079661	0.093581	0.127425	0.168244	0.166442	0.065146	0.104414	0.143836	0.168549	0.17972
375.61	0.079082	0.094018	0.128206	0.168624	0.16605	0.064886	0.103998	0.143263	0.167877	0.179004
375.81	0.077484	0.095007	0.12725	0.168711	0.166247	0.064628	0.103584	0.142692	0.167208	0.178291
376.01	0.077125	0.095583	0.126805	0.16748	0.166115	0.06437	0.103171	0.142124	0.166542	0.17758
376.21	0.076647	0.09452	0.125962	0.166589	0.164702	0.064114	0.10276	0.141558	0.165879	0.176873
376.41	0.07618	0.093345	0.126545	0.166557	0.164494	0.063858	0.10235	0.140994	0.165218	0.176168
376.61	0.074535	0.092798	0.125214	0.166723	0.1648	0.063604	0.101942	0.140432	0.164559	0.175466
376.81	0.074148	0.092953	0.125153	0.165816	0.164789	0.06335	0.101536	0.139872	0.163904	0.174767
377.01	0.07476	0.092191	0.123851	0.166331	0.164348	0.063098	0.101132	0.139315	0.163251	0.174071
377.21	0.073066	0.091064	0.123434	0.166226	0.163988	0.062847	0.100729	0.13876	0.1626	0.173377
377.41	0.072918	0.091053	0.120995	0.165802	0.163764	0.062596	0.100327	0.138207	0.161952	0.172686
377.61	0.073353	0.090678	0.120295	0.16695	0.164163	0.062347	0.099928	0.137656	0.161307	0.171998
377.81	0.072203	0.089812	0.119231	0.166221	0.162958	0.062098	0.09953	0.137108	0.160664	0.171313
378.01	0.071319	0.088559	0.118245	0.165655	0.163119	0.061851	0.099133	0.136562	0.160024	0.17063
378.21	0.071797	0.087228	0.118504	0.164857	0.161742	0.061605	0.098738	0.136018	0.159387	0.16995
378.41	0.072079	0.086485	0.117405	0.16302	0.161117	0.061359	0.098345	0.135476	0.158752	0.169273
378.61	0.072142	0.084252	0.117491	0.161896	0.16011	0.061115	0.097953	0.134936	0.158119	0.168599
378.81	0.071843	0.083409	0.118227	0.161041	0.158489	0.060871	0.097563	0.134398	0.157489	0.167927
379.01	0.072074	0.083834	0.119282	0.159874	0.158255	0.060629	0.097174	0.133863	0.156862	0.167258
379.21	0.072012	0.083517	0.118442	0.158952	0.157909	0.060387	0.096787	0.133329	0.156237	0.166592
379.41	0.072839	0.082723	0.119047	0.158904	0.157273	0.060146	0.096401	0.132798	0.155614	0.165928
379.61	0.071344	0.081863	0.118885	0.157975	0.156877	0.059907	0.096017	0.132269	0.154994	0.165267
379.81	0.070171	0.081339	0.118178	0.15787	0.156214	0.059668	0.095634	0.131742	0.154376	0.164608
380.01	0.070175	0.080147	0.119101	0.156198	0.155924	0.05943	0.095253	0.131217	0.153761	0.163952
380.21	0.069714	0.079692	0.118837	0.15581	0.15517	0.059194	0.094874	0.130694	0.153149	0.163299
380.41	0.069913	0.078843	0.119456	0.155302	0.155733	0.058958	0.094496	0.130173	0.152539	0.162648
380.61	0.070733	0.078592	0.118208	0.154093	0.155283	0.058723	0.094119	0.129655	0.151931	0.162
380.81	0.069885	0.078748	0.118006	0.1525	0.154399	0.058489	0.093744	0.129138	0.151325	0.161355
381.01	0.070285	0.078826	0.116837	0.15227	0.154786	0.058256	0.093371	0.128624	0.150722	0.160712
381.21	0.068887	0.078701	0.116845	0.151485	0.154158	0.058024	0.092999	0.128111	0.150122	0.160072
381.41	0.069151	0.078305	0.114985	0.151019	0.15417	0.057793	0.092628	0.127601	0.149524	0.159434
381.61	0.069369	0.077746	0.114614	0.150795	0.153834	0.057562	0.092259	0.127092	0.148928	0.158799
381.81	0.068972	0.077752	0.11276	0.148479	0.152349	0.057333	0.091891	0.126586	0.148335	0.158166
382.01	0.068605	0.078588	0.113128	0.147275	0.152379	0.057104	0.091525	0.126082	0.147744	0.157536
382.21	0.068853	0.079056	0.112435	0.145948	0.151453	0.056877	0.091161	0.125579	0.147155	0.156908
382.41	0.067869	0.078928	0.111468	0.14368	0.15078	0.05665	0.090797	0.125079	0.146569	0.156283
382.61	0.06657	0.077964	0.111465	0.142862	0.149035	0.056425	0.090436	0.124581	0.145985	0.15566
382.81	0.066154	0.078452	0.111207	0.14241	0.148101	0.0562	0.090075	0.124084	0.145403	0.15504
383.01	0.065776	0.077618	0.110257	0.14156	0.1486	0.055976	0.089716	0.12359	0.144824	0.154422
383.21	0.065563	0.076751	0.109732	0.140949	0.147506	0.055753	0.089359	0.123097	0.144247	0.153807
383.41	0.064282	0.076299	0.109388	0.140634	0.148185	0.055531	0.089003	0.122607	0.143672	0.153194
383.61	0.062757	0.074819	0.108722	0.14125	0.146472	0.055309	0.088648	0.122118	0.143099	0.152584
383.81	0.063069	0.074526	0.109246	0.141713	0.145199	0.055089	0.088295	0.121632	0.142529	0.151976
384.01	0.06387	0.075684	0.108747	0.141188	0.145546	0.05487	0.087943	0.121147	0.141961	0.15137
384.21	0.064303	0.074541	0.10866	0.142069	0.14349	0.054651	0.087593	0.120665	0.141396	0.150767
384.41	0.065166	0.07322	0.10885	0.141867	0.142937	0.054433	0.087244	0.120184	0.140832	0.150167
384.61	0.065218	0.073537	0.10898	0.141329	0.141031	0.054216	0.086896	0.119705	0.140271	0.149568
384.81	0.063997	0.073752	0.109237	0.141684	0.139619	0.054	0.08655	0.119228	0.139712	0.148972
385.01	0.064472	0.073575	0.108984	0.142405	0.139756	0.053785	0.086205	0.118753	0.139156	0.148379
385.21	0.062543	0.073305	0.110631	0.141953	0.138303	0.053571	0.085862	0.11828	0.138601	0.147788
385.41	0.061738	0.073217	0.10947	0.142413	0.137933	0.053357	0.08552	0.117808	0.138049	0.147199
385.61	0.062026	0.073906	0.109415	0.141827	0.136846	0.053145	0.085179	0.117339	0.137499	0.146612
385.81	0.060182	0.074912	0.110165	0.141402	0.134279	0.052933	0.08484	0.116872	0.136951	0.146028
386.01	0.058972	0.07433	0.110025	0.141104	0.134008	0.052722	0.084502	0.116406	0.136406	0.145446
386.21	0.058524	0.074731	0.109648	0.140295	0.134473	0.052512	0.084165	0.115942	0.135862	0.144867
386.41	0.057634	0.074605	0.109559	0.138943	0.134492	0.052303	0.08383	0.11548	0.135321	0.144289
386.61	0.057009	0.074388	0.109653	0.139098	0.134917	0.052094	0.083496	0.11502	0.134782	0.143715
386.81	0.057531	0.074508	0.109186	0.138076	0.134472	0.051887	0.083163	0.114562	0.134245	0.143142
387.01	0.057757	0.074016	0.10778	0.136652	0.135568	0.05168	0.082831	0.114105	0.13371	0.142572
387.21	0.057848	0.072988	0.107486	0.135905	0.136626	0.051474	0.082501	0.113651	0.133177	0.142004
387.41	0.057034	0.072438	0.106245	0.135739	0.138118	0.051269	0.082173	0.113198	0.132646	0.141438
387.61	0.056957	0.071239	0.106062	0.135967	0.137571	0.051065	0.081845	0.112747	0.132118	0.140874
387.81	0.056265	0.070428	0.106085	0.135643	0.13844	0.050861	0.081519	0.112298	0.131591	0.140313
388.01	0.055649	0.069526	0.104858	0.135334	0.138978	0.050659	0.081194	0.11185	0.131067	0.139754
388.21	0.055706	0.067079	0.104755	0.135055	0.137321	0.050457	0.080871	0.111404	0.130545	0.139197
388.41	0.054718	0.066768	0.103997	0.135133	0.136784	0.050256	0.080549	0.110961	0.130025	0.138642
388.61	0.053761	0.065867	0.103249	0.135738	0.137187	0.050056	0.080228	0.110519	0.129507	0.13809
388.81	0.053888	0.065079	0.10247	0.135537	0.136239	0.049856	0.079908	0.110078	0.128991	0.13754
389.01	0.05378	0.064063	0.102831	0.135024	0.136639	0.049658	0.07959	0.10964	0.128477	0.136992
389.21	0.051706	0.063443	0.102128	0.134111	0.13524	0.04946	0.079273	0.109203	0.127965	0.136446
389.41	0.051892	0.062589	0.101378	0.13454	0.134218	0.049263	0.078957	0.108768	0.127455	0.135902
389.61	0.052035	0.062488	0.101034	0.13424	0.132449	0.049066	0.078642	0.108334	0.126947	0.135361
389.81	0.050167	0.062473	0.101365	0.134345	0.130681	0.048871	0.078329	0.107903	0.126441	0.134822
390.01	0.050631	0.062201	0.101178	0.133867	0.131565	0.048676	0.078017	0.107473	0.125937	0.134284
390.21	0.050551	0.064396	0.101154	0.132874	0.131107	0.048482	0.077706	0.107044	0.125436	0.133749
390.41	0.051034	0.06458	0.100794	0.131414	0.130596	0.048289	0.077396	0.106618	0.124936	0.133216
390.61	0.051741	0.06441	0.100025	0.131441	0.129704	0.048097	0.077088	0.106193	0.124438	0.132686
390.81	0.052049	0.065111	0.100428	0.130665	0.127774	0.047905	0.076781	0.10577	0.123942	0.132157
391.01	0.051479	0.066118	0.099232	0.129081	0.128222	0.047714	0.076475	0.105349	0.123449	0.13163
391.21	0.050287	0.065218	0.099424	0.127941	0.129053	0.047524	0.07617	0.104929	0.122957	0.131106
391.41	0.050157	0.065691	0.098448	0.12828	0.128567	0.047335	0.075867	0.104511	0.122467	0.130584
391.61	0.050087	0.06572	0.09834	0.128277	0.128783	0.047146	0.075564	0.104094	0.121979	0.130063
391.81	0.049437	0.064575	0.097967	0.12738	0.129567	0.046958	0.075263	0.10368	0.121493	0.129545
392.01	0.049078	0.064772	0.097854	0.127018	0.129756	0.046771	0.074963	0.103267	0.121009	0.129029
392.21	0.049298	0.064189	0.096974	0.126559	0.127908	0.046585	0.074665	0.102855	0.120527	0.128515
392.41	0.049956	0.063053	0.095337	0.127957	0.128448	0.046399	0.074367	0.102445	0.120046	0.128003
392.61	0.0508	0.061628	0.095161	0.126664	0.128804	0.046214	0.074071	0.102037	0.119568	0.127493
392.81	0.050869	0.061752	0.094972	0.12469	0.128082	0.04603	0.073776	0.101631	0.119092	0.126985
393.01	0.050119	0.060302	0.094484	0.125024	0.127524	0.045847	0.073482	0.101226	0.118617	0.126479
393.21	0.049045	0.060532	0.093382	0.125079	0.127111	0.045664	0.073189	0.100822	0.118145	0.125975
393.41	0.049223	0.060756	0.093138	0.124597	0.126967	0.045482	0.072897	0.100421	0.117674	0.125473
393.61	0.047985	0.060618	0.092938	0.124054	0.126023	0.045301	0.072607	0.10002	0.117205	0.124973
393.81	0.047024	0.060758	0.093444	0.123173	0.124669	0.04512	0.072318	0.099622	0.116738	0.124475
394.01	0.047034	0.061457	0.09323	0.123111	0.12511	0.044941	0.07203	0.099225	0.116273	0.123979
394.21	0.046946	0.060865	0.091935	0.122941	0.123647	0.044762	0.071743	0.09883	0.11581	0.123485
394.41	0.046878	0.060077	0.090598	0.122118	0.123342	0.044583	0.071457	0.098436	0.115348	0.122993
394.61	0.04686	0.060685	0.090984	0.122283	0.12098	0.044406	0.071172	0.098044	0.114889	0.122503
394.81	0.045934	0.061666	0.091224	0.121447	0.119576	0.044229	0.070888	0.097653	0.114431	0.122015
395.01	0.04518	0.06248	0.090414	0.120324	0.11984	0.044052	0.070606	0.097264	0.113975	0.121529
395.21	0.044567	0.062298	0.090898	0.120837	0.119685	0.043877	0.070325	0.096876	0.113521	0.121045
395.41	0.045133	0.06292	0.090759	0.122124	0.119939	0.043702	0.070045	0.09649	0.113068	0.120562
395.61	0.044948	0.062689	0.090055	0.121677	0.121107	0.043528	0.069765	0.096106	0.112618	0.120082
395.81	0.045801	0.061913	0.090399	0.121585	0.121193	0.043355	0.069487	0.095723	0.112169	0.119604
396.01	0.046077	0.062126	0.089533	0.122408	0.119946	0.043182	0.069211	0.095342	0.111722	0.119127
396.21	0.046672	0.060597	0.088248	0.122532	0.119225	0.04301	0.068935	0.094962	0.111277	0.118652
396.41	0.047269	0.059756	0.08782	0.123354	0.119773	0.042838	0.06866	0.094583	0.110834	0.11818
396.61	0.046203	0.058524	0.088445	0.121565	0.119584	0.042668	0.068387	0.094207	0.110392	0.117709
396.81	0.045927	0.057644	0.088745	0.121831	0.119501	0.042498	0.068114	0.093831	0.109952	0.11724
397.01	0.045978	0.056238	0.089225	0.122435	0.118501	0.042328	0.067843	0.093457	0.109514	0.116773
397.21	0.044708	0.057016	0.0897	0.122164	0.119499	0.04216	0.067572	0.093085	0.109078	0.116307
397.41	0.043725	0.05594	0.088445	0.120666	0.119109	0.041992	0.067303	0.092714	0.108643	0.115844
397.61	0.043456	0.054739	0.088126	0.120587	0.117696	0.041824	0.067035	0.092345	0.10821	0.115382
397.81	0.041961	0.054506	0.088136	0.119642	0.116769	0.041658	0.066768	0.091977	0.107779	0.114923
398.01	0.042117	0.05309	0.086523	0.120071	0.117082	0.041492	0.066502	0.09161	0.10735	0.114465
398.21	0.042313	0.05157	0.086362	0.119736	0.11565	0.041327	0.066237	0.091245	0.106922	0.114009
398.41	0.041379	0.052053	0.085275	0.118524	0.114603	0.041162	0.065973	0.090882	0.106496	0.113554
398.61	0.041123	0.051711	0.085456	0.117597	0.113209	0.040998	0.06571	0.09052	0.106072	0.113102
398.81	0.040901	0.05207	0.084173	0.116576	0.114162	0.040835	0.065448	0.090159	0.105649	0.112651
399.01	0.0396	0.052285	0.084765	0.116593	0.114307	0.040672	0.065188	0.0898	0.105228	0.112203
399.21	0.038593	0.053843	0.084888	0.116556	0.114458	0.04051	0.064928	0.089442	0.104809	0.111755
399.41	0.039312	0.053208	0.083958	0.116712	0.11456	0.040348	0.064669	0.089086	0.104391	0.11131
399.61	0.040304	0.052413	0.083623	0.116867	0.115625	0.040188	0.064411	0.088731	0.103975	0.110867
399.81	0.040895	0.053396	0.083793	0.117607	0.116073	0.040027	0.064155	0.088377	0.103561	0.110425
400.01	0.041404	0.053753	0.083812	0.118065	0.116821	0.039868	0.063899	0.088025	0.103149	0.109985
400.21	0.040485	0.052636	0.083094	0.118227	0.118079	0.039709	0.063645	0.087674	0.102738	0.109547
400.41	0.040607	0.05216	0.082171	0.119654	0.117852	0.039551	0.063391	0.087325	0.102328	0.10911
400.61	0.040921	0.051719	0.082793	0.118974	0.118657	0.039393	0.063138	0.086977	0.10192	0.108676
400.81	0.04173	0.051177	0.083473	0.118664	0.118258	0.039236	0.062887	0.08663	0.101514	0.108243
401.01	0.040772	0.051694	0.082412	0.117555	0.116617	0.03908	0.062636	0.086285	0.10111	0.107811
401.21	0.039352	0.051896	0.081834	0.116723	0.117283	0.038924	0.062387	0.085941	0.100707	0.107382
401.41	0.039435	0.051208	0.081961	0.114538	0.11647	0.038769	0.062138	0.085599	0.100306	0.106954
401.61	0.039291	0.051263	0.082153	0.114575	0.115939	0.038615	0.061891	0.085258	0.099906	0.106528
401.81	0.038327	0.050818	0.081853	0.114295	0.114408	0.038461	0.061644	0.084918	0.099508	0.106103
402.01	0.038268	0.049094	0.082186	0.114795	0.11455	0.038308	0.061398	0.08458	0.099112	0.105681
402.21	0.037053	0.048804	0.083728	0.114886	0.113283	0.038155	0.061154	0.084243	0.098717	0.105259
402.41	0.035304	0.048606	0.082961	0.113937	0.11215	0.038003	0.06091	0.083907	0.098323	0.10484
402.61	0.03556	0.047127	0.082617	0.113312	0.111432	0.037852	0.060667	0.083573	0.097932	0.104422
402.81	0.033436	0.048552	0.081983	0.11342	0.110045	0.037701	0.060426	0.08324	0.097541	0.104006
403.01	0.033167	0.047742	0.082731	0.11366	0.108306	0.037551	0.060185	0.082908	0.097153	0.103592
403.21	0.033508	0.047086	0.082071	0.113627	0.108112	0.037401	0.059945	0.082578	0.096766	0.103179
403.41	0.033329	0.045057	0.081714	0.113433	0.106959	0.037252	0.059706	0.082249	0.09638	0.102768
403.61	0.033729	0.044403	0.081456	0.113393	0.108512	0.037104	0.059468	0.081921	0.095996	0.102359
403.81	0.033106	0.044674	0.08139	0.11229	0.108029	0.036956	0.059231	0.081595	0.095614	0.101951
404.01	0.033574	0.043671	0.080605	0.111147	0.107989	0.036808	0.058995	0.08127	0.095233	0.101545
404.21	0.032167	0.042779	0.078686	0.110333	0.106842	0.036662	0.05876	0.080946	0.094853	0.10114
404.41	0.032834	0.042978	0.07806	0.109129	0.106454	0.036516	0.058526	0.080623	0.094475	0.100737
404.61	0.032148	0.043594	0.078973	0.10703	0.10548	0.03637	0.058293	0.080302	0.094099	0.100336
404.81	0.032923	0.042632	0.077745	0.105169	0.104037	0.036225	0.058061	0.079982	0.093724	0.099936
405.01	0.03264	0.042934	0.076983	0.104304	0.103818	0.036081	0.05783	0.079664	0.093351	0.099538
405.21	0.033505	0.04318	0.077516	0.103247	0.104982	0.035937	0.057599	0.079346	0.092979	0.099141
405.41	0.034264	0.043635	0.078375	0.101733	0.105111	0.035794	0.05737	0.07903	0.092608	0.098746
405.61	0.033728	0.04349	0.078369	0.10218	0.105404	0.035651	0.057141	0.078715	0.092239	0.098353
405.81	0.0341	0.043876	0.078089	0.102171	0.10398	0.035509	0.056913	0.078402	0.091872	0.097961
406.01	0.033155	0.04402	0.079545	0.102687	0.104713	0.035368	0.056687	0.078089	0.091506	0.09757
406.21	0.033273	0.044309	0.078352	0.102976	0.103991	0.035227	0.056461	0.077778	0.091141	0.097182
406.41	0.032632	0.044852	0.078017	0.102243	0.103211	0.035087	0.056236	0.077468	0.090778	0.096794
406.61	0.033031	0.044628	0.077139	0.103293	0.103118	0.034947	0.056012	0.077159	0.090416	0.096409
406.81	0.032672	0.045589	0.076263	0.104563	0.102044	0.034808	0.055789	0.076852	0.090056	0.096025
407.01	0.034494	0.04424	0.075758	0.104432	0.102331	0.034669	0.055566	0.076546	0.089697	0.095642
407.21	0.034299	0.043545	0.075092	0.105779	0.102288	0.034531	0.055345	0.076241	0.08934	0.095261
407.41	0.033299	0.044246	0.074636	0.105198	0.102671	0.034393	0.055124	0.075937	0.088984	0.094881
407.61	0.033083	0.043819	0.073897	0.104774	0.103577	0.034256	0.054905	0.075635	0.088629	0.094503
407.81	0.033091	0.043962	0.074209	0.103823	0.103095	0.03412	0.054686	0.075333	0.088276	0.094127
408.01	0.03266	0.043582	0.073593	0.103728	0.102894	0.033984	0.054468	0.075033	0.087924	0.093752
408.21	0.03241	0.043171	0.073327	0.103167	0.102885	0.033848	0.054251	0.074734	0.087574	0.093378
408.41	0.03289	0.042684	0.074038	0.10256	0.103193	0.033713	0.054035	0.074436	0.087225	0.093006
408.61	0.031375	0.042437	0.074449	0.101764	0.102755	0.033579	0.05382	0.07414	0.086878	0.092636
408.81	0.032209	0.040991	0.072786	0.10178	0.103583	0.033445	0.053605	0.073844	0.086531	0.092267
409.01	0.031967	0.040674	0.073197	0.101805	0.104384	0.033312	0.053392	0.07355	0.086187	0.091899
409.21	0.031064	0.040724	0.073493	0.100966	0.104446	0.033179	0.053179	0.073257	0.085843	0.091533
409.41	0.030897	0.039482	0.074098	0.100069	0.104221	0.033047	0.052967	0.072965	0.085501	0.091168
409.61	0.031293	0.039773	0.074078	0.09975	0.103545	0.032915	0.052756	0.072674	0.085161	0.090805
409.81	0.030378	0.039637	0.074321	0.098925	0.10127	0.032784	0.052546	0.072385	0.084821	0.090443
410.01	0.029972	0.038831	0.076204	0.099475	0.101947	0.032654	0.052336	0.072096	0.084483	0.090083
410.21	0.030203	0.038577	0.076169	0.098694	0.100796	0.032524	0.052128	0.071809	0.084147	0.089724
410.41	0.028931	0.038854	0.077161	0.098338	0.10105	0.032394	0.05192	0.071523	0.083811	0.089366
410.61	0.028472	0.03859	0.076095	0.100236	0.100707	0.032265	0.051713	0.071238	0.083477	0.08901
410.81	0.030098	0.039254	0.075919	0.101689	0.09995	0.032136	0.051507	0.070954	0.083145	0.088656
411.01	0.030269	0.039704	0.075515	0.102438	0.098988	0.032008	0.051302	0.070672	0.082814	0.088302
411.21	0.030144	0.039325	0.076014	0.102702	0.098846	0.031881	0.051098	0.07039	0.082484	0.08795
411.41	0.030206	0.040196	0.075068	0.102428	0.098992	0.031754	0.050894	0.07011	0.082155	0.0876
411.61	0.030651	0.03903	0.074924	0.102423	0.098521	0.031627	0.050691	0.06983	0.081828	0.087251
411.81	0.031715	0.039192	0.074221	0.102066	0.099446	0.031501	0.050489	0.069552	0.081502	0.086903
412.01	0.030938	0.038254	0.073497	0.101751	0.098835	0.031376	0.050288	0.069275	0.081177	0.086557
412.21	0.030771	0.037728	0.071943	0.100092	0.09889	0.031251	0.050088	0.068999	0.080853	0.086212
412.41	0.02887	0.037974	0.071185	0.100077	0.097968	0.031126	0.049888	0.068724	0.080531	0.085869
412.61	0.027495	0.036975	0.067989	0.100052	0.098015	0.031002	0.049689	0.06845	0.08021	0.085527
412.81	0.02739	0.037292	0.066394	0.100341	0.097856	0.030879	0.049491	0.068177	0.079891	0.085186
413.01	0.026546	0.037274	0.065913	0.099661	0.096919	0.030756	0.049294	0.067906	0.079573	0.084846
413.21	0.025807	0.037691	0.065711	0.098282	0.097032	0.030633	0.049098	0.067635	0.079255	0.084508
413.41	0.025534	0.036286	0.065744	0.096161	0.096892	0.030511	0.048902	0.067366	0.07894	0.084172
413.61	0.025199	0.037778	0.065765	0.09587	0.096097	0.030389	0.048707	0.067097	0.078625	0.083836
413.81	0.023902	0.037524	0.066647	0.095296	0.096001	0.030268	0.048513	0.06683	0.078312	0.083502
414.01	0.024001	0.036912	0.067261	0.095702	0.097232	0.030148	0.04832	0.066564	0.078	0.08317
414.21	0.023464	0.038055	0.066799	0.096037	0.096483	0.030028	0.048127	0.066298	0.077689	0.082838
414.41	0.022387	0.039375	0.066419	0.097129	0.097355	0.029908	0.047936	0.066034	0.07738	0.082508
414.61	0.022428	0.039213	0.066131	0.09763	0.097295	0.029789	0.047745	0.065771	0.077071	0.082179
414.81	0.023039	0.040113	0.066302	0.098457	0.097158	0.02967	0.047554	0.065509	0.076764	0.081852
415.01	0.021877	0.040541	0.066044	0.097433	0.095818	0.029552	0.047365	0.065248	0.076458	0.081526
415.21	0.022278	0.039339	0.065119	0.097534	0.095776	0.029434	0.047176	0.064988	0.076154	0.081201
415.41	0.022531	0.038948	0.065588	0.098573	0.095242	0.029317	0.046988	0.064729	0.07585	0.080877
415.61	0.022486	0.037486	0.065807	0.098962	0.095816	0.0292	0.046801	0.064471	0.075548	0.080555
415.81	0.021847	0.037216	0.065773	0.098575	0.095552	0.029084	0.046615	0.064214	0.075247	0.080234
416.01	0.021795	0.036034	0.06614	0.098418	0.09365	0.028968	0.046429	0.063959	0.074947	0.079915
416.21	0.02082	0.035755	0.065438	0.098334	0.09321	0.028852	0.046244	0.063704	0.074649	0.079596
416.41	0.020707	0.035399	0.064568	0.098276	0.092716	0.028738	0.04606	0.06345	0.074351	0.079279
416.61	0.021961	0.035118	0.063339	0.097603	0.09221	0.028623	0.045876	0.063197	0.074055	0.078963
416.81	0.022436	0.035356	0.064332	0.096878	0.091944	0.028509	0.045693	0.062945	0.07376	0.078649
417.01	0.02252	0.034435	0.063859	0.096625	0.091656	0.028395	0.045511	0.062694	0.073466	0.078335
417.21	0.023166	0.034849	0.064969	0.095926	0.09219	0.028282	0.04533	0.062445	0.073173	0.078023
417.41	0.023604	0.034945	0.065811	0.095486	0.092346	0.02817	0.045149	0.062196	0.072882	0.077712
417.61	0.024405	0.035928	0.065822	0.095979	0.09208	0.028057	0.044969	0.061948	0.072591	0.077403
417.81	0.025028	0.034953	0.06532	0.095453	0.093144	0.027946	0.04479	0.061701	0.072302	0.077094
418.01	0.02528	0.034084	0.064933	0.095256	0.093309	0.027834	0.044612	0.061455	0.072014	0.076787
418.21	0.025416	0.03466	0.06447	0.09498	0.09332	0.027723	0.044434	0.061211	0.071727	0.076481
418.41	0.024833	0.034223	0.06356	0.093723	0.093588	0.027613	0.044257	0.060967	0.071441	0.076176
418.61	0.024278	0.032832	0.06277	0.092471	0.093296	0.027503	0.044081	0.060724	0.071157	0.075873
418.81	0.023396	0.032782	0.061829	0.092088	0.09215	0.027393	0.043905	0.060482	0.070873	0.07557
419.01	0.022961	0.032041	0.060895	0.091095	0.090908	0.027284	0.04373	0.060241	0.070591	0.075269
419.21	0.022928	0.030858	0.060326	0.091436	0.090643	0.027175	0.043556	0.060001	0.07031	0.074969
419.41	0.021918	0.030232	0.061307	0.090608	0.090077	0.027067	0.043382	0.059762	0.070029	0.074671
419.61	0.020945	0.029781	0.060489	0.089634	0.089548	0.026959	0.043209	0.059524	0.06975	0.074373
419.81	0.020345	0.029453	0.060803	0.088453	0.088338	0.026852	0.043037	0.059286	0.069472	0.074077

## Sheet: 1D_Zinc Pyrithione
Time1	12.5μM	25μM	50μM	100μM	200μM	12.5μM	25μM	50μM	100μM	200μM
	Data1	Data2	Data3	Data4	Data5	Fit1	Fit2	Fit3	Fit4	Fit5
330.01	0.05826	0.090524	0.127822	0.145894	0.134724	0	0	0	0	0
330.21	0.064921	0.103259	0.143917	0.163184	0.153	0.019019	0.037064	0.070431	0.127516	0.211311
330.41	0.073408	0.11665	0.160299	0.180771	0.172768	0.036367	0.069129	0.125244	0.207826	0.298468
330.61	0.08169	0.131347	0.177296	0.198869	0.194139	0.05219	0.096869	0.167903	0.258405	0.334416
330.81	0.091363	0.147006	0.195542	0.216953	0.21532	0.066623	0.120868	0.201101	0.290261	0.349243
331.01	0.100779	0.16243	0.212667	0.234186	0.235564	0.079787	0.141629	0.226938	0.310323	0.355359
331.21	0.110818	0.176895	0.229118	0.25141	0.255733	0.091794	0.15959	0.247045	0.322958	0.357881
331.41	0.121665	0.191297	0.243669	0.267341	0.273842	0.102747	0.175128	0.262694	0.330916	0.358922
331.61	0.130465	0.20333	0.256195	0.279957	0.289103	0.112736	0.18857	0.274872	0.335928	0.359351
331.81	0.138398	0.212924	0.266006	0.289742	0.299927	0.121848	0.200199	0.28435	0.339085	0.359528
332.01	0.145288	0.220462	0.272886	0.297194	0.307824	0.130159	0.21026	0.291726	0.341073	0.359601
332.21	0.149697	0.225958	0.275772	0.300283	0.311372	0.13774	0.218964	0.297466	0.342325	0.359631
332.41	0.153703	0.230073	0.278972	0.301844	0.315633	0.144655	0.226493	0.301934	0.343113	0.359643
332.61	0.157933	0.234993	0.281304	0.305011	0.31877	0.150961	0.233007	0.30541	0.34361	0.359649
332.81	0.163259	0.238896	0.283738	0.308756	0.320918	0.156714	0.238642	0.308116	0.343922	0.359651
333.01	0.167548	0.242461	0.286034	0.311583	0.323425	0.161961	0.243518	0.310222	0.344119	0.359652
333.21	0.171015	0.244871	0.287257	0.313493	0.326545	0.166747	0.247735	0.311861	0.344244	0.359652
333.41	0.174584	0.247499	0.289286	0.317265	0.329176	0.171113	0.251384	0.313136	0.344322	0.359652
333.61	0.176222	0.251325	0.291911	0.319527	0.331479	0.175094	0.25454	0.314129	0.344371	0.359652
333.81	0.177999	0.25354	0.295087	0.321986	0.333335	0.178726	0.257271	0.314901	0.344402	0.359652
334.01	0.1798	0.25556	0.297148	0.324811	0.334206	0.182039	0.259634	0.315502	0.344421	0.359652
334.21	0.180688	0.256007	0.298822	0.326706	0.335367	0.18506	0.261678	0.31597	0.344434	0.359652
334.41	0.181998	0.2574	0.299467	0.327727	0.337367	0.187816	0.263446	0.316334	0.344441	0.359652
334.61	0.182255	0.259448	0.301199	0.32929	0.339388	0.19033	0.264975	0.316618	0.344446	0.359652
334.81	0.184297	0.261123	0.303207	0.330102	0.340115	0.192623	0.266299	0.316838	0.344449	0.359652
335.01	0.185523	0.262262	0.303702	0.331113	0.341487	0.194715	0.267443	0.31701	0.344451	0.359652
335.21	0.187806	0.262641	0.304443	0.33283	0.342803	0.196622	0.268434	0.317144	0.344453	0.359652
335.41	0.190041	0.263814	0.304334	0.334307	0.343768	0.198362	0.269291	0.317247	0.344453	0.359652
335.61	0.190867	0.262775	0.30585	0.334225	0.343284	0.199949	0.270032	0.317328	0.344454	0.359652
335.81	0.192718	0.262873	0.306553	0.335771	0.342696	0.201397	0.270673	0.317391	0.344454	0.359652
336.01	0.193594	0.264193	0.307525	0.337733	0.344247	0.202717	0.271228	0.31744	0.344454	0.359652
336.21	0.195149	0.266332	0.30904	0.33779	0.344851	0.203922	0.271708	0.317478	0.344454	0.359652
336.41	0.197223	0.268245	0.309995	0.338031	0.346338	0.20502	0.272123	0.317508	0.344454	0.359652
336.61	0.198792	0.270038	0.311307	0.339024	0.347529	0.206022	0.272482	0.317531	0.344455	0.359652
336.81	0.20005	0.271056	0.313222	0.340383	0.34917	0.206936	0.272793	0.317549	0.344455	0.359652
337.01	0.200949	0.272519	0.314168	0.340299	0.350371	0.20777	0.273062	0.317563	0.344455	0.359652
337.21	0.201271	0.273314	0.315125	0.339703	0.351132	0.20853	0.273294	0.317574	0.344455	0.359652
337.41	0.202474	0.274879	0.316964	0.340556	0.351857	0.209223	0.273495	0.317583	0.344455	0.359652
337.61	0.20312	0.276313	0.318678	0.340393	0.353042	0.209856	0.273669	0.317589	0.344455	0.359652
337.81	0.203001	0.277149	0.319143	0.341551	0.35407	0.210433	0.27382	0.317594	0.344455	0.359652
338.01	0.204341	0.27715	0.319202	0.341963	0.355669	0.210959	0.27395	0.317598	0.344455	0.359652
338.21	0.203218	0.276821	0.32045	0.342002	0.356769	0.211439	0.274063	0.317601	0.344455	0.359652
338.41	0.202794	0.277811	0.320605	0.342869	0.357847	0.211877	0.274161	0.317604	0.344455	0.359652
338.61	0.201907	0.277449	0.321913	0.343755	0.357806	0.212277	0.274245	0.317606	0.344455	0.359652
338.81	0.202166	0.277222	0.322376	0.343957	0.358107	0.212641	0.274318	0.317607	0.344455	0.359652
339.01	0.202727	0.276091	0.322311	0.345366	0.359617	0.212973	0.274381	0.317608	0.344455	0.359652
339.21	0.203452	0.275231	0.322342	0.346695	0.359735	0.213276	0.274436	0.317609	0.344455	0.359652
339.41	0.204643	0.274465	0.323204	0.347416	0.360782	0.213553	0.274483	0.31761	0.344455	0.359652
339.61	0.205143	0.274006	0.324955	0.347778	0.359802	0.213805	0.274524	0.31761	0.344455	0.359652
339.81	0.206014	0.274091	0.324867	0.348795	0.359924	0.214035	0.274559	0.317611	0.344455	0.359652
340.01	0.206141	0.274974	0.324978	0.349061	0.360441	0.214244	0.27459	0.317611	0.344455	0.359652
340.21	0.206538	0.276595	0.325486	0.349622	0.360402	0.214436	0.274616	0.317611	0.344455	0.359652
340.41	0.206687	0.277331	0.325964	0.350051	0.36055	0.21461	0.274639	0.317612	0.344455	0.359652
340.61	0.20653	0.277016	0.326753	0.351033	0.360616	0.21477	0.274659	0.317612	0.344455	0.359652
340.81	0.205996	0.278093	0.326528	0.351209	0.35947	0.214915	0.274676	0.317612	0.344455	0.359652
341.01	0.205658	0.280203	0.325986	0.350616	0.359267	0.215047	0.274691	0.317612	0.344455	0.359652
341.21	0.206493	0.281559	0.326313	0.350618	0.359661	0.215168	0.274704	0.317612	0.344455	0.359652
341.41	0.207361	0.282608	0.326255	0.350835	0.360762	0.215278	0.274715	0.317612	0.344455	0.359652
341.61	0.207946	0.283514	0.326406	0.351828	0.361779	0.215379	0.274724	0.317612	0.344455	0.359652
341.81	0.208139	0.284454	0.325727	0.35291	0.362061	0.21547	0.274733	0.317612	0.344455	0.359652
342.01	0.208969	0.285331	0.326166	0.352703	0.36293	0.215554	0.27474	0.317612	0.344455	0.359652
342.21	0.207915	0.285916	0.327525	0.352973	0.361716	0.21563	0.274746	0.317612	0.344455	0.359652
342.41	0.206621	0.285579	0.328332	0.354402	0.362136	0.2157	0.274751	0.317612	0.344455	0.359652
342.61	0.205282	0.285549	0.328617	0.355576	0.363159	0.215763	0.274756	0.317612	0.344455	0.359652
342.81	0.206041	0.286049	0.328464	0.355679	0.364544	0.215821	0.27476	0.317612	0.344455	0.359652
343.01	0.207267	0.285215	0.329012	0.355767	0.36519	0.215874	0.274763	0.317612	0.344455	0.359652
343.21	0.208388	0.286006	0.329427	0.355822	0.36601	0.215922	0.274767	0.317612	0.344455	0.359652
343.41	0.208352	0.28585	0.329922	0.35623	0.367903	0.215966	0.274769	0.317612	0.344455	0.359652
343.61	0.208207	0.286545	0.330557	0.355825	0.367956	0.216006	0.274771	0.317612	0.344455	0.359652
343.81	0.209077	0.286217	0.329877	0.35581	0.369054	0.216042	0.274773	0.317612	0.344455	0.359652
344.01	0.209182	0.287028	0.330042	0.356452	0.368936	0.216076	0.274775	0.317612	0.344455	0.359652
344.21	0.209674	0.287879	0.330372	0.357477	0.369246	0.216106	0.274776	0.317612	0.344455	0.359652
344.41	0.209685	0.287311	0.330171	0.356495	0.369019	0.216134	0.274778	0.317612	0.344455	0.359652
344.61	0.209637	0.287909	0.329839	0.357011	0.369647	0.216159	0.274779	0.317612	0.344455	0.359652
344.81	0.208654	0.289389	0.329181	0.358106	0.36934	0.216182	0.27478	0.317612	0.344455	0.359652
345.01	0.208813	0.290819	0.329515	0.357387	0.36991	0.216203	0.274781	0.317612	0.344455	0.359652
345.21	0.209775	0.291369	0.329604	0.35811	0.370364	0.216223	0.274781	0.317612	0.344455	0.359652
345.41	0.210752	0.29171	0.329445	0.359068	0.37019	0.21624	0.274782	0.317612	0.344455	0.359652
345.61	0.211635	0.292292	0.330606	0.360252	0.370447	0.216256	0.274782	0.317612	0.344455	0.359652
345.81	0.212805	0.293774	0.331959	0.360781	0.370274	0.216271	0.274783	0.317612	0.344455	0.359652
346.01	0.213765	0.294314	0.333225	0.360022	0.369251	0.216284	0.274783	0.317612	0.344455	0.359652
346.21	0.213256	0.294386	0.333509	0.361041	0.368481	0.216296	0.274784	0.317612	0.344455	0.359652
346.41	0.213052	0.293245	0.332662	0.361429	0.369684	0.216307	0.274784	0.317612	0.344455	0.359652
346.61	0.213654	0.293682	0.332698	0.361235	0.37015	0.216317	0.274784	0.317612	0.344455	0.359652
346.81	0.215097	0.29239	0.333674	0.360603	0.370465	0.216326	0.274784	0.317612	0.344455	0.359652
347.01	0.216093	0.29157	0.333946	0.361174	0.370133	0.216335	0.274785	0.317612	0.344455	0.359652
347.21	0.216915	0.291512	0.3339	0.361616	0.371617	0.216342	0.274785	0.317612	0.344455	0.359652
347.41	0.216989	0.290211	0.333658	0.361395	0.372697	0.216349	0.274785	0.317612	0.344455	0.359652
347.61	0.218331	0.289883	0.334474	0.359427	0.372524	0.216356	0.274785	0.317612	0.344455	0.359652
347.81	0.219103	0.28964	0.333863	0.359958	0.372929	0.216361	0.274785	0.317612	0.344455	0.359652
348.01	0.218962	0.290297	0.333947	0.359933	0.372748	0.216367	0.274785	0.317612	0.344455	0.359652
348.21	0.218655	0.290786	0.333081	0.360065	0.373133	0.216372	0.274785	0.317612	0.344455	0.359652
348.41	0.217324	0.291005	0.332171	0.360109	0.372881	0.216376	0.274785	0.317612	0.344455	0.359652
348.61	0.218268	0.292551	0.333715	0.360426	0.372916	0.21638	0.274785	0.317612	0.344455	0.359652
348.81	0.217894	0.293619	0.334672	0.360513	0.372436	0.216384	0.274785	0.317612	0.344455	0.359652
349.01	0.218218	0.295219	0.335132	0.35948	0.372376	0.216387	0.274786	0.317612	0.344455	0.359652
349.21	0.218556	0.295753	0.336332	0.361167	0.373889	0.21639	0.274786	0.317612	0.344455	0.359652
349.41	0.218991	0.295862	0.337928	0.361642	0.373758	0.216393	0.274786	0.317612	0.344455	0.359652
349.61	0.218659	0.296925	0.340639	0.361994	0.3742	0.216395	0.274786	0.317612	0.344455	0.359652
349.81	0.219329	0.297738	0.340935	0.362197	0.374697	0.216398	0.274786	0.317612	0.344455	0.359652
350.01	0.219095	0.297399	0.341094	0.361011	0.374591	0.2164	0.274786	0.317612	0.344455	0.359652
350.21	0.217766	0.297298	0.342242	0.361705	0.376258	0.216402	0.274786	0.317612	0.344455	0.359652
350.41	0.216911	0.296087	0.342303	0.362312	0.37763	0.216403	0.274786	0.317612	0.344455	0.359652
350.61	0.216568	0.295708	0.342767	0.363048	0.379013	0.216405	0.274786	0.317612	0.344455	0.359652
350.81	0.216229	0.294933	0.34229	0.364199	0.380561	0.216407	0.274786	0.317612	0.344455	0.359652
351.01	0.215326	0.295556	0.340999	0.364592	0.380504	0.216408	0.274786	0.317612	0.344455	0.359652
351.21	0.216425	0.294812	0.340043	0.36441	0.380541	0.216409	0.274786	0.317612	0.344455	0.359652
351.41	0.216577	0.293352	0.339168	0.364255	0.380624	0.21641	0.274786	0.317612	0.344455	0.359652
351.61	0.216356	0.294099	0.339305	0.364173	0.380532	0.216411	0.274786	0.317612	0.344455	0.359652
351.81	0.216376	0.294309	0.33826	0.366178	0.380578	0.216412	0.274786	0.317612	0.344455	0.359652
352.01	0.215491	0.295009	0.339084	0.366922	0.380005	0.216413	0.274786	0.317612	0.344455	0.359652
352.21	0.215176	0.29502	0.339632	0.368596	0.379637	0.216414	0.274786	0.317612	0.344455	0.359652
352.41	0.215522	0.295776	0.339632	0.368767	0.380176	0.216414	0.274786	0.317612	0.344455	0.359652
352.61	0.215259	0.297774	0.340403	0.367871	0.380065	0.216415	0.274786	0.317612	0.344455	0.359652
352.81	0.21425	0.297368	0.341004	0.368209	0.379302	0.216416	0.274786	0.317612	0.344455	0.359652
353.01	0.214437	0.298625	0.341665	0.367983	0.379337	0.216416	0.274786	0.317612	0.344455	0.359652
353.21	0.214863	0.298654	0.343044	0.368681	0.38103	0.216417	0.274786	0.317612	0.344455	0.359652
353.41	0.215435	0.298851	0.34375	0.367664	0.380576	0.216417	0.274786	0.317612	0.344455	0.359652
353.61	0.215853	0.299134	0.34438	0.367289	0.382028	0.216418	0.274786	0.317612	0.344455	0.359652
353.81	0.216286	0.298912	0.344346	0.366651	0.38312	0.216418	0.274786	0.317612	0.344455	0.359652
354.01	0.216543	0.299187	0.344694	0.366572	0.383962	0.216418	0.274786	0.317612	0.344455	0.359652
354.21	0.216629	0.299339	0.344265	0.367036	0.385997	0.216419	0.274786	0.317612	0.344455	0.359652
354.41	0.217366	0.298688	0.343028	0.367506	0.386019	0.216419	0.274786	0.317612	0.344455	0.359652
354.61	0.217869	0.299134	0.341847	0.367196	0.386329	0.216419	0.274786	0.317612	0.344455	0.359652
354.81	0.217997	0.298492	0.341321	0.368507	0.387028	0.216419	0.274786	0.317612	0.344455	0.359652
355.01	0.218126	0.297788	0.34051	0.367841	0.385535	0.21642	0.274786	0.317612	0.344455	0.359652
355.21	0.219473	0.296819	0.340895	0.368154	0.385387	0.21642	0.274786	0.317612	0.344455	0.359652
355.41	0.219066	0.297232	0.341705	0.368493	0.385664	0.21642	0.274786	0.317612	0.344455	0.359652
355.61	0.220289	0.298766	0.342137	0.369258	0.385999	0.21642	0.274786	0.317612	0.344455	0.359652
355.81	0.221068	0.299259	0.343508	0.370845	0.3857	0.21642	0.274786	0.317612	0.344455	0.359652
356.01	0.221379	0.299118	0.34589	0.370028	0.384868	0.21642	0.274786	0.317612	0.344455	0.359652
356.21	0.221161	0.299202	0.345398	0.370162	0.384785	0.21642	0.274786	0.317612	0.344455	0.359652
356.41	0.220847	0.299003	0.34509	0.369039	0.384111	0.216421	0.274786	0.317612	0.344455	0.359652
356.61	0.21938	0.299457	0.344787	0.368401	0.382898	0.216421	0.274786	0.317612	0.344455	0.359652
356.81	0.219297	0.298305	0.345262	0.369124	0.383146	0.216421	0.274786	0.317612	0.344455	0.359652
357.01	0.220056	0.299767	0.346	0.368199	0.383791	0.216421	0.274786	0.317612	0.344455	0.359652
357.21	0.221031	0.30055	0.345525	0.368314	0.383541	0.216421	0.274786	0.317612	0.344455	0.359652
357.41	0.22115	0.300921	0.345971	0.368037	0.383438	0.216421	0.274786	0.317612	0.344455	0.359652
357.61	0.22082	0.301105	0.346184	0.368059	0.384478	0.216421	0.274786	0.317612	0.344455	0.359652
357.81	0.221276	0.301091	0.345383	0.369204	0.384748	0.216421	0.274786	0.317612	0.344455	0.359652
358.01	0.221998	0.301286	0.344068	0.3702	0.385369	0.216421	0.274786	0.317612	0.344455	0.359652
358.21	0.222036	0.300853	0.344098	0.370527	0.385682	0.216421	0.274786	0.317612	0.344455	0.359652
358.41	0.222062	0.300471	0.344094	0.371405	0.384761	0.216421	0.274786	0.317612	0.344455	0.359652
358.61	0.221781	0.300588	0.343829	0.371351	0.385343	0.216421	0.274786	0.317612	0.344455	0.359652
358.81	0.221872	0.300083	0.344216	0.371879	0.38535	0.216421	0.274786	0.317612	0.344455	0.359652
359.01	0.221555	0.300362	0.344549	0.370687	0.384679	0.216421	0.274786	0.317612	0.344455	0.359652
359.21	0.221689	0.301423	0.345559	0.370099	0.385067	0.216421	0.274786	0.317612	0.344455	0.359652
359.41	0.221987	0.302653	0.346011	0.369292	0.384535	0.216421	0.274786	0.317612	0.344455	0.359652
359.61	0.222825	0.303146	0.346707	0.368157	0.384182	0.216421	0.274786	0.317612	0.344455	0.359652
359.81	0.222559	0.303189	0.348246	0.366892	0.383298	0.216421	0.274786	0.317612	0.344455	0.359652
360.01	0.184034	0.229081	0.255654	0.288858	0.282429	0.216421	0.274786	0.317612	0.344455	0.359652
360.21	0.178142	0.221386	0.246615	0.276136	0.27327	0.208128	0.264256	0.305441	0.331255	0.34587
360.41	0.172396	0.212486	0.236237	0.262634	0.262482	0.200152	0.254129	0.293736	0.318561	0.332616
360.61	0.165788	0.204489	0.22507	0.24749	0.251406	0.192482	0.244391	0.28248	0.306353	0.31987
360.81	0.158599	0.195358	0.213552	0.232816	0.238927	0.185106	0.235026	0.271655	0.294614	0.307612
361.01	0.151602	0.185598	0.202194	0.217885	0.226729	0.178013	0.226019	0.261245	0.283324	0.295824
361.21	0.144662	0.175844	0.190753	0.203583	0.215161	0.171191	0.217358	0.251234	0.272467	0.284488
361.41	0.13779	0.166463	0.179376	0.190208	0.204025	0.164631	0.209029	0.241607	0.262026	0.273586
361.61	0.131162	0.15787	0.168753	0.178668	0.193226	0.158322	0.201019	0.232348	0.251985	0.263102
361.81	0.125278	0.150992	0.15968	0.169011	0.183584	0.152255	0.193315	0.223444	0.242328	0.25302
362.01	0.121347	0.145392	0.152963	0.161826	0.175976	0.146421	0.185907	0.214882	0.233042	0.243324
362.21	0.118545	0.141138	0.147567	0.157448	0.170084	0.14081	0.178783	0.206647	0.224112	0.234
362.41	0.115694	0.137253	0.14365	0.152746	0.165181	0.135414	0.171932	0.198729	0.215524	0.225033
362.61	0.11216	0.134032	0.140003	0.148257	0.160461	0.130225	0.165344	0.191113	0.207265	0.216409
362.81	0.107184	0.129956	0.135908	0.142681	0.156231	0.125234	0.159008	0.183789	0.199322	0.208116
363.01	0.104104	0.123741	0.131629	0.139394	0.152537	0.120435	0.152914	0.176747	0.191684	0.200141
363.21	0.100626	0.120142	0.126995	0.136973	0.148748	0.11582	0.147054	0.169973	0.184338	0.192472
363.41	0.0986	0.116536	0.124823	0.133989	0.144794	0.111382	0.141419	0.16346	0.177274	0.185096
363.61	0.096533	0.113766	0.121031	0.130145	0.141258	0.107114	0.136	0.157196	0.170481	0.178003
363.81	0.094863	0.110719	0.117547	0.126892	0.138292	0.103009	0.130788	0.151172	0.163948	0.171182
364.01	0.09175	0.107235	0.115317	0.124203	0.134688	0.099062	0.125776	0.145379	0.157666	0.164622
364.21	0.089306	0.104548	0.111633	0.120575	0.131113	0.095265	0.120957	0.139808	0.151624	0.158313
364.41	0.086721	0.101921	0.108455	0.117822	0.127167	0.091615	0.116321	0.134451	0.145813	0.152247
364.61	0.083461	0.100994	0.105925	0.114309	0.123995	0.088104	0.111864	0.129298	0.140226	0.146413
364.81	0.080661	0.098463	0.103511	0.112493	0.120208	0.084728	0.107577	0.124344	0.134852	0.140802
365.01	0.078345	0.095006	0.101791	0.10984	0.116822	0.081481	0.103455	0.119579	0.129684	0.135406
365.21	0.076044	0.093159	0.099256	0.108469	0.11388	0.078359	0.09949	0.114996	0.124715	0.130217
365.41	0.07305	0.090862	0.097346	0.106424	0.110657	0.075356	0.095678	0.110589	0.119936	0.125227
365.61	0.072076	0.089232	0.095066	0.10519	0.106039	0.072468	0.092011	0.106352	0.11534	0.120429
365.81	0.070837	0.087398	0.092518	0.102328	0.103594	0.069691	0.088485	0.102276	0.11092	0.115814
366.01	0.070168	0.085583	0.090859	0.099121	0.100175	0.067021	0.085095	0.098357	0.106669	0.111376
366.21	0.069298	0.08299	0.088459	0.096012	0.097714	0.064452	0.081834	0.094588	0.102582	0.107108
366.41	0.068059	0.080825	0.086666	0.094189	0.095668	0.061982	0.078698	0.090963	0.098651	0.103003
366.61	0.064979	0.07958	0.085637	0.091908	0.094995	0.059607	0.075682	0.087477	0.09487	0.099056
366.81	0.063224	0.075747	0.083972	0.088885	0.094071	0.057323	0.072782	0.084125	0.091235	0.09526
367.01	0.063537	0.07398	0.08321	0.088648	0.092523	0.055126	0.069993	0.080901	0.087739	0.09161
367.21	0.062125	0.073251	0.081732	0.087261	0.090211	0.053014	0.067311	0.077801	0.084376	0.088099
367.41	0.060425	0.070659	0.079898	0.08461	0.088924	0.050982	0.064731	0.07482	0.081143	0.084723
367.61	0.058358	0.068323	0.078375	0.081884	0.087537	0.049029	0.062251	0.071953	0.078034	0.081476
367.81	0.05764	0.066419	0.077154	0.080249	0.085883	0.04715	0.059865	0.069195	0.075043	0.078354
368.01	0.055046	0.06331	0.075141	0.079258	0.084591	0.045343	0.057571	0.066544	0.072168	0.075352
368.21	0.051624	0.063037	0.073328	0.078252	0.083188	0.043605	0.055365	0.063994	0.069402	0.072464
368.41	0.049758	0.060785	0.072514	0.077639	0.081743	0.041934	0.053243	0.061541	0.066742	0.069687
368.61	0.047981	0.060325	0.071388	0.076365	0.08039	0.040327	0.051203	0.059183	0.064185	0.067017
368.81	0.047826	0.058974	0.07055	0.075869	0.079247	0.038782	0.049241	0.056915	0.061725	0.064449
369.01	0.04601	0.057716	0.070179	0.074936	0.077941	0.037296	0.047354	0.054734	0.05936	0.061979
369.21	0.044626	0.056407	0.068677	0.074103	0.076775	0.035867	0.045539	0.052637	0.057085	0.059604
369.41	0.043373	0.054938	0.06685	0.072318	0.075645	0.034492	0.043794	0.05062	0.054898	0.05732
369.61	0.042646	0.054012	0.064379	0.07062	0.073485	0.033171	0.042116	0.04868	0.052794	0.055123
369.81	0.040706	0.05099	0.062112	0.06849	0.073389	0.031899	0.040502	0.046814	0.050771	0.053011
370.01	0.039607	0.050498	0.060813	0.066039	0.072611	0.030677	0.03895	0.04502	0.048825	0.050979
370.21	0.038619	0.050168	0.059594	0.064637	0.071653	0.029501	0.037457	0.043295	0.046954	0.049026
370.41	0.036641	0.049003	0.058434	0.063596	0.070277	0.028371	0.036022	0.041636	0.045155	0.047147
370.61	0.035837	0.048202	0.057898	0.06144	0.069247	0.027284	0.034642	0.040041	0.043425	0.04534
370.81	0.036237	0.046624	0.056371	0.058809	0.067196	0.026238	0.033314	0.038506	0.04176	0.043603
371.01	0.035538	0.046484	0.055134	0.05825	0.06505	0.025233	0.032037	0.037031	0.04016	0.041932
371.21	0.032931	0.044579	0.053978	0.056682	0.063312	0.024266	0.03081	0.035612	0.038621	0.040325
371.41	0.032167	0.042895	0.051578	0.054139	0.061937	0.023336	0.029629	0.034247	0.037141	0.03878
371.61	0.032217	0.041361	0.049724	0.054719	0.060169	0.022442	0.028494	0.032935	0.035718	0.037294
371.81	0.031565	0.040255	0.048898	0.055142	0.059331	0.021582	0.027402	0.031672	0.034349	0.035865
372.01	0.030181	0.040298	0.047321	0.05506	0.05812	0.020755	0.026352	0.030459	0.033033	0.03449
372.21	0.029986	0.040383	0.046314	0.053893	0.058442	0.019959	0.025342	0.029292	0.031767	0.033169
372.41	0.030958	0.039327	0.045198	0.053894	0.057736	0.019194	0.024371	0.028169	0.03055	0.031898
372.61	0.030588	0.040376	0.04392	0.053753	0.056771	0.018459	0.023437	0.02709	0.029379	0.030675
372.81	0.030402	0.039808	0.042287	0.052771	0.057628	0.017752	0.022539	0.026052	0.028253	0.0295
373.01	0.028075	0.038023	0.042357	0.051803	0.057792	0.017071	0.021675	0.025053	0.027171	0.028369
373.21	0.027662	0.036247	0.041144	0.050439	0.056968	0.016417	0.020844	0.024093	0.026129	0.027282
373.41	0.026297	0.036422	0.039369	0.048365	0.057228	0.015788	0.020046	0.02317	0.025128	0.026237
373.61	0.024092	0.03503	0.038791	0.048012	0.056843	0.015183	0.019278	0.022282	0.024165	0.025231
373.81	0.022374	0.033698	0.037726	0.047977	0.056817	0.014601	0.018539	0.021428	0.023239	0.024264
374.01	0.021455	0.034672	0.036712	0.046121	0.056382	0.014042	0.017828	0.020607	0.022349	0.023335
374.21	0.020422	0.034058	0.0356	0.044908	0.054275	0.013504	0.017145	0.019817	0.021492	0.02244
374.41	0.02047	0.031774	0.035502	0.043259	0.052776	0.012986	0.016488	0.019058	0.020669	0.02158
374.61	0.020484	0.030371	0.035493	0.042971	0.050928	0.012488	0.015856	0.018328	0.019876	0.020753
374.81	0.019478	0.029666	0.035094	0.040974	0.049721	0.01201	0.015249	0.017625	0.019115	0.019958
375.01	0.017716	0.027808	0.035269	0.039866	0.049471	0.01155	0.014664	0.01695	0.018382	0.019193
375.21	0.017781	0.025973	0.035105	0.039197	0.048298	0.011107	0.014102	0.0163	0.017678	0.018458
375.41	0.01828	0.025594	0.033885	0.039326	0.046995	0.010681	0.013562	0.015676	0.017	0.017751
375.61	0.019305	0.024565	0.034523	0.040629	0.046894	0.010272	0.013042	0.015075	0.016349	0.01707
375.81	0.019781	0.025324	0.035458	0.041553	0.046958	0.009878	0.012542	0.014497	0.015722	0.016416
376.01	0.020703	0.026563	0.035246	0.040455	0.046721	0.0095	0.012062	0.013942	0.01512	0.015787
376.21	0.021228	0.026321	0.035447	0.039367	0.046507	0.009136	0.0116	0.013407	0.014541	0.015182
376.41	0.021227	0.026406	0.035338	0.039199	0.044902	0.008786	0.011155	0.012894	0.013983	0.0146
376.61	0.021856	0.026508	0.033635	0.038969	0.045062	0.008449	0.010728	0.0124	0.013448	0.014041
376.81	0.021298	0.025302	0.03246	0.037765	0.045055	0.008125	0.010317	0.011924	0.012932	0.013503
377.01	0.021106	0.023362	0.032497	0.037934	0.044089	0.007814	0.009921	0.011467	0.012437	0.012985
377.21	0.020844	0.023097	0.031088	0.036744	0.043274	0.007515	0.009541	0.011028	0.01196	0.012488
377.41	0.018434	0.022502	0.03002	0.035358	0.043751	0.007227	0.009175	0.010605	0.011502	0.012009
377.61	0.016095	0.020657	0.029508	0.03576	0.042886	0.00695	0.008824	0.010199	0.011061	0.011549
377.81	0.013496	0.019885	0.028313	0.034955	0.042308	0.006683	0.008486	0.009808	0.010637	0.011106
378.01	0.013417	0.019634	0.026251	0.033363	0.041503	0.006427	0.00816	0.009432	0.010229	0.010681
378.21	0.011937	0.019151	0.024824	0.032145	0.041552	0.006181	0.007848	0.009071	0.009837	0.010272
378.41	0.011012	0.01814	0.023942	0.032099	0.04152	0.005944	0.007547	0.008723	0.009461	0.009878
378.61	0.008843	0.017642	0.024183	0.033006	0.041687	0.005716	0.007258	0.008389	0.009098	0.009499
378.81	0.00778	0.018228	0.023684	0.032679	0.041501	0.005497	0.00698	0.008068	0.008749	0.009135
379.01	0.006418	0.016896	0.023076	0.032454	0.04244	0.005287	0.006712	0.007758	0.008414	0.008785
379.21	0.006275	0.01686	0.023596	0.033348	0.041169	0.005084	0.006455	0.007461	0.008092	0.008449
379.41	0.005691	0.016547	0.023505	0.034262	0.041316	0.004889	0.006208	0.007175	0.007782	0.008125
379.61	0.00479	0.016264	0.023993	0.034225	0.040951	0.004702	0.00597	0.0069	0.007483	0.007814
379.81	0.003003	0.017606	0.023371	0.034751	0.040496	0.004522	0.005741	0.006636	0.007197	0.007514
380.01	0.001648	0.0172	0.023338	0.032065	0.039426	0.004348	0.005521	0.006381	0.006921	0.007226
380.21	0.001306	0.016453	0.022985	0.03218	0.037784	0.004182	0.005309	0.006137	0.006656	0.006949
380.41	0.000784	0.015487	0.023028	0.031968	0.037104	0.004021	0.005106	0.005902	0.006401	0.006683
380.61	0.000776	0.015236	0.022103	0.031797	0.037111	0.003867	0.00491	0.005676	0.006155	0.006427
380.81	-0.00058	0.013901	0.022891	0.031093	0.035404	0.003719	0.004722	0.005458	0.005919	0.006181
381.01	-0.00025	0.012489	0.022784	0.030008	0.035741	0.003577	0.004541	0.005249	0.005693	0.005944
381.21	-0.00092	0.011142	0.023862	0.027947	0.035957	0.00344	0.004367	0.005048	0.005474	0.005716
381.41	-0.00181	0.009705	0.02265	0.026504	0.035894	0.003308	0.0042	0.004854	0.005265	0.005497
381.61	-0.00225	0.008624	0.021875	0.025216	0.034907	0.003181	0.004039	0.004668	0.005063	0.005286
381.81	-0.00197	0.00885	0.021324	0.023945	0.035201	0.003059	0.003884	0.004489	0.004869	0.005084
382.01	-0.00076	0.009405	0.019779	0.023458	0.035824	0.002942	0.003735	0.004317	0.004682	0.004889
382.21	-0.00155	0.008194	0.018554	0.022736	0.036823	0.002829	0.003592	0.004152	0.004503	0.004702
382.41	-0.0005	0.007011	0.01856	0.023031	0.037023	0.002721	0.003454	0.003993	0.00433	0.004521
382.61	-7.2e-05	0.007405	0.018999	0.022785	0.037366	0.002616	0.003322	0.00384	0.004164	0.004348
382.81	0.000311	0.007055	0.017675	0.02309	0.036799	0.002516	0.003195	0.003693	0.004005	0.004181
383.01	-0.00051	0.005545	0.016958	0.02268	0.036481	0.00242	0.003072	0.003551	0.003851	0.004021
383.21	-0.00071	0.005242	0.01541	0.023109	0.036396	0.002327	0.002955	0.003415	0.003704	0.003867
383.41	-0.00141	0.003614	0.013666	0.024011	0.034883	0.002238	0.002841	0.003284	0.003562	0.003719
383.61	-0.00261	0.003839	0.013417	0.02351	0.033047	0.002152	0.002733	0.003158	0.003425	0.003576
383.81	-0.00374	0.004003	0.011965	0.023848	0.032121	0.00207	0.002628	0.003037	0.003294	0.003439
384.01	-0.00433	0.003612	0.011735	0.023744	0.03101	0.00199	0.002527	0.002921	0.003168	0.003308
384.21	-0.00479	0.004322	0.011096	0.025273	0.029652	0.001914	0.00243	0.002809	0.003046	0.003181
384.41	-0.0057	0.004212	0.011681	0.024609	0.028435	0.001841	0.002337	0.002701	0.00293	0.003059
384.61	-0.00573	0.004729	0.011805	0.023985	0.027626	0.00177	0.002248	0.002598	0.002817	0.002942
384.81	-0.00574	0.004243	0.01215	0.022232	0.0281	0.001702	0.002161	0.002498	0.002709	0.002829
385.01	-0.00567	0.003613	0.011876	0.020865	0.028235	0.001637	0.002079	0.002403	0.002606	0.002721
385.21	-0.00649	0.002294	0.012272	0.019431	0.027092	0.001574	0.001999	0.002311	0.002506	0.002616
385.41	-0.00615	0.002093	0.011069	0.018663	0.02654	0.001514	0.001922	0.002222	0.00241	0.002516
385.61	-0.00613	0.002445	0.011023	0.017938	0.025911	0.001456	0.001849	0.002137	0.002317	0.00242
385.81	-0.00646	0.0022	0.010096	0.017498	0.025295	0.0014	0.001778	0.002055	0.002229	0.002327
386.01	-0.00678	0.00226	0.010203	0.017409	0.025799	0.001347	0.00171	0.001976	0.002143	0.002238
386.21	-0.00675	0.001941	0.01007	0.01628	0.026471	0.001295	0.001644	0.0019	0.002061	0.002152
386.41	-0.00558	0.002897	0.010037	0.01747	0.026502	0.001245	0.001581	0.001828	0.001982	0.00207
386.61	-0.00594	0.003314	0.009599	0.017831	0.027194	0.001198	0.001521	0.001758	0.001906	0.00199
386.81	-0.00569	0.003492	0.009422	0.019059	0.026884	0.001152	0.001462	0.00169	0.001833	0.001914
387.01	-0.00621	0.003464	0.009301	0.020102	0.027118	0.001108	0.001406	0.001625	0.001763	0.001841
387.21	-0.00679	0.003271	0.008621	0.020979	0.027589	0.001065	0.001352	0.001563	0.001695	0.00177
387.41	-0.00779	0.002181	0.009784	0.02246	0.02551	0.001024	0.001301	0.001503	0.00163	0.001702
387.61	-0.00887	0.001999	0.009875	0.022058	0.025982	0.000985	0.001251	0.001446	0.001568	0.001637
387.81	-0.00918	0.001717	0.008998	0.022656	0.027245	0.000947	0.001203	0.00139	0.001508	0.001574
388.01	-0.00922	0.00119	0.009606	0.022644	0.02741	0.000911	0.001157	0.001337	0.00145	0.001514
388.21	-0.01003	0.000664	0.009099	0.023568	0.026836	0.000876	0.001112	0.001286	0.001394	0.001456
388.41	-0.01014	-0.00045	0.008996	0.022753	0.027667	0.000843	0.00107	0.001236	0.001341	0.0014
388.61	-0.0103	-0.00078	0.007927	0.021302	0.028191	0.00081	0.001029	0.001189	0.00129	0.001347
388.81	-0.00994	-0.00218	0.007011	0.019436	0.02888	0.000779	0.000989	0.001144	0.00124	0.001295
389.01	-0.00907	-0.00296	0.005666	0.018226	0.027615	0.000749	0.000951	0.0011	0.001193	0.001245
389.21	-0.00975	-0.00361	0.004117	0.017531	0.027049	0.000721	0.000915	0.001058	0.001147	0.001198
389.41	-0.00866	-0.00369	0.003293	0.017607	0.026477	0.000693	0.00088	0.001017	0.001103	0.001152
389.61	-0.0079	-0.00402	0.001595	0.015768	0.02538	0.000666	0.000846	0.000978	0.001061	0.001108
389.81	-0.00848	-0.00514	0.001119	0.014418	0.024383	0.000641	0.000814	0.000941	0.00102	0.001065
390.01	-0.00742	-0.00432	0.00135	0.013965	0.023802	0.000616	0.000783	0.000905	0.000981	0.001024
390.21	-0.00612	-0.0047	-0.00053	0.014058	0.022225	0.000593	0.000753	0.00087	0.000943	0.000985
390.41	-0.00596	-0.00523	-0.0013	0.014286	0.021489	0.00057	0.000724	0.000837	0.000907	0.000947
390.61	-0.00682	-0.00501	-0.00101	0.01356	0.020995	0.000548	0.000696	0.000805	0.000872	0.000911
390.81	-0.00723	-0.00474	-0.00214	0.013358	0.020266	0.000527	0.000669	0.000774	0.000839	0.000876
391.01	-0.00761	-0.00437	-0.00201	0.012702	0.019597	0.000507	0.000644	0.000744	0.000807	0.000843
391.21	-0.00825	-0.0041	-0.00049	0.011487	0.018795	0.000488	0.000619	0.000716	0.000776	0.00081
391.41	-0.00829	-0.00448	-0.00088	0.010782	0.020032	0.000469	0.000595	0.000688	0.000746	0.000779
391.61	-0.00851	-0.00391	-0.00113	0.010393	0.020774	0.000451	0.000573	0.000662	0.000718	0.000749
391.81	-0.00901	-0.0042	-0.0008	0.010849	0.022014	0.000434	0.000551	0.000636	0.00069	0.000721
392.01	-0.01001	-0.00436	0.000738	0.011211	0.021855	0.000417	0.000529	0.000612	0.000664	0.000693
392.21	-0.0106	-0.00426	0.001349	0.012186	0.022868	0.000401	0.000509	0.000589	0.000638	0.000666
392.41	-0.01003	-0.00441	0.001145	0.012335	0.023827	0.000386	0.00049	0.000566	0.000614	0.000641
392.61	-0.01114	-0.00381	-0.00055	0.01186	0.023948	0.000371	0.000471	0.000544	0.00059	0.000616
392.81	-0.01125	-0.00324	-0.00089	0.01135	0.023809	0.000357	0.000453	0.000523	0.000568	0.000593
393.01	-0.01124	-0.00282	-0.00121	0.011199	0.02376	0.000343	0.000436	0.000503	0.000546	0.00057
393.21	-0.01288	-0.00312	-0.00186	0.012513	0.023105	0.00033	0.000419	0.000484	0.000525	0.000548
393.41	-0.01271	-0.00379	-0.00116	0.012877	0.021327	0.000317	0.000403	0.000466	0.000505	0.000527
393.61	-0.01349	-0.00435	-0.00163	0.011948	0.019588	0.000305	0.000387	0.000448	0.000486	0.000507
393.81	-0.01482	-0.00537	-0.0014	0.013283	0.018403	0.000293	0.000372	0.000431	0.000467	0.000488
394.01	-0.01528	-0.00532	-0.00132	0.013683	0.017071	0.000282	0.000358	0.000414	0.000449	0.000469
394.21	-0.01634	-0.00606	-0.0012	0.013622	0.016615	0.000271	0.000344	0.000398	0.000432	0.000451
394.41	-0.01729	-0.00605	-0.0005	0.0124	0.015454	0.000261	0.000331	0.000383	0.000415	0.000434
394.61	-0.01872	-0.00579	-0.00055	0.012357	0.014681	0.000251	0.000319	0.000368	0.000399	0.000417
394.81	-0.01845	-0.0059	-0.00064	0.011746	0.013797	0.000241	0.000306	0.000354	0.000384	0.000401
395.01	-0.01679	-0.00574	0.000142	0.0114	0.012633	0.000232	0.000295	0.000341	0.000369	0.000386
395.21	-0.01596	-0.00576	0.00046	0.010974	0.013813	0.000223	0.000283	0.000328	0.000355	0.000371
395.41	-0.01656	-0.00634	-0.00072	0.011023	0.014969	0.000215	0.000272	0.000315	0.000342	0.000357
395.61	-0.01671	-0.00613	-0.0002	0.010731	0.013928	0.000206	0.000262	0.000303	0.000328	0.000343
395.81	-0.01681	-0.00739	-0.00017	0.009822	0.015023	0.000198	0.000252	0.000291	0.000316	0.00033
396.01	-0.01603	-0.00735	0.000537	0.008949	0.015083	0.000191	0.000242	0.00028	0.000304	0.000317
396.21	-0.01522	-0.00825	0.000241	0.008694	0.016179	0.000184	0.000233	0.000269	0.000292	0.000305
396.41	-0.01517	-0.00864	-0.00215	0.008368	0.016965	0.000177	0.000224	0.000259	0.000281	0.000293
396.61	-0.01589	-0.00751	-0.00405	0.007804	0.017955	0.00017	0.000216	0.000249	0.00027	0.000282
396.81	-0.01515	-0.00742	-0.00463	0.007303	0.018023	0.000163	0.000207	0.00024	0.00026	0.000271
397.01	-0.01527	-0.00894	-0.00524	0.00854	0.018566	0.000157	0.000199	0.00023	0.00025	0.000261
397.21	-0.01612	-0.00984	-0.00573	0.00976	0.017386	0.000151	0.000192	0.000222	0.00024	0.000251
397.41	-0.01623	-0.01029	-0.00678	0.009699	0.017338	0.000145	0.000184	0.000213	0.000231	0.000241
397.61	-0.01772	-0.01138	-0.00727	0.010026	0.017235	0.00014	0.000177	0.000205	0.000222	0.000232
397.81	-0.01812	-0.01163	-0.0078	0.00998	0.017874	0.000134	0.00017	0.000197	0.000214	0.000223
398.01	-0.01976	-0.01164	-0.00689	0.00883	0.017169	0.000129	0.000164	0.00019	0.000206	0.000215
398.21	-0.02036	-0.01201	-0.00667	0.008265	0.016601	0.000124	0.000158	0.000182	0.000198	0.000206
398.41	-0.02019	-0.0122	-0.00685	0.007763	0.016066	0.000119	0.000152	0.000175	0.00019	0.000198
398.61	-0.0205	-0.01249	-0.00719	0.007873	0.016069	0.000115	0.000146	0.000169	0.000183	0.000191
398.81	-0.01912	-0.01254	-0.00663	0.00658	0.014734	0.00011	0.00014	0.000162	0.000176	0.000184
399.01	-0.01865	-0.0121	-0.00729	0.006533	0.014215	0.000106	0.000135	0.000156	0.000169	0.000177
399.21	-0.01874	-0.01106	-0.00606	0.005326	0.014199	0.000102	0.00013	0.00015	0.000163	0.00017
399.41	-0.01992	-0.01121	-0.00538	0.004916	0.013337	9.82e-05	0.000125	0.000144	0.000156	0.000163
399.61	-0.01978	-0.01089	-0.00499	0.003666	0.013156	9.45e-05	0.00012	0.000139	0.00015	0.000157
399.81	-0.02019	-0.01009	-0.00526	0.00232	0.012491	9.09e-05	0.000115	0.000133	0.000145	0.000151
400.01	-0.01947	-0.01093	-0.00574	0.000542	0.013004	8.74e-05	0.000111	0.000128	0.000139	0.000145
400.21	-0.01962	-0.01088	-0.00625	6.37e-05	0.013268	8.4e-05	0.000107	0.000123	0.000134	0.00014
400.41	-0.01998	-0.01089	-0.00706	0.00035	0.013678	8.08e-05	0.000103	0.000119	0.000129	0.000134
400.61	-0.02056	-0.01058	-0.00714	0.000345	0.014465	7.77e-05	9.87e-05	0.000114	0.000124	0.000129
400.81	-0.02124	-0.01143	-0.00726	0.000674	0.014224	7.47e-05	9.49e-05	0.00011	0.000119	0.000124
401.01	-0.02237	-0.01306	-0.00728	0.001392	0.0147	7.19e-05	9.12e-05	0.000105	0.000114	0.000119
401.21	-0.02192	-0.01356	-0.00828	0.001895	0.013918	6.91e-05	8.78e-05	0.000101	0.00011	0.000115
401.41	-0.02302	-0.01351	-0.0085	0.003074	0.015536	6.65e-05	8.44e-05	9.75e-05	0.000106	0.00011
401.61	-0.02437	-0.01408	-0.00837	0.003027	0.015016	6.39e-05	8.12e-05	9.38e-05	0.000102	0.000106
401.81	-0.02456	-0.0145	-0.00892	0.002766	0.015333	6.15e-05	7.8e-05	9.02e-05	9.78e-05	0.000102
402.01	-0.02555	-0.01519	-0.0089	0.003419	0.015824	5.91e-05	7.51e-05	8.68e-05	9.41e-05	9.82e-05
402.21	-0.02476	-0.01611	-0.0096	0.004039	0.015652	5.68e-05	7.22e-05	8.34e-05	9.05e-05	9.45e-05
402.41	-0.02405	-0.01613	-0.00984	0.004556	0.015737	5.47e-05	6.94e-05	8.02e-05	8.7e-05	9.08e-05
402.61	-0.02307	-0.01715	-0.0099	0.004563	0.014771	5.26e-05	6.68e-05	7.72e-05	8.37e-05	8.74e-05
402.81	-0.02266	-0.01742	-0.00916	0.004977	0.013327	5.06e-05	6.42e-05	7.42e-05	8.05e-05	8.4e-05
403.01	-0.02338	-0.01629	-0.00929	0.006223	0.013518	4.86e-05	6.17e-05	7.14e-05	7.74e-05	8.08e-05
403.21	-0.0239	-0.01721	-0.0077	0.006154	0.012771	4.68e-05	5.94e-05	6.86e-05	7.44e-05	7.77e-05
403.41	-0.02377	-0.0181	-0.00712	0.007053	0.012763	4.5e-05	5.71e-05	6.6e-05	7.16e-05	7.47e-05
403.61	-0.02386	-0.01768	-0.00707	0.005776	0.013024	4.32e-05	5.49e-05	6.35e-05	6.88e-05	7.19e-05
403.81	-0.02294	-0.01734	-0.00807	0.004965	0.012759	4.16e-05	5.28e-05	6.1e-05	6.62e-05	6.91e-05
404.01	-0.02301	-0.01876	-0.00838	0.004276	0.013539	4e-05	5.08e-05	5.87e-05	6.37e-05	6.65e-05
404.21	-0.02422	-0.0179	-0.0072	0.004606	0.012855	3.85e-05	4.88e-05	5.64e-05	6.12e-05	6.39e-05
404.41	-0.02493	-0.01832	-0.00685	0.004434	0.013016	3.7e-05	4.7e-05	5.43e-05	5.89e-05	6.15e-05
404.61	-0.02521	-0.01775	-0.00644	0.003558	0.012665	3.56e-05	4.52e-05	5.22e-05	5.66e-05	5.91e-05
404.81	-0.02455	-0.01754	-0.00617	0.003484	0.012253	3.42e-05	4.34e-05	5.02e-05	5.44e-05	5.68e-05
405.01	-0.02504	-0.01798	-0.00635	0.002862	0.011722	3.29e-05	4.18e-05	4.83e-05	5.24e-05	5.47e-05
405.21	-0.02544	-0.01657	-0.00623	0.002709	0.010171	3.16e-05	4.02e-05	4.64e-05	5.04e-05	5.26e-05
405.41	-0.02639	-0.01561	-0.00609	0.004093	0.009826	3.04e-05	3.86e-05	4.46e-05	4.84e-05	5.06e-05
405.61	-0.02654	-0.01622	-0.00749	0.00324	0.009578	2.93e-05	3.71e-05	4.29e-05	4.66e-05	4.86e-05
405.81	-0.02693	-0.01773	-0.00798	0.003929	0.009707	2.81e-05	3.57e-05	4.13e-05	4.48e-05	4.68e-05
406.01	-0.02747	-0.01721	-0.00913	0.003723	0.009274	2.71e-05	3.44e-05	3.97e-05	4.31e-05	4.5e-05
406.21	-0.02711	-0.01751	-0.00959	0.004432	0.009166	2.6e-05	3.3e-05	3.82e-05	4.14e-05	4.32e-05
406.41	-0.02692	-0.01779	-0.01091	0.004012	0.009484	2.5e-05	3.18e-05	3.67e-05	3.98e-05	4.16e-05
406.61	-0.02652	-0.01721	-0.01151	0.00364	0.008839	2.41e-05	3.06e-05	3.53e-05	3.83e-05	4e-05
406.81	-0.02723	-0.01726	-0.012	0.003384	0.008388	2.31e-05	2.94e-05	3.4e-05	3.68e-05	3.85e-05
407.01	-0.02883	-0.01643	-0.01294	0.002233	0.009813	2.23e-05	2.83e-05	3.27e-05	3.54e-05	3.7e-05
407.21	-0.02915	-0.01678	-0.01287	0.00225	0.010506	2.14e-05	2.72e-05	3.14e-05	3.41e-05	3.56e-05
407.41	-0.02933	-0.01678	-0.01237	0.002205	0.010549	2.06e-05	2.61e-05	3.02e-05	3.28e-05	3.42e-05
407.61	-0.02936	-0.01646	-0.0132	0.001459	0.01099	1.98e-05	2.51e-05	2.91e-05	3.15e-05	3.29e-05
407.81	-0.03017	-0.01785	-0.01356	0.001123	0.010378	1.9e-05	2.42e-05	2.79e-05	3.03e-05	3.16e-05
408.01	-0.03141	-0.01747	-0.01307	0.000851	0.010513	1.83e-05	2.32e-05	2.69e-05	2.91e-05	3.04e-05
408.21	-0.03252	-0.0176	-0.01342	0.000777	0.009556	1.76e-05	2.24e-05	2.58e-05	2.8e-05	2.93e-05
408.41	-0.03214	-0.01832	-0.01444	-6.2e-05	0.009576	1.69e-05	2.15e-05	2.48e-05	2.69e-05	2.81e-05
408.61	-0.03247	-0.01832	-0.01461	-0.00073	0.009747	1.63e-05	2.07e-05	2.39e-05	2.59e-05	2.71e-05
408.81	-0.03259	-0.01865	-0.01452	-0.00113	0.010591	1.57e-05	1.99e-05	2.3e-05	2.49e-05	2.6e-05
409.01	-0.03391	-0.01933	-0.01515	-0.00102	0.010711	1.51e-05	1.91e-05	2.21e-05	2.4e-05	2.5e-05
409.21	-0.03424	-0.01919	-0.01552	-0.00073	0.010441	1.45e-05	1.84e-05	2.13e-05	2.3e-05	2.41e-05
409.41	-0.03392	-0.02049	-0.01606	0.000384	0.011218	1.39e-05	1.77e-05	2.04e-05	2.22e-05	2.31e-05
409.61	-0.0345	-0.02207	-0.01621	-0.00072	0.011901	1.34e-05	1.7e-05	1.97e-05	2.13e-05	2.23e-05
409.81	-0.03459	-0.02376	-0.01569	-0.00086	0.011338	1.29e-05	1.64e-05	1.89e-05	2.05e-05	2.14e-05
410.01	-0.03369	-0.02303	-0.01626	-0.00125	0.011151	1.24e-05	1.57e-05	1.82e-05	1.97e-05	2.06e-05
410.21	-0.03285	-0.02398	-0.01483	-0.00117	0.012428	1.19e-05	1.51e-05	1.75e-05	1.9e-05	1.98e-05
410.41	-0.03224	-0.02404	-0.01553	-0.00256	0.012374	1.15e-05	1.45e-05	1.68e-05	1.82e-05	1.9e-05
410.61	-0.03126	-0.02354	-0.01385	-0.00283	0.012058	1.1e-05	1.4e-05	1.62e-05	1.75e-05	1.83e-05
410.81	-0.03137	-0.02415	-0.01285	-0.00295	0.012173	1.06e-05	1.35e-05	1.55e-05	1.69e-05	1.76e-05
411.01	-0.03196	-0.02287	-0.01218	-0.0024	0.012132	1.02e-05	1.29e-05	1.5e-05	1.62e-05	1.69e-05
411.21	-0.03113	-0.02294	-0.01067	-0.00054	0.012514	9.8e-06	1.24e-05	1.44e-05	1.56e-05	1.63e-05
411.41	-0.03038	-0.02345	-0.00993	-0.00017	0.010618	9.42e-06	1.2e-05	1.38e-05	1.5e-05	1.57e-05
411.61	-0.0296	-0.02404	-0.01014	-0.00013	0.010312	9.06e-06	1.15e-05	1.33e-05	1.44e-05	1.51e-05
411.81	-0.03014	-0.02358	-0.01015	0.001137	0.009582	8.71e-06	1.11e-05	1.28e-05	1.39e-05	1.45e-05
412.01	-0.03045	-0.02187	-0.00994	0.001986	0.009026	8.38e-06	1.06e-05	1.23e-05	1.33e-05	1.39e-05
412.21	-0.03084	-0.02221	-0.01097	0.003102	0.008419	8.06e-06	1.02e-05	1.18e-05	1.28e-05	1.34e-05
412.41	-0.03123	-0.02132	-0.011	0.003528	0.007916	7.75e-06	9.84e-06	1.14e-05	1.23e-05	1.29e-05
412.61	-0.03185	-0.02076	-0.01093	0.003542	0.008056	7.45e-06	9.46e-06	1.09e-05	1.19e-05	1.24e-05
412.81	-0.03259	-0.02019	-0.01114	0.002857	0.008105	7.17e-06	9.1e-06	1.05e-05	1.14e-05	1.19e-05
413.01	-0.03338	-0.0206	-0.01225	0.002902	0.008858	6.89e-06	8.75e-06	1.01e-05	1.1e-05	1.15e-05
413.21	-0.03402	-0.02137	-0.013	0.001418	0.008301	6.63e-06	8.41e-06	9.73e-06	1.06e-05	1.1e-05
413.41	-0.03547	-0.02257	-0.01344	0.000962	0.008769	6.37e-06	8.09e-06	9.35e-06	1.01e-05	1.06e-05
413.61	-0.03596	-0.02278	-0.01335	0.000449	0.008051	6.13e-06	7.78e-06	9e-06	9.76e-06	1.02e-05
413.81	-0.03595	-0.02401	-0.01385	-0.00024	0.007521	5.89e-06	7.48e-06	8.65e-06	9.38e-06	9.8e-06
414.01	-0.03648	-0.02409	-0.01403	-0.00189	0.007408	5.67e-06	7.2e-06	8.32e-06	9.02e-06	9.42e-06
414.21	-0.03626	-0.02489	-0.0136	-0.00405	0.008023	5.45e-06	6.92e-06	8e-06	8.68e-06	9.06e-06
414.41	-0.0358	-0.02534	-0.01526	-0.00421	0.007528	5.24e-06	6.66e-06	7.69e-06	8.34e-06	8.71e-06
414.61	-0.03584	-0.02444	-0.01599	-0.0044	0.007786	5.04e-06	6.4e-06	7.4e-06	8.02e-06	8.38e-06
414.81	-0.0358	-0.02471	-0.01715	-0.00535	0.007546	4.85e-06	6.16e-06	7.12e-06	7.72e-06	8.06e-06
415.01	-0.03566	-0.02575	-0.01775	-0.00448	0.007049	4.66e-06	5.92e-06	6.84e-06	7.42e-06	7.75e-06
415.21	-0.03477	-0.02666	-0.01844	-0.00432	0.00733	4.48e-06	5.69e-06	6.58e-06	7.14e-06	7.45e-06
415.41	-0.03468	-0.02746	-0.0187	-0.00489	0.006514	4.31e-06	5.47e-06	6.33e-06	6.86e-06	7.17e-06
415.61	-0.03479	-0.02802	-0.01821	-0.00598	0.007712	4.15e-06	5.27e-06	6.09e-06	6.6e-06	6.89e-06
415.81	-0.03443	-0.02685	-0.01639	-0.00475	0.007074	3.99e-06	5.06e-06	5.85e-06	6.35e-06	6.63e-06
416.01	-0.03549	-0.02746	-0.01535	-0.0053	0.006605	3.84e-06	4.87e-06	5.63e-06	6.1e-06	6.37e-06
416.21	-0.03507	-0.02739	-0.01546	-0.0049	0.005855	3.69e-06	4.68e-06	5.41e-06	5.87e-06	6.13e-06
416.41	-0.03489	-0.02702	-0.01491	-0.0051	0.005485	3.55e-06	4.5e-06	5.21e-06	5.64e-06	5.89e-06
416.61	-0.03524	-0.02836	-0.01554	-0.00542	0.005774	3.41e-06	4.33e-06	5.01e-06	5.43e-06	5.67e-06
416.81	-0.03527	-0.02897	-0.015	-0.00423	0.005895	3.28e-06	4.16e-06	4.81e-06	5.22e-06	5.45e-06
417.01	-0.03661	-0.03021	-0.01468	-0.0031	0.006323	3.15e-06	4.01e-06	4.63e-06	5.02e-06	5.24e-06
417.21	-0.03693	-0.02942	-0.01497	-0.00366	0.006528	3.03e-06	3.85e-06	4.45e-06	4.83e-06	5.04e-06
417.41	-0.03763	-0.02871	-0.01493	-0.00221	0.006916	2.92e-06	3.7e-06	4.28e-06	4.64e-06	4.85e-06
417.61	-0.03778	-0.02802	-0.01457	-0.00105	0.005482	2.81e-06	3.56e-06	4.12e-06	4.47e-06	4.66e-06
417.81	-0.03894	-0.02879	-0.01552	-0.00149	0.005454	2.7e-06	3.43e-06	3.96e-06	4.29e-06	4.48e-06
418.01	-0.03973	-0.02833	-0.01523	-0.00217	0.005529	2.59e-06	3.29e-06	3.81e-06	4.13e-06	4.31e-06
418.21	-0.03883	-0.02776	-0.01574	-0.00234	0.005506	2.5e-06	3.17e-06	3.66e-06	3.97e-06	4.15e-06
418.41	-0.03897	-0.02709	-0.01656	-0.00162	0.005243	2.4e-06	3.05e-06	3.52e-06	3.82e-06	3.99e-06
418.61	-0.0388	-0.02553	-0.01722	-0.00228	0.005532	2.31e-06	2.93e-06	3.39e-06	3.67e-06	3.83e-06
418.81	-0.03759	-0.02587	-0.01679	-0.00282	0.004597	2.22e-06	2.82e-06	3.26e-06	3.53e-06	3.69e-06
419.01	-0.03682	-0.0253	-0.01588	-0.00238	0.004127	2.13e-06	2.71e-06	3.13e-06	3.4e-06	3.55e-06
419.21	-0.0359	-0.02399	-0.01501	-0.00355	0.004503	2.05e-06	2.61e-06	3.01e-06	3.27e-06	3.41e-06
419.41	-0.03478	-0.02311	-0.01317	-0.00462	0.004408	1.97e-06	2.51e-06	2.9e-06	3.14e-06	3.28e-06
419.61	-0.03295	-0.02198	-0.0115	-0.0059	0.004751	1.9e-06	2.41e-06	2.79e-06	3.02e-06	3.15e-06
419.81	-0.03149	-0.02074	-0.00978	-0.0059	0.003877	1.83e-06	2.32e-06	2.68e-06	2.91e-06	3.03e-06

## Sheet: 1D_Sanguinarine
Time1	12.5μM	25μM	50μM	100μM	200μM	12.5μM	25μM	50μM	100μM	200μM
	Data1	Data2	Data3	Data4	Data5	Fit1	Fit2	Fit3	Fit4	Fit5
330.01	0.028602	0	0.036206	0	0.095174	0	0.172189	0	0.367034	0
330.21	0.031357	0.007754	0.042382	0.015464	0.102805	0.030755	0.188353	0.060825	0.380956	0.118971
330.41	0.033799	0.01459	0.049598	0.029019	0.111871	0.057405	0.205271	0.112334	0.397262	0.215193
330.61	0.035684	0.020616	0.057249	0.040901	0.122003	0.080499	0.223597	0.155954	0.414627	0.293016
330.81	0.037819	0.025929	0.065243	0.051316	0.131888	0.100511	0.24258	0.192894	0.43277	0.355958
331.01	0.040582	0.030613	0.07276	0.060446	0.141133	0.117852	0.260755	0.224176	0.450804	0.406865
331.21	0.042125	0.034743	0.079945	0.068449	0.15092	0.132878	0.278206	0.250667	0.468718	0.448038
331.41	0.044857	0.038384	0.087648	0.075463	0.160294	0.145899	0.293988	0.273101	0.485341	0.481338
331.61	0.047808	0.041593	0.093126	0.081612	0.16871	0.157183	0.308123	0.2921	0.500513	0.50827
331.81	0.050192	0.044423	0.09779	0.087002	0.175634	0.16696	0.319024	0.308188	0.513409	0.530053
332.01	0.052609	0.046918	0.101459	0.091727	0.180843	0.175433	0.327154	0.321812	0.523349	0.547671
332.21	0.054312	0.049117	0.103186	0.095868	0.184315	0.182775	0.331167	0.33335	0.530092	0.56192
332.41	0.056451	0.051056	0.104626	0.099498	0.187024	0.189137	0.33514	0.343121	0.536244	0.573444
332.61	0.058515	0.052766	0.106516	0.10268	0.190198	0.19465	0.339377	0.351395	0.541678	0.582765
332.81	0.060285	0.054273	0.107345	0.10547	0.192463	0.199427	0.343826	0.358402	0.547502	0.590303
333.01	0.062645	0.055601	0.108587	0.107915	0.193652	0.203567	0.347195	0.364336	0.552804	0.5964
333.21	0.064535	0.056773	0.109943	0.110058	0.196078	0.207154	0.349619	0.369362	0.557044	0.601331
333.41	0.065201	0.057805	0.110292	0.111936	0.196779	0.210263	0.3522	0.373617	0.560632	0.60532
333.61	0.065952	0.058716	0.110952	0.113583	0.19819	0.212956	0.354007	0.377221	0.563122	0.608545
333.81	0.065694	0.059518	0.112418	0.115027	0.200642	0.21529	0.35636	0.380273	0.566021	0.611154
334.01	0.066161	0.060226	0.112308	0.116292	0.202378	0.217313	0.359461	0.382857	0.568187	0.613264
334.21	0.067461	0.06085	0.113326	0.117401	0.203201	0.219066	0.361367	0.385046	0.570843	0.614971
334.41	0.067379	0.0614	0.114464	0.118373	0.205729	0.220584	0.362621	0.386899	0.574216	0.616351
334.61	0.065632	0.061885	0.114893	0.119225	0.205978	0.2219	0.364699	0.388469	0.577853	0.617467
334.81	0.06605	0.062312	0.116209	0.119972	0.206329	0.223041	0.366872	0.389798	0.580773	0.61837
335.01	0.065686	0.062689	0.116422	0.120627	0.208065	0.224029	0.36861	0.390923	0.583291	0.6191
335.21	0.064854	0.063021	0.117323	0.121201	0.209262	0.224885	0.370676	0.391877	0.584666	0.619691
335.41	0.065714	0.063314	0.119086	0.121704	0.209488	0.225627	0.371545	0.392684	0.586908	0.620169
335.61	0.066184	0.063573	0.120148	0.122145	0.209849	0.226271	0.372557	0.393367	0.589268	0.620555
335.81	0.066504	0.0638	0.121619	0.122532	0.209963	0.226828	0.373416	0.393946	0.590641	0.620867
336.01	0.067363	0.064001	0.12223	0.12287	0.209393	0.227311	0.374356	0.394436	0.592448	0.62112
336.21	0.067863	0.064178	0.12224	0.123167	0.208916	0.227729	0.375179	0.394852	0.594066	0.621324
336.41	0.069335	0.064334	0.121357	0.123428	0.209257	0.228092	0.375647	0.395203	0.594815	0.62149
336.61	0.06963	0.064471	0.121373	0.123656	0.208599	0.228406	0.376658	0.395501	0.595836	0.621624
336.81	0.070683	0.064593	0.121215	0.123856	0.208951	0.228678	0.378129	0.395753	0.597744	0.621732
337.01	0.071712	0.0647	0.12184	0.124031	0.209529	0.228914	0.378624	0.395967	0.5982	0.621819
337.21	0.072052	0.064794	0.121642	0.124185	0.209946	0.229118	0.378916	0.396147	0.599223	0.62189
337.41	0.072149	0.064877	0.120741	0.12432	0.209678	0.229295	0.380139	0.396301	0.600934	0.621947
337.61	0.071475	0.06495	0.120954	0.124438	0.210869	0.229449	0.380623	0.39643	0.601088	0.621993
337.81	0.070304	0.065015	0.121289	0.124541	0.2116	0.229582	0.382084	0.39654	0.602522	0.622031
338.01	0.070807	0.065072	0.121547	0.124632	0.211526	0.229697	0.383351	0.396633	0.603764	0.622061
338.21	0.071745	0.065122	0.121871	0.124712	0.212659	0.229797	0.383219	0.396712	0.605522	0.622085
338.41	0.070951	0.065166	0.122026	0.124781	0.214576	0.229884	0.384127	0.396778	0.606432	0.622105
338.61	0.07033	0.065205	0.122722	0.124843	0.214214	0.229959	0.386571	0.396835	0.60903	0.622121
338.81	0.071648	0.06524	0.123059	0.124896	0.215373	0.230024	0.388051	0.396883	0.610184	0.622134
339.01	0.070752	0.06527	0.123461	0.124943	0.217274	0.23008	0.388972	0.396923	0.61196	0.622145
339.21	0.070643	0.065297	0.124314	0.124984	0.217301	0.230129	0.390095	0.396958	0.61179	0.622153
339.41	0.070986	0.06532	0.126358	0.12502	0.217494	0.230171	0.390358	0.396987	0.613604	0.62216
339.61	0.071635	0.065341	0.127068	0.125052	0.218589	0.230208	0.390258	0.397011	0.614503	0.622166
339.81	0.071489	0.065359	0.125988	0.12508	0.218632	0.23024	0.390408	0.397032	0.614528	0.62217
340.01	0.07078	0.065375	0.125158	0.125104	0.218097	0.230267	0.389691	0.39705	0.614781	0.622174
340.21	0.070261	0.06539	0.124115	0.125125	0.217634	0.230291	0.390494	0.397065	0.615308	0.622177
340.41	0.070651	0.065402	0.12398	0.125144	0.218903	0.230312	0.391007	0.397077	0.615302	0.622179
340.61	0.070662	0.065413	0.124731	0.12516	0.219046	0.230329	0.39113	0.397088	0.615325	0.622181
340.81	0.072256	0.065423	0.126076	0.125175	0.220507	0.230345	0.391774	0.397097	0.617115	0.622182
341.01	0.074239	0.065432	0.126253	0.125187	0.221031	0.230358	0.392194	0.397105	0.616771	0.622184
341.21	0.074718	0.065439	0.125908	0.125198	0.220914	0.23037	0.392139	0.397111	0.61863	0.622185
341.41	0.074495	0.065446	0.125768	0.125208	0.220367	0.23038	0.392825	0.397117	0.619906	0.622186
341.61	0.074385	0.065452	0.127556	0.125216	0.221382	0.230389	0.393557	0.397121	0.620421	0.622186
341.81	0.075012	0.065457	0.127632	0.125224	0.22053	0.230396	0.394061	0.397125	0.622969	0.622187
342.01	0.075666	0.065462	0.127678	0.12523	0.220674	0.230403	0.394605	0.397129	0.624357	0.622187
342.21	0.076461	0.065466	0.127749	0.125236	0.221848	0.230409	0.395178	0.397132	0.625314	0.622188
342.41	0.076659	0.065469	0.12844	0.125241	0.222401	0.230414	0.396192	0.397134	0.62637	0.622188
342.61	0.076448	0.065472	0.128328	0.125245	0.22243	0.230418	0.397731	0.397136	0.628277	0.622188
342.81	0.076321	0.065475	0.127484	0.125249	0.223372	0.230422	0.397198	0.397138	0.628491	0.622188
343.01	0.076011	0.065478	0.128429	0.125253	0.224083	0.230425	0.398889	0.397139	0.62939	0.622188
343.21	0.075765	0.06548	0.128396	0.125256	0.223892	0.230428	0.399311	0.39714	0.629266	0.622189
343.41	0.075753	0.065482	0.128213	0.125258	0.224139	0.23043	0.399784	0.397141	0.630765	0.622189
343.61	0.075007	0.065483	0.127336	0.125261	0.223562	0.230432	0.399334	0.397142	0.629935	0.622189
343.81	0.074617	0.065485	0.12597	0.125262	0.223198	0.230434	0.400221	0.397143	0.629909	0.622189
344.01	0.073328	0.065486	0.125846	0.125264	0.223369	0.230436	0.400898	0.397144	0.630612	0.622189
344.21	0.073529	0.065487	0.126298	0.125266	0.223613	0.230437	0.401835	0.397144	0.630758	0.622189
344.41	0.073975	0.065488	0.126459	0.125267	0.224208	0.230438	0.401641	0.397145	0.63023	0.622189
344.61	0.07445	0.065489	0.127101	0.125268	0.224328	0.230439	0.401833	0.397145	0.629754	0.622189
344.81	0.076189	0.06549	0.128087	0.125269	0.224862	0.23044	0.403206	0.397145	0.631005	0.622189
345.01	0.076623	0.065491	0.128771	0.12527	0.224166	0.230441	0.402767	0.397146	0.630657	0.622189
345.21	0.075524	0.065491	0.128337	0.125271	0.224463	0.230441	0.403255	0.397146	0.631539	0.622189
345.41	0.07524	0.065492	0.129617	0.125272	0.224816	0.230442	0.403114	0.397146	0.631725	0.622189
345.61	0.07553	0.065492	0.130376	0.125272	0.225228	0.230442	0.403954	0.397146	0.632631	0.622189
345.81	0.075499	0.065493	0.129953	0.125273	0.223736	0.230443	0.402892	0.397146	0.633728	0.622189
346.01	0.076195	0.065493	0.130492	0.125273	0.225552	0.230443	0.401867	0.397147	0.634289	0.622189
346.21	0.077024	0.065493	0.129956	0.125274	0.225638	0.230444	0.401454	0.397147	0.635571	0.622189
346.41	0.076197	0.065494	0.130559	0.125274	0.226648	0.230444	0.40036	0.397147	0.63645	0.622189
346.61	0.075331	0.065494	0.130484	0.125274	0.227876	0.230444	0.400513	0.397147	0.636767	0.622189
346.81	0.075329	0.065494	0.130939	0.125275	0.227556	0.230444	0.399313	0.397147	0.637016	0.622189
347.01	0.075413	0.065494	0.131563	0.125275	0.226926	0.230444	0.401029	0.397147	0.639085	0.622189
347.21	0.075192	0.065494	0.131428	0.125275	0.226939	0.230445	0.400424	0.397147	0.640343	0.622189
347.41	0.074708	0.065495	0.130828	0.125275	0.228772	0.230445	0.401296	0.397147	0.64115	0.622189
347.61	0.074837	0.065495	0.131331	0.125275	0.228655	0.230445	0.401946	0.397147	0.641371	0.622189
347.81	0.075428	0.065495	0.130647	0.125276	0.229825	0.230445	0.403193	0.397147	0.642116	0.622189
348.01	0.075053	0.065495	0.130074	0.125276	0.230907	0.230445	0.404269	0.397147	0.641747	0.622189
348.21	0.076142	0.065495	0.129592	0.125276	0.231031	0.230445	0.404457	0.397147	0.640531	0.622189
348.41	0.076494	0.065495	0.127946	0.125276	0.230714	0.230445	0.405788	0.397147	0.640393	0.622189
348.61	0.076732	0.065495	0.128734	0.125276	0.23151	0.230445	0.4076	0.397147	0.640233	0.622189
348.81	0.077282	0.065495	0.128502	0.125276	0.23147	0.230445	0.408573	0.397147	0.640232	0.622189
349.01	0.075885	0.065495	0.128226	0.125276	0.230259	0.230445	0.408641	0.397147	0.63897	0.622189
349.21	0.074985	0.065495	0.12735	0.125276	0.231277	0.230445	0.409597	0.397147	0.637689	0.622189
349.41	0.074459	0.065495	0.129211	0.125276	0.231438	0.230445	0.408519	0.397147	0.637648	0.622189
349.61	0.074507	0.065495	0.129129	0.125276	0.231405	0.230446	0.408685	0.397147	0.637987	0.622189
349.81	0.075088	0.065495	0.128601	0.125276	0.230923	0.230446	0.408377	0.397147	0.637709	0.622189
350.01	0.076105	0.065496	0.12855	0.125276	0.232385	0.230446	0.408689	0.397147	0.639158	0.622189
350.21	0.07639	0.065496	0.128159	0.125276	0.231005	0.230446	0.40884	0.397147	0.639411	0.622189
350.41	0.075002	0.065496	0.129108	0.125276	0.231916	0.230446	0.408551	0.397147	0.639531	0.622189
350.61	0.075383	0.065496	0.128845	0.125276	0.23106	0.230446	0.409846	0.397147	0.63982	0.622189
350.81	0.075158	0.065496	0.128568	0.125276	0.229926	0.230446	0.41166	0.397147	0.640668	0.622189
351.01	0.074977	0.065496	0.129538	0.125276	0.230182	0.230446	0.413823	0.397147	0.642806	0.622189
351.21	0.075236	0.065496	0.129369	0.125277	0.230305	0.230446	0.414713	0.397147	0.644295	0.622189
351.41	0.075407	0.065496	0.128955	0.125277	0.231593	0.230446	0.415962	0.397147	0.644592	0.622189
351.61	0.075685	0.065496	0.129605	0.125277	0.231174	0.230446	0.416871	0.397147	0.645464	0.622189
351.81	0.075536	0.065496	0.129563	0.125277	0.231457	0.230446	0.416928	0.397147	0.644815	0.622189
352.01	0.075786	0.065496	0.128902	0.125277	0.230632	0.230446	0.418361	0.397147	0.645207	0.622189
352.21	0.075013	0.065496	0.128796	0.125277	0.23055	0.230446	0.417926	0.397147	0.645971	0.622189
352.41	0.075376	0.065496	0.128552	0.125277	0.230324	0.230446	0.41772	0.397147	0.647101	0.622189
352.61	0.075322	0.065496	0.129158	0.125277	0.230054	0.230446	0.417312	0.397147	0.64773	0.622189
352.81	0.074128	0.065496	0.129219	0.125277	0.229389	0.230446	0.4165	0.397147	0.648338	0.622189
353.01	0.073458	0.065496	0.128796	0.125277	0.228921	0.230446	0.41542	0.397147	0.648953	0.622189
353.21	0.074171	0.065496	0.128466	0.125277	0.230154	0.230446	0.414814	0.397147	0.649337	0.622189
353.41	0.074667	0.065496	0.128853	0.125277	0.230776	0.230446	0.41421	0.397147	0.650229	0.622189
353.61	0.075322	0.065496	0.128057	0.125277	0.231029	0.230446	0.414191	0.397147	0.65088	0.622189
353.81	0.076107	0.065496	0.127351	0.125277	0.230529	0.230446	0.413758	0.397147	0.651395	0.622189
354.01	0.076228	0.065496	0.127324	0.125277	0.230678	0.230446	0.413482	0.397147	0.652421	0.622189
354.21	0.076892	0.065496	0.126392	0.125277	0.230371	0.230446	0.413594	0.397147	0.652179	0.622189
354.41	0.076983	0.065496	0.126653	0.125277	0.230641	0.230446	0.41447	0.397147	0.652974	0.622189
354.61	0.077756	0.065496	0.127166	0.125277	0.229215	0.230446	0.415863	0.397147	0.652633	0.622189
354.81	0.077826	0.065496	0.127647	0.125277	0.229203	0.230446	0.417736	0.397147	0.653257	0.622189
355.01	0.078319	0.065496	0.129196	0.125277	0.229423	0.230446	0.417795	0.397147	0.652828	0.622189
355.21	0.078582	0.065496	0.129481	0.125277	0.22957	0.230446	0.419291	0.397147	0.652473	0.622189
355.41	0.077986	0.065496	0.130454	0.125277	0.230221	0.230446	0.418703	0.397147	0.652378	0.622189
355.61	0.077108	0.065496	0.131566	0.125277	0.229973	0.230446	0.418132	0.397147	0.653097	0.622189
355.81	0.076877	0.065496	0.132131	0.125277	0.230081	0.230446	0.418209	0.397147	0.653259	0.622189
356.01	0.076727	0.065496	0.132166	0.125277	0.23	0.230446	0.41927	0.397147	0.653975	0.622189
356.21	0.076149	0.065496	0.132819	0.125277	0.231459	0.230446	0.419571	0.397147	0.653681	0.622189
356.41	0.077036	0.065496	0.13373	0.125277	0.231927	0.230446	0.420323	0.397147	0.6533	0.622189
356.61	0.07685	0.065496	0.133848	0.125277	0.232657	0.230446	0.421163	0.397147	0.65307	0.622189
356.81	0.076633	0.065496	0.134146	0.125277	0.233762	0.230446	0.420677	0.397147	0.654347	0.622189
357.01	0.077443	0.065496	0.133939	0.125277	0.235181	0.230446	0.421456	0.397147	0.654694	0.622189
357.21	0.078971	0.065496	0.134188	0.125277	0.236364	0.230446	0.422221	0.397147	0.65476	0.622189
357.41	0.079199	0.065496	0.135096	0.125277	0.235895	0.230446	0.422283	0.397147	0.654191	0.622189
357.61	0.079596	0.065496	0.135153	0.125277	0.235139	0.230446	0.421368	0.397147	0.654372	0.622189
357.81	0.079442	0.065496	0.135066	0.125277	0.234045	0.230446	0.420959	0.397147	0.654632	0.622189
358.01	0.079158	0.065496	0.135264	0.125277	0.233631	0.230446	0.421538	0.397147	0.65497	0.622189
358.21	0.079781	0.065496	0.135325	0.125277	0.233179	0.230446	0.421972	0.397147	0.654953	0.622189
358.41	0.079651	0.065496	0.136493	0.125277	0.232507	0.230446	0.421844	0.397147	0.655441	0.622189
358.61	0.079822	0.065496	0.136627	0.125277	0.232186	0.230446	0.421674	0.397147	0.655238	0.622189
358.81	0.080017	0.065496	0.136392	0.125277	0.232384	0.230446	0.421891	0.397147	0.655949	0.622189
359.01	0.080174	0.065496	0.136868	0.125277	0.232732	0.230446	0.421362	0.397147	0.655658	0.622189
359.21	0.079929	0.065496	0.136621	0.125277	0.233119	0.230446	0.421134	0.397147	0.656894	0.622189
359.41	0.080067	0.065496	0.135993	0.125277	0.233529	0.230446	0.419724	0.397147	0.658187	0.622189
359.61	0.080615	0.065496	0.135249	0.125277	0.234003	0.230446	0.419684	0.397147	0.658668	0.622189
359.81	0.080949	0.065496	0.13476	0.125277	0.23536	0.230446	0.419983	0.397147	0.65928	0.622189
360.01	0.071724	0.065496	0.087104	0.125277	0.170906	0.230446	0.325242	0.397147	0.49221	0.622189
360.21	0.066393	0.058075	0.082388	0.111082	0.160564	0.204335	0.301847	0.352149	0.45824	0.551692
360.41	0.059839	0.051495	0.077752	0.098496	0.148494	0.181183	0.27634	0.312249	0.420502	0.489183
360.61	0.054311	0.04566	0.072561	0.087336	0.135749	0.160654	0.249587	0.27687	0.381333	0.433757
360.81	0.048461	0.040487	0.066861	0.077441	0.122155	0.142451	0.222782	0.245499	0.340988	0.38461
361.01	0.042276	0.035899	0.061473	0.068666	0.109801	0.126311	0.196735	0.217683	0.300735	0.341032
361.21	0.035984	0.031832	0.057111	0.060886	0.097871	0.111999	0.171797	0.193019	0.262127	0.302392
361.41	0.03141	0.028225	0.051779	0.053987	0.08701	0.099309	0.148795	0.171149	0.226976	0.268129
361.61	0.028066	0.025027	0.046109	0.04787	0.078188	0.088057	0.128632	0.151757	0.195616	0.237749
361.81	0.025371	0.022191	0.040469	0.042446	0.06956	0.07808	0.111895	0.134562	0.169983	0.210811
362.01	0.024273	0.019677	0.037181	0.037637	0.063165	0.069233	0.100272	0.119316	0.151233	0.186925
362.21	0.024283	0.017448	0.035859	0.033373	0.058106	0.061389	0.095579	0.105797	0.141382	0.165746
362.41	0.022855	0.015471	0.035263	0.029591	0.055308	0.054433	0.091607	0.093809	0.133157	0.146966
362.61	0.023464	0.013718	0.033892	0.026239	0.050694	0.048266	0.088614	0.08318	0.12473	0.130314
362.81	0.023086	0.012163	0.033055	0.023266	0.048144	0.042797	0.084156	0.073756	0.116963	0.115549
363.01	0.023536	0.010785	0.032826	0.02063	0.046777	0.037948	0.081794	0.065399	0.108855	0.102457
363.21	0.024251	0.009563	0.030989	0.018292	0.045104	0.033648	0.077428	0.057989	0.102743	0.090848
363.41	0.022258	0.00848	0.030472	0.01622	0.042909	0.029836	0.074405	0.051418	0.096145	0.080555
363.61	0.021491	0.007519	0.031812	0.014382	0.041004	0.026455	0.070233	0.045593	0.090537	0.071427
363.81	0.020262	0.006667	0.031105	0.012752	0.040209	0.023458	0.067345	0.040427	0.085732	0.063334
364.01	0.020151	0.005912	0.03033	0.011307	0.038915	0.0208	0.063969	0.035846	0.081209	0.056158
364.21	0.018917	0.005242	0.030425	0.010026	0.037493	0.018443	0.06193	0.031785	0.076728	0.049795
364.41	0.01827	0.004648	0.03032	0.00889	0.036069	0.016353	0.059074	0.028183	0.072375	0.044153
364.61	0.017797	0.004121	0.029902	0.007883	0.035777	0.014501	0.057131	0.02499	0.068741	0.039151
364.81	0.017026	0.003654	0.029184	0.00699	0.035411	0.012858	0.056338	0.022159	0.064606	0.034715
365.01	0.015438	0.00324	0.029447	0.006198	0.035733	0.011401	0.054767	0.019648	0.060883	0.030781
365.21	0.015405	0.002873	0.028449	0.005496	0.035522	0.010109	0.051996	0.017422	0.057445	0.027294
365.41	0.016869	0.002548	0.026213	0.004873	0.035883	0.008964	0.049484	0.015448	0.055081	0.024201
365.61	0.016859	0.002259	0.024576	0.004321	0.034934	0.007948	0.046136	0.013697	0.052249	0.021459
365.81	0.016658	0.002003	0.022954	0.003831	0.032503	0.007047	0.044129	0.012145	0.049261	0.019028
366.01	0.017785	0.001776	0.021876	0.003397	0.030846	0.006249	0.04293	0.010769	0.046085	0.016872
366.21	0.018635	0.001575	0.020119	0.003012	0.028424	0.005541	0.042524	0.009549	0.045044	0.01496
366.41	0.01847	0.001396	0.017693	0.002671	0.027407	0.004913	0.041631	0.008467	0.043608	0.013265
366.61	0.019489	0.001238	0.016294	0.002368	0.024792	0.004356	0.041067	0.007508	0.041933	0.011762
366.81	0.018452	0.001098	0.015094	0.0021	0.023918	0.003863	0.041172	0.006657	0.0405	0.010429
367.01	0.017815	0.000973	0.014443	0.001862	0.02337	0.003425	0.040559	0.005903	0.038607	0.009248
367.21	0.016958	0.000863	0.013446	0.001651	0.022445	0.003037	0.038924	0.005234	0.037109	0.0082
367.41	0.015441	0.000765	0.01331	0.001464	0.021399	0.002693	0.037221	0.004641	0.035167	0.007271
367.61	0.015412	0.000679	0.013513	0.001298	0.021829	0.002388	0.03546	0.004115	0.033133	0.006447
367.81	0.014986	0.000602	0.013446	0.001151	0.022179	0.002117	0.035232	0.003649	0.032338	0.005717
368.01	0.014601	0.000534	0.014381	0.001021	0.021181	0.001877	0.035011	0.003235	0.032036	0.005069
368.21	0.014045	0.000473	0.015203	0.000905	0.020037	0.001665	0.035698	0.002869	0.030989	0.004494
368.41	0.014952	0.00042	0.015607	0.000802	0.020809	0.001476	0.034824	0.002544	0.029828	0.003985
368.61	0.014013	0.000372	0.016895	0.000712	0.021372	0.001309	0.03507	0.002256	0.028202	0.003534
368.81	0.013867	0.00033	0.016735	0.000631	0.021123	0.001161	0.034634	0.002	0.026196	0.003133
369.01	0.013763	0.000292	0.017834	0.000559	0.020815	0.001029	0.033487	0.001773	0.025498	0.002778
369.21	0.014706	0.000259	0.017721	0.000496	0.021666	0.000912	0.031241	0.001572	0.024433	0.002464
369.41	0.01481	0.00023	0.017301	0.00044	0.021537	0.000809	0.030339	0.001394	0.023911	0.002184
369.61	0.014556	0.000204	0.017535	0.00039	0.021562	0.000717	0.028757	0.001236	0.022576	0.001937
369.81	0.015527	0.000181	0.017018	0.000346	0.021584	0.000636	0.027753	0.001096	0.021242	0.001717
370.01	0.016312	0.00016	0.015789	0.000307	0.020576	0.000564	0.027151	0.000972	0.021135	0.001523
370.21	0.016722	0.000142	0.015896	0.000272	0.020684	0.0005	0.026691	0.000862	0.021348	0.00135
370.41	0.016169	0.000126	0.015523	0.000241	0.020607	0.000443	0.025554	0.000764	0.019968	0.001197
370.61	0.016566	0.000112	0.015451	0.000214	0.020289	0.000393	0.02559	0.000678	0.019353	0.001062
370.81	0.016135	9.91e-05	0.015037	0.00019	0.020604	0.000349	0.024951	0.000601	0.018015	0.000941
371.01	0.016277	8.79e-05	0.015341	0.000168	0.020811	0.000309	0.023926	0.000533	0.017842	0.000835
371.21	0.015787	7.79e-05	0.014771	0.000149	0.020967	0.000274	0.023989	0.000472	0.017706	0.00074
371.41	0.015493	6.91e-05	0.014662	0.000132	0.020714	0.000243	0.023073	0.000419	0.017888	0.000656
371.61	0.014964	6.13e-05	0.014848	0.000117	0.019379	0.000216	0.023337	0.000371	0.018147	0.000582
371.81	0.014115	5.43e-05	0.014806	0.000104	0.017551	0.000191	0.024164	0.000329	0.01884	0.000516
372.01	0.013476	4.82e-05	0.013302	9.21e-05	0.015635	0.000169	0.025106	0.000292	0.019506	0.000458
372.21	0.014331	4.27e-05	0.012834	8.17e-05	0.014426	0.00015	0.026404	0.000259	0.018427	0.000406
372.41	0.014198	3.79e-05	0.011889	7.24e-05	0.014536	0.000133	0.025617	0.00023	0.017645	0.00036
372.61	0.013302	3.36e-05	0.011234	6.42e-05	0.01417	0.000118	0.025047	0.000204	0.017408	0.000319
372.81	0.013458	2.98e-05	0.010734	5.69e-05	0.01354	0.000105	0.024752	0.000181	0.016982	0.000283
373.01	0.01418	2.64e-05	0.010883	5.05e-05	0.013992	9.29e-05	0.024814	0.00016	0.017717	0.000251
373.21	0.013519	2.34e-05	0.010219	4.48e-05	0.014545	8.24e-05	0.023021	0.000142	0.016337	0.000222
373.41	0.013653	2.08e-05	0.009733	3.97e-05	0.013692	7.3e-05	0.022922	0.000126	0.015578	0.000197
373.61	0.013178	1.84e-05	0.010864	3.52e-05	0.014135	6.48e-05	0.022126	0.000112	0.014546	0.000175
373.81	0.0123	1.63e-05	0.010392	3.12e-05	0.01436	5.74e-05	0.020707	9.9e-05	0.01356	0.000155
374.01	0.012063	1.45e-05	0.009957	2.77e-05	0.014318	5.09e-05	0.021657	8.77e-05	0.013329	0.000137
374.21	0.013051	1.28e-05	0.010222	2.45e-05	0.015456	4.51e-05	0.02074	7.78e-05	0.011771	0.000122
374.41	0.013421	1.14e-05	0.010417	2.18e-05	0.015249	4e-05	0.019615	6.9e-05	0.010615	0.000108
374.61	0.012463	1.01e-05	0.010798	1.93e-05	0.014909	3.55e-05	0.019643	6.12e-05	0.010158	9.58e-05
374.81	0.012068	8.94e-06	0.011374	1.71e-05	0.015253	3.15e-05	0.018926	5.42e-05	0.008996	8.5e-05
375.01	0.011763	7.93e-06	0.011615	1.52e-05	0.015184	2.79e-05	0.019069	4.81e-05	0.009197	7.53e-05
375.21	0.011338	7.03e-06	0.010917	1.35e-05	0.015252	2.47e-05	0.019139	4.26e-05	0.009231	6.68e-05
375.41	0.011066	6.24e-06	0.010534	1.19e-05	0.014694	2.19e-05	0.019025	3.78e-05	0.008007	5.92e-05
375.61	0.009962	5.53e-06	0.010162	1.06e-05	0.013624	1.95e-05	0.019047	3.35e-05	0.007911	5.25e-05
375.81	0.010494	4.9e-06	0.010134	9.38e-06	0.013275	1.73e-05	0.019735	2.97e-05	0.008297	4.66e-05
376.01	0.010913	4.35e-06	0.009202	8.31e-06	0.011881	1.53e-05	0.02045	2.64e-05	0.009275	4.13e-05
376.21	0.012609	3.85e-06	0.009055	7.37e-06	0.012266	1.36e-05	0.020809	2.34e-05	0.009133	3.66e-05
376.41	0.01335	3.42e-06	0.008564	6.54e-06	0.01266	1.2e-05	0.020527	2.07e-05	0.009615	3.25e-05
376.61	0.013753	3.03e-06	0.008615	5.8e-06	0.01315	1.07e-05	0.021299	1.84e-05	0.010019	2.88e-05
376.81	0.013533	2.69e-06	0.008464	5.14e-06	0.012364	9.45e-06	0.02159	1.63e-05	0.010117	2.55e-05
377.01	0.013095	2.38e-06	0.007658	4.56e-06	0.013141	8.38e-06	0.0214	1.45e-05	0.01002	2.26e-05
377.21	0.012399	2.11e-06	0.007732	4.04e-06	0.012426	7.43e-06	0.021302	1.28e-05	0.009191	2.01e-05
377.41	0.012509	1.87e-06	0.00843	3.58e-06	0.011745	6.59e-06	0.020122	1.14e-05	0.008572	1.78e-05
377.61	0.012494	1.66e-06	0.008296	3.18e-06	0.012129	5.84e-06	0.019032	1.01e-05	0.007139	1.58e-05
377.81	0.011547	1.47e-06	0.008422	2.82e-06	0.012322	5.18e-06	0.017944	8.93e-06	0.006333	1.4e-05
378.01	0.01238	1.31e-06	0.009206	2.5e-06	0.011839	4.59e-06	0.018501	7.92e-06	0.006068	1.24e-05
378.21	0.013482	1.16e-06	0.010849	2.21e-06	0.011552	4.07e-06	0.017503	7.02e-06	0.005423	1.1e-05
378.41	0.01281	1.03e-06	0.012914	1.96e-06	0.011781	3.61e-06	0.016538	6.23e-06	0.004374	9.75e-06
378.61	0.011946	9.1e-07	0.013978	1.74e-06	0.012448	3.2e-06	0.016886	5.52e-06	0.004002	8.65e-06
378.81	0.011939	8.1e-07	0.014668	1.54e-06	0.013469	2.84e-06	0.015595	4.9e-06	0.003688	7.67e-06
379.01	0.011009	7.2e-07	0.014956	1.37e-06	0.013481	2.52e-06	0.014884	4.34e-06	0.004714	6.8e-06
379.21	0.010654	6.3e-07	0.014905	1.21e-06	0.014503	2.23e-06	0.01357	3.85e-06	0.004329	6.03e-06
379.41	0.010241	5.6e-07	0.016572	1.08e-06	0.014532	1.98e-06	0.01364	3.41e-06	0.00278	5.35e-06
379.61	0.009194	5e-07	0.017226	9.5e-07	0.013992	1.76e-06	0.012602	3.03e-06	0.003443	4.74e-06
379.81	0.009762	4.4e-07	0.017546	8.5e-07	0.013505	1.56e-06	0.012115	2.68e-06	0.00333	4.2e-06
380.01	0.010125	3.9e-07	0.016744	7.5e-07	0.013162	1.38e-06	0.011495	2.38e-06	0.003729	3.73e-06
380.21	0.010073	3.5e-07	0.016265	6.7e-07	0.014176	1.22e-06	0.01241	2.11e-06	0.003628	3.3e-06
380.41	0.009389	3.1e-07	0.01669	5.9e-07	0.014021	1.09e-06	0.013432	1.87e-06	0.003624	2.93e-06
380.61	0.00947	2.7e-07	0.016052	5.2e-07	0.014058	9.6e-07	0.014454	1.66e-06	0.003729	2.6e-06
380.81	0.007996	2.4e-07	0.015197	4.6e-07	0.012936	8.5e-07	0.013361	1.47e-06	0.003786	2.3e-06
381.01	0.008172	2.2e-07	0.014978	4.1e-07	0.012488	7.6e-07	0.012927	1.3e-06	0.003705	2.04e-06
381.21	0.008873	1.9e-07	0.014813	3.6e-07	0.01168	6.7e-07	0.012805	1.16e-06	0.003532	1.81e-06
381.41	0.009376	1.7e-07	0.014461	3.2e-07	0.011526	5.9e-07	0.010782	1.03e-06	0.002349	1.61e-06
381.61	0.009859	1.5e-07	0.014206	2.9e-07	0.011581	5.3e-07	0.010996	9.1e-07	0.001968	1.42e-06
381.81	0.009436	1.3e-07	0.014012	2.5e-07	0.011899	4.7e-07	0.011525	8.1e-07	0.001903	1.26e-06
382.01	0.010258	1.2e-07	0.014328	2.3e-07	0.01179	4.1e-07	0.012062	7.1e-07	0.001763	1.12e-06
382.21	0.009829	1e-07	0.014641	2e-07	0.011266	3.7e-07	0.012536	6.3e-07	0.001671	9.9e-07
382.41	0.008823	9e-08	0.014472	1.8e-07	0.012168	3.3e-07	0.012173	5.6e-07	0.001461	8.8e-07
382.61	0.008498	8e-08	0.013934	1.6e-07	0.012075	2.9e-07	0.013625	5e-07	0.001798	7.8e-07
382.81	0.007711	7e-08	0.013421	1.4e-07	0.012672	2.6e-07	0.012976	4.4e-07	0.002666	6.9e-07
383.01	0.006982	6e-08	0.01335	1.2e-07	0.013469	2.3e-07	0.014071	3.9e-07	0.003285	6.1e-07
383.21	0.006976	6e-08	0.012851	1.1e-07	0.01485	2e-07	0.01369	3.5e-07	0.002205	5.4e-07
383.41	0.007057	5e-08	0.012778	1e-07	0.014454	1.8e-07	0.013718	3.1e-07	0.002499	4.8e-07
383.61	0.006627	5e-08	0.011231	9e-08	0.015092	1.6e-07	0.013175	2.7e-07	0.002313	4.3e-07
383.81	0.007957	4e-08	0.011567	8e-08	0.015402	1.4e-07	0.013803	2.4e-07	0.002141	3.8e-07
384.01	0.008416	4e-08	0.010398	7e-08	0.015735	1.2e-07	0.013494	2.1e-07	0.00238	3.4e-07
384.21	0.008423	3e-08	0.010216	6e-08	0.015153	1.1e-07	0.014837	1.9e-07	0.001614	3e-07
384.41	0.009785	3e-08	0.011386	5e-08	0.015228	1e-07	0.015039	1.7e-07	0.000744	2.6e-07
384.61	0.011455	2e-08	0.010709	5e-08	0.014457	9e-08	0.015326	1.5e-07	0.000677	2.3e-07
384.81	0.011357	2e-08	0.009516	4e-08	0.01315	8e-08	0.014436	1.3e-07	0.000283	2.1e-07
385.01	0.013201	2e-08	0.010619	4e-08	0.01239	7e-08	0.015062	1.2e-07	7.53e-05	1.8e-07
385.21	0.013974	2e-08	0.010369	3e-08	0.012532	6e-08	0.015556	1e-07	7.96e-05	1.6e-07
385.41	0.014323	2e-08	0.010294	3e-08	0.013125	5e-08	0.015933	9e-08	0.00066	1.4e-07
385.61	0.014755	1e-08	0.011574	3e-08	0.013824	5e-08	0.016208	8e-08	0.000699	1.3e-07
385.81	0.015169	1e-08	0.010898	2e-08	0.013903	4e-08	0.016054	7e-08	-0.00024	1.1e-07
386.01	0.013829	1e-08	0.012212	2e-08	0.013522	4e-08	0.016156	6e-08	-6.3e-05	1e-07
386.21	0.012707	1e-08	0.012119	2e-08	0.013988	3e-08	0.01672	6e-08	0.000661	9e-08
386.41	0.013006	1e-08	0.012551	2e-08	0.014473	3e-08	0.016038	5e-08	0.001878	8e-08
386.61	0.013037	1e-08	0.012157	1e-08	0.01484	3e-08	0.016063	4e-08	0.001726	7e-08
386.81	0.012461	1e-08	0.012942	1e-08	0.015929	2e-08	0.015293	4e-08	0.002507	6e-08
387.01	0.011656	1e-08	0.013168	1e-08	0.016837	2e-08	0.014148	4e-08	0.001871	6e-08
387.21	0.010502	1e-08	0.013105	1e-08	0.016584	2e-08	0.013247	3e-08	0.001095	5e-08
387.41	0.009955	0	0.01239	1e-08	0.016172	2e-08	0.013329	3e-08	0.001865	4e-08
387.61	0.009668	0	0.012892	1e-08	0.01623	1e-08	0.012179	2e-08	0.002135	4e-08
387.81	0.009894	0	0.012384	1e-08	0.015443	1e-08	0.012697	2e-08	0.002423	3e-08
388.01	0.010128	0	0.01115	1e-08	0.014997	1e-08	0.011521	2e-08	0.001772	3e-08
388.21	0.010115	0	0.011694	1e-08	0.014856	1e-08	0.011708	2e-08	0.001444	3e-08
388.41	0.010633	0	0.012103	0	0.015039	1e-08	0.011248	2e-08	0.001743	2e-08
388.61	0.010106	0	0.011166	0	0.01386	1e-08	0.010936	1e-08	0.002276	2e-08
388.81	0.01017	0	0.01142	0	0.013071	1e-08	0.012197	1e-08	0.001475	2e-08
389.01	0.009638	0	0.012091	0	0.01207	1e-08	0.012092	1e-08	0.001306	2e-08
389.21	0.009064	0	0.011215	0	0.011507	1e-08	0.011752	1e-08	0.00086	1e-08
389.41	0.009712	0	0.011473	0	0.011436	0	0.011645	1e-08	0.001107	1e-08
389.61	0.009028	0	0.011927	0	0.010436	0	0.011083	1e-08	0.000506	1e-08
389.81	0.009699	0	0.012262	0	0.009398	0	0.010144	1e-08	0.000147	1e-08
390.01	0.009455	0	0.013134	0	0.009298	0	0.010253	1e-08	0.001215	1e-08
390.21	0.009013	0	0.013133	0	0.009457	0	0.009974	1e-08	0.00226	1e-08
390.41	0.009822	0	0.013623	0	0.010264	0	0.009922	0	0.003276	1e-08
390.61	0.010021	0	0.013979	0	0.011259	0	0.010396	0	0.002682	1e-08
390.81	0.010227	0	0.014432	0	0.010461	0	0.011588	0	0.002447	1e-08
391.01	0.010208	0	0.014207	0	0.010202	0	0.012056	0	0.002749	1e-08
391.21	0.010311	0	0.014254	0	0.010264	0	0.012765	0	0.004104	0
391.41	0.011684	0	0.013428	0	0.010224	0	0.013705	0	0.005184	0
391.61	0.01214	0	0.013339	0	0.010439	0	0.013283	0	0.005486	0
391.81	0.012203	0	0.012333	0	0.010408	0	0.015088	0	0.005985	0
392.01	0.01207	0	0.011956	0	0.011758	0	0.015631	0	0.006378	0
392.21	0.010956	0	0.011678	0	0.012824	0	0.015726	0	0.006949	0
392.41	0.011272	0	0.010834	0	0.012775	0	0.016022	0	0.007113	0
392.61	0.010686	0	0.010229	0	0.012549	0	0.016141	0	0.006024	0
392.81	0.010059	0	0.010255	0	0.012473	0	0.016971	0	0.005464	0
393.01	0.008835	0	0.009689	0	0.012968	0	0.016567	0	0.003135	0
393.21	0.008356	0	0.010368	0	0.013388	0	0.016506	0	0.002038	0
393.41	0.007992	0	0.011057	0	0.014276	0	0.016371	0	0.001912	0
393.61	0.007897	0	0.011547	0	0.013717	0	0.015676	0	0.001239	0
393.81	0.007966	0	0.012694	0	0.014339	0	0.014723	0	-0.00038	0
394.01	0.007732	0	0.01224	0	0.014579	0	0.01465	0	-0.00078	0
394.21	0.007964	0	0.012006	0	0.014497	0	0.014408	0	-0.00217	0
394.41	0.008895	0	0.012645	0	0.014755	0	0.014333	0	-0.0025	0
394.61	0.008874	0	0.012726	0	0.012879	0	0.014193	0	-0.00326	0
394.81	0.008851	0	0.011489	0	0.011178	0	0.013694	0	-0.00417	0
395.01	0.00942	0	0.012561	0	0.010037	0	0.012618	0	-0.00386	0
395.21	0.009876	0	0.01231	0	0.009145	0	0.011463	0	-0.00366	0
395.41	0.010377	0	0.011953	0	0.008196	0	0.011586	0	-0.00524	0
395.61	0.009824	0	0.012157	0	0.007857	0	0.010101	0	-0.00535	0
395.81	0.009562	0	0.011595	0	0.007633	0	0.010521	0	-0.00336	0
396.01	0.009657	0	0.010776	0	0.008351	0	0.009467	0	-0.00135	0
396.21	0.011056	0	0.009845	0	0.007726	0	0.009044	0	-0.00083	0
396.41	0.011581	0	0.010112	0	0.00876	0	0.008968	0	0.000353	0
396.61	0.011511	0	0.010144	0	0.009039	0	0.009414	0	0.001759	0
396.81	0.010343	0	0.01023	0	0.010482	0	0.009393	0	0.003166	0
397.01	0.01038	0	0.011051	0	0.011834	0	0.010407	0	0.003166	0
397.21	0.009674	0	0.011721	0	0.012874	0	0.010441	0	0.005152	0
397.41	0.009796	0	0.01326	0	0.014554	0	0.010726	0	0.006396	0
397.61	0.011045	0	0.014256	0	0.013828	0	0.010936	0	0.006812	0
397.81	0.010532	0	0.014143	0	0.013729	0	0.011954	0	0.005924	0
398.01	0.010944	0	0.013205	0	0.012915	0	0.012489	0	0.005988	0
398.21	0.011025	0	0.013071	0	0.012139	0	0.012603	0	0.005684	0
398.41	0.00828	0	0.013124	0	0.012118	0	0.012958	0	0.006653	0
398.61	0.007912	0	0.013367	0	0.011067	0	0.013216	0	0.006671	0
398.81	0.007755	0	0.012977	0	0.010867	0	0.013869	0	0.005436	0
399.01	0.007947	0	0.013695	0	0.009973	0	0.013829	0	0.005115	0
399.21	0.007709	0	0.012681	0	0.009431	0	0.01462	0	0.003822	0
399.41	0.007636	0	0.012152	0	0.009734	0	0.014657	0	0.003149	0
399.61	0.009153	0	0.010694	0	0.010227	0	0.01454	0	0.003596	0
399.81	0.009262	0	0.009824	0	0.010849	0	0.014702	0	0.003979	0
400.01	0.009606	0	0.008947	0	0.011839	0	0.014717	0	0.003893	0
400.21	0.010594	0	0.008995	0	0.01266	0	0.015093	0	0.002703	0
400.41	0.010318	0	0.008923	0	0.014159	0	0.014358	0	0.002634	0
400.61	0.009553	0	0.008173	0	0.01371	0	0.014468	0	0.003043	0
400.81	0.009318	0	0.007967	0	0.015169	0	0.014674	0	0.002204	0
401.01	0.008806	0	0.008544	0	0.014978	0	0.015276	0	0.002257	0
401.21	0.008265	0	0.009216	0	0.016215	0	0.015122	0	0.00227	0
401.41	0.008507	0	0.010702	0	0.015728	0	0.014335	0	0.002442	0
401.61	0.008297	0	0.010504	0	0.014891	0	0.014489	0	0.001164	0
401.81	0.007564	0	0.009991	0	0.015017	0	0.013932	0	-0.00027	0
402.01	0.007559	0	0.009671	0	0.014995	0	0.014085	0	-0.00094	0
402.21	0.007186	0	0.009664	0	0.014573	0	0.013721	0	-0.00133	0
402.41	0.006507	0	0.008891	0	0.014569	0	0.013302	0	-0.00175	0
402.61	0.00781	0	0.009699	0	0.014028	0	0.012395	0	-0.0018	0
402.81	0.008704	0	0.008945	0	0.013782	0	0.013145	0	-0.00259	0
403.01	0.00919	0	0.009169	0	0.014051	0	0.012129	0	-0.00308	0
403.21	0.010109	0	0.008831	0	0.014615	0	0.012108	0	-0.00374	0
403.41	0.010639	0	0.009518	0	0.013902	0	0.011686	0	-0.00222	0
403.61	0.012415	0	0.01029	0	0.014108	0	0.011224	0	-0.00165	0
403.81	0.011761	0	0.0114	0	0.014254	0	0.011489	0	-0.00141	0
404.01	0.012107	0	0.011291	0	0.013879	0	0.012857	0	-0.00128	0
404.21	0.012565	0	0.011665	0	0.013694	0	0.012912	0	-0.00176	0
404.41	0.012042	0	0.011115	0	0.013009	0	0.012959	0	-0.00089	0
404.61	0.011284	0	0.011493	0	0.012174	0	0.013686	0	0.000486	0
404.81	0.011394	0	0.012714	0	0.012252	0	0.014241	0	0.000311	0
405.01	0.010055	0	0.013491	0	0.010286	0	0.012952	0	0.001025	0
405.21	0.011019	0	0.014545	0	0.009928	0	0.01231	0	0.002307	0
405.41	0.010659	0	0.01466	0	0.008707	0	0.011562	0	0.00253	0
405.61	0.010962	0	0.015438	0	0.008494	0	0.011433	0	0.001947	0
405.81	0.012198	0	0.015532	0	0.00785	0	0.010456	0	0.002342	0
406.01	0.012425	0	0.014812	0	0.006675	0	0.010725	0	0.002719	0
406.21	0.012211	0	0.014114	0	0.006829	0	0.009873	0	0.002637	0
406.41	0.01342	0	0.014169	0	0.006681	0	0.010187	0	0.003172	0
406.61	0.013841	0	0.01417	0	0.006638	0	0.009582	0	0.00329	0
406.81	0.014408	0	0.014224	0	0.006847	0	0.010232	0	0.003433	0
407.01	0.014545	0	0.01486	0	0.007573	0	0.009676	0	0.003126	0
407.21	0.014666	0	0.014261	0	0.00744	0	0.01098	0	0.003563	0
407.41	0.015539	0	0.015429	0	0.007955	0	0.012338	0	0.004093	0
407.61	0.015404	0	0.014896	0	0.009263	0	0.013351	0	0.004037	0
407.81	0.014113	0	0.013813	0	0.009152	0	0.015124	0	0.002841	0
408.01	0.013305	0	0.011502	0	0.010022	0	0.016857	0	0.002648	0
408.21	0.012746	0	0.010926	0	0.01142	0	0.016474	0	0.001713	0
408.41	0.011597	0	0.011207	0	0.011302	0	0.015896	0	0.002489	0
408.61	0.011131	0	0.011409	0	0.011594	0	0.015361	0	0.003037	0
408.81	0.010354	0	0.011168	0	0.012027	0	0.015775	0	0.003534	0
409.01	0.010377	0	0.011168	0	0.011434	0	0.015266	0	0.003916	0
409.21	0.010621	0	0.011866	0	0.011479	0	0.015434	0	0.00474	0
409.41	0.009449	0	0.01197	0	0.012329	0	0.015119	0	0.004725	0
409.61	0.00982	0	0.012665	0	0.012554	0	0.013591	0	0.005546	0
409.81	0.009415	0	0.011578	0	0.012746	0	0.012055	0	0.005479	0
410.01	0.009218	0	0.012158	0	0.013288	0	0.011325	0	0.005008	0
410.21	0.010019	0	0.011698	0	0.013298	0	0.010837	0	0.0046	0
410.41	0.011005	0	0.01134	0	0.012567	0	0.010425	0	0.005153	0
410.61	0.010977	0	0.010827	0	0.011593	0	0.009168	0	0.00496	0
410.81	0.011027	0	0.011	0	0.010966	0	0.008784	0	0.004448	0
411.01	0.011693	0	0.010751	0	0.011091	0	0.009219	0	0.004438	0
411.21	0.011523	0	0.010556	0	0.012357	0	0.009394	0	0.004848	0
411.41	0.012486	0	0.010435	0	0.013923	0	0.008535	0	0.005084	0
411.61	0.011377	0	0.009374	0	0.013502	0	0.008544	0	0.004877	0
411.81	0.011362	0	0.008942	0	0.013919	0	0.007751	0	0.004833	0
412.01	0.011154	0	0.008003	0	0.015396	0	0.007832	0	0.00573	0
412.21	0.011481	0	0.008712	0	0.015554	0	0.007447	0	0.004813	0
412.41	0.011876	0	0.008832	0	0.015734	0	0.008398	0	0.005673	0
412.61	0.012699	0	0.00794	0	0.016256	0	0.009497	0	0.006348	0
412.81	0.012903	0	0.008412	0	0.016686	0	0.011129	0	0.005841	0
413.01	0.01372	0	0.010914	0	0.015325	0	0.010482	0	0.00482	0
413.21	0.013894	0	0.01171	0	0.014109	0	0.011185	0	0.006233	0
413.41	0.01342	0	0.012645	0	0.014871	0	0.009685	0	0.006382	0
413.61	0.013417	0	0.013369	0	0.014761	0	0.00849	0	0.006772	0
413.81	0.013399	0	0.0141	0	0.014854	0	0.008927	0	0.005956	0
414.01	0.012917	0	0.015263	0	0.015256	0	0.008732	0	0.005127	0
414.21	0.013083	0	0.014422	0	0.014319	0	0.009143	0	0.004259	0
414.41	0.012493	0	0.01426	0	0.013918	0	0.009499	0	0.003754	0
414.61	0.011781	0	0.013855	0	0.013346	0	0.009872	0	0.003409	0
414.81	0.010783	0	0.013741	0	0.013887	0	0.010095	0	0.003041	0
415.01	0.010239	0	0.013863	0	0.014061	0	0.011103	0	0.004019	0
415.21	0.009817	0	0.014236	0	0.014454	0	0.011149	0	0.004335	0
415.41	0.009484	0	0.013689	0	0.014297	0	0.011414	0	0.004743	0
415.61	0.008477	0	0.013066	0	0.013391	0	0.011387	0	0.003988	0
415.81	0.008166	0	0.012561	0	0.013334	0	0.012522	0	0.004112	0
416.01	0.007658	0	0.011693	0	0.012238	0	0.014237	0	0.003675	0
416.21	0.008072	0	0.011107	0	0.011829	0	0.014995	0	0.002344	0
416.41	0.008981	0	0.009841	0	0.012299	0	0.015348	0	0.001566	0
416.61	0.008673	0	0.00892	0	0.011141	0	0.015258	0	0.001997	0
416.81	0.0093	0	0.010439	0	0.010144	0	0.015019	0	0.001328	0
417.01	0.0103	0	0.011526	0	0.009087	0	0.013532	0	0.002607	0
417.21	0.010142	0	0.011375	0	0.009489	0	0.014458	0	0.003514	0
417.41	0.009688	0	0.012615	0	0.010725	0	0.013557	0	0.003198	0
417.61	0.010852	0	0.012672	0	0.012031	0	0.014423	0	0.003167	0
417.81	0.010789	0	0.012592	0	0.011996	0	0.013908	0	0.002768	0
418.01	0.010455	0	0.012236	0	0.01205	0	0.012669	0	0.002115	0
418.21	0.011252	0	0.011725	0	0.011748	0	0.012473	0	0.002032	0
418.41	0.011185	0	0.011172	0	0.011939	0	0.012145	0	0.002674	0
418.61	0.011597	0	0.010663	0	0.012288	0	0.011779	0	0.00321	0
418.81	0.011832	0	0.011159	0	0.012248	0	0.011796	0	0.003515	0
419.01	0.012472	0	0.011476	0	0.011611	0	0.012037	0	0.003837	0
419.21	0.012922	0	0.012011	0	0.011486	0	0.012213	0	0.004144	0
419.41	0.013027	0	0.011861	0	0.011309	0	0.012236	0	0.004086	0
419.61	0.013572	0	0.011466	0	0.010696	0	0.01253	0	0.003688	0
419.81	0.014135	0	0.011534	0	0.010662	0	0.014077	0	0.003839	0

## Sheet: 1D_Sanguinarine chloride
Time1	12.5μM	25μM	50μM	100μM	200μM	12.5μM	25μM	50μM	100μM	200μM
	Data1	Data2	Data3	Data4	Data5	Fit1	Fit2	Fit3	Fit4	Fit5
330.01	0.03426	0	0.042844	0	0.13097	0	0.286696	0	0.316396	0
330.21	0.039022	0.016014	0.052953	0.031731	0.143687	0.062295	0.303618	0.120098	0.339115	0.223515
330.41	0.043951	0.029703	0.064374	0.05834	0.157941	0.112572	0.322061	0.209873	0.363547	0.366843
330.61	0.048322	0.041405	0.076459	0.080655	0.172356	0.153149	0.342015	0.27698	0.388385	0.458752
330.81	0.052748	0.051409	0.088971	0.099369	0.186356	0.185897	0.362308	0.327144	0.413872	0.517688
331.01	0.05869	0.05996	0.100474	0.115062	0.200469	0.212328	0.382078	0.364641	0.43963	0.55548
331.21	0.062702	0.06727	0.11083	0.128223	0.214259	0.233659	0.401466	0.392671	0.464197	0.579714
331.41	0.067367	0.073519	0.121587	0.13926	0.227207	0.250875	0.418863	0.413624	0.48616	0.595255
331.61	0.070908	0.07886	0.130099	0.148515	0.23868	0.26477	0.434778	0.429286	0.504671	0.60522
331.81	0.074218	0.083427	0.136207	0.156277	0.247477	0.275983	0.447933	0.440993	0.518917	0.61161
332.01	0.076945	0.08733	0.140135	0.162786	0.252675	0.285034	0.457592	0.449745	0.528994	0.615707
332.21	0.077696	0.090667	0.141421	0.168245	0.25696	0.292338	0.463933	0.456287	0.533772	0.618335
332.41	0.07959	0.09352	0.143483	0.172823	0.260751	0.298233	0.469316	0.461177	0.539237	0.62002
332.61	0.08169	0.095958	0.145669	0.176661	0.264227	0.302991	0.474874	0.464832	0.545282	0.6211
332.81	0.08354	0.098042	0.146353	0.179881	0.267902	0.306831	0.47998	0.467565	0.550347	0.621793
333.01	0.086138	0.099824	0.148775	0.18258	0.270601	0.30993	0.483483	0.469607	0.556383	0.622237
333.21	0.088221	0.101348	0.150071	0.184845	0.27326	0.312431	0.487092	0.471134	0.561209	0.622522
333.41	0.089068	0.10265	0.150759	0.186743	0.275258	0.31445	0.491497	0.472275	0.564773	0.622705
333.61	0.089285	0.103763	0.151216	0.188335	0.277757	0.316079	0.495818	0.473128	0.567989	0.622822
333.81	0.090557	0.104714	0.151884	0.189671	0.281119	0.317394	0.498682	0.473766	0.571309	0.622897
334.01	0.091545	0.105528	0.152191	0.19079	0.282393	0.318455	0.502057	0.474243	0.574433	0.622945
334.21	0.093152	0.106223	0.153558	0.191729	0.283328	0.319311	0.504801	0.474599	0.578769	0.622976
334.41	0.094241	0.106817	0.155209	0.192517	0.28561	0.320002	0.506779	0.474866	0.580635	0.622996
334.61	0.093486	0.107325	0.156696	0.193177	0.286283	0.32056	0.509331	0.475065	0.583044	0.623009
334.81	0.09399	0.10776	0.158217	0.193731	0.287347	0.321011	0.51218	0.475214	0.586869	0.623017
335.01	0.094166	0.108131	0.158044	0.194196	0.289083	0.321374	0.513576	0.475325	0.589912	0.623022
335.21	0.09275	0.108448	0.158331	0.194585	0.29025	0.321667	0.515896	0.475408	0.590847	0.623025
335.41	0.093438	0.10872	0.159738	0.194912	0.291047	0.321904	0.516985	0.47547	0.59127	0.623028
335.61	0.093121	0.108952	0.160143	0.195186	0.291513	0.322095	0.519201	0.475517	0.591575	0.623029
335.81	0.094547	0.10915	0.160025	0.195415	0.291495	0.322249	0.520693	0.475551	0.591672	0.62303
336.01	0.09493	0.109319	0.16111	0.195608	0.291424	0.322373	0.521441	0.475577	0.592485	0.62303
336.21	0.094833	0.109464	0.162484	0.195769	0.293185	0.322474	0.522962	0.475597	0.593201	0.623031
336.41	0.096151	0.109588	0.162506	0.195905	0.2932	0.322555	0.523559	0.475611	0.593637	0.623031
336.61	0.096559	0.109694	0.163741	0.196019	0.293139	0.32262	0.5244	0.475622	0.594916	0.623031
336.81	0.097372	0.109785	0.16388	0.196114	0.29407	0.322673	0.526592	0.47563	0.595263	0.623031
337.01	0.098399	0.109862	0.165047	0.196194	0.29371	0.322716	0.528018	0.475636	0.597158	0.623031
337.21	0.09888	0.109928	0.165032	0.196261	0.29349	0.32275	0.529383	0.475641	0.598078	0.623031
337.41	0.098729	0.109985	0.165371	0.196317	0.293401	0.322778	0.530303	0.475644	0.599794	0.623031
337.61	0.0986	0.110033	0.166242	0.196364	0.294746	0.3228	0.53105	0.475647	0.599877	0.623031
337.81	0.098792	0.110074	0.167089	0.196404	0.295653	0.322818	0.531143	0.475649	0.602104	0.623031
338.01	0.098953	0.11011	0.167627	0.196437	0.295688	0.322833	0.530987	0.47565	0.604327	0.623031
338.21	0.09939	0.11014	0.168976	0.196464	0.297319	0.322845	0.529994	0.475651	0.606212	0.623031
338.41	0.099294	0.110166	0.169729	0.196488	0.299963	0.322854	0.530591	0.475652	0.606725	0.623031
338.61	0.09831	0.110188	0.170247	0.196507	0.300338	0.322862	0.531917	0.475652	0.609419	0.623031
338.81	0.09911	0.110207	0.170399	0.196524	0.300728	0.322868	0.53404	0.475653	0.611135	0.623031
339.01	0.098625	0.110223	0.169857	0.196537	0.302385	0.322873	0.533811	0.475653	0.612176	0.623031
339.21	0.098964	0.110236	0.170245	0.196549	0.303473	0.322877	0.535701	0.475653	0.61146	0.623031
339.41	0.099747	0.110248	0.171241	0.196559	0.304957	0.32288	0.536555	0.475654	0.612508	0.623031
339.61	0.10034	0.110258	0.171401	0.196567	0.30641	0.322883	0.536711	0.475654	0.612985	0.623031
339.81	0.101141	0.110267	0.170639	0.196574	0.307667	0.322885	0.537086	0.475654	0.612402	0.623031
340.01	0.100538	0.110274	0.170135	0.196579	0.307308	0.322887	0.536734	0.475654	0.611847	0.623031
340.21	0.100343	0.110281	0.169686	0.196584	0.307343	0.322888	0.537801	0.475654	0.611281	0.623031
340.41	0.100453	0.110286	0.168369	0.196588	0.307273	0.322889	0.538217	0.475654	0.610304	0.623031
340.61	0.100047	0.110291	0.168874	0.196591	0.307309	0.32289	0.538694	0.475654	0.609597	0.623031
340.81	0.101317	0.110294	0.168881	0.196594	0.307579	0.322891	0.540735	0.475654	0.609424	0.623031
341.01	0.101732	0.110298	0.169512	0.196597	0.307293	0.322892	0.541904	0.475654	0.609215	0.623031
341.21	0.101653	0.110301	0.169654	0.196599	0.306731	0.322892	0.542227	0.475654	0.609057	0.623031
341.41	0.100504	0.110303	0.170566	0.1966	0.30641	0.322892	0.542516	0.475654	0.609722	0.623031
341.61	0.100242	0.110305	0.172238	0.196602	0.30783	0.322893	0.544308	0.475654	0.609026	0.623031
341.81	0.101257	0.110307	0.172146	0.196603	0.306863	0.322893	0.544832	0.475654	0.611133	0.623031
342.01	0.101705	0.110309	0.172353	0.196604	0.307219	0.322893	0.545615	0.475654	0.611893	0.623031
342.21	0.102569	0.11031	0.173302	0.196605	0.307979	0.322893	0.546496	0.475654	0.612132	0.623031
342.41	0.102986	0.110311	0.173766	0.196605	0.307889	0.322893	0.547827	0.475654	0.61264	0.623031
342.61	0.10366	0.110312	0.173781	0.196606	0.307181	0.322894	0.548984	0.475654	0.613738	0.623031
342.81	0.102969	0.110313	0.174227	0.196606	0.307672	0.322894	0.55041	0.475654	0.614327	0.623031
343.01	0.102996	0.110313	0.174871	0.196607	0.309382	0.322894	0.551664	0.475654	0.615569	0.623031
343.21	0.102863	0.110314	0.174695	0.196607	0.309669	0.322894	0.552601	0.475654	0.614435	0.623031
343.41	0.103081	0.110315	0.174196	0.196607	0.310037	0.322894	0.552677	0.475654	0.615851	0.623031
343.61	0.10304	0.110315	0.173416	0.196608	0.309907	0.322894	0.552603	0.475654	0.614621	0.623031
343.81	0.102253	0.110315	0.172698	0.196608	0.31008	0.322894	0.553646	0.475654	0.613726	0.623031
344.01	0.101318	0.110316	0.172077	0.196608	0.309504	0.322894	0.554232	0.475654	0.613692	0.623031
344.21	0.10063	0.110316	0.172931	0.196608	0.310206	0.322894	0.554293	0.475654	0.61342	0.623031
344.41	0.099889	0.110316	0.171952	0.196608	0.310833	0.322894	0.553745	0.475654	0.612584	0.623031
344.61	0.09998	0.110316	0.172201	0.196608	0.311801	0.322894	0.554552	0.475654	0.61221	0.623031
344.81	0.102085	0.110317	0.173454	0.196608	0.312497	0.322894	0.55622	0.475654	0.612095	0.623031
345.01	0.102844	0.110317	0.17448	0.196609	0.311858	0.322894	0.556021	0.475654	0.611164	0.623031
345.21	0.10197	0.110317	0.174983	0.196609	0.311758	0.322894	0.555668	0.475654	0.61116	0.623031
345.41	0.101079	0.110317	0.175314	0.196609	0.312624	0.322894	0.555717	0.475654	0.611418	0.623031
345.61	0.101849	0.110317	0.174826	0.196609	0.313766	0.322894	0.556895	0.475654	0.611532	0.623031
345.81	0.102959	0.110317	0.17377	0.196609	0.313493	0.322894	0.555927	0.475654	0.612932	0.623031
346.01	0.103668	0.110317	0.174713	0.196609	0.315522	0.322894	0.555212	0.475654	0.613052	0.623031
346.21	0.104531	0.110317	0.174942	0.196609	0.31614	0.322894	0.554984	0.475654	0.613645	0.623031
346.41	0.104425	0.110317	0.174385	0.196609	0.316705	0.322894	0.553441	0.475654	0.614348	0.623031
346.61	0.104465	0.110317	0.173644	0.196609	0.316788	0.322894	0.553657	0.475654	0.615395	0.623031
346.81	0.10418	0.110317	0.174074	0.196609	0.316042	0.322894	0.553591	0.475654	0.615398	0.623031
347.01	0.105616	0.110317	0.17421	0.196609	0.315371	0.322894	0.554113	0.475654	0.6159	0.623031
347.21	0.104974	0.110317	0.173552	0.196609	0.314043	0.322894	0.553431	0.475654	0.616015	0.623031
347.41	0.105326	0.110317	0.173401	0.196609	0.313848	0.322894	0.553452	0.475654	0.616731	0.623031
347.61	0.105049	0.110317	0.17414	0.196609	0.313873	0.322894	0.554396	0.475654	0.615835	0.623031
347.81	0.104858	0.110318	0.174478	0.196609	0.31432	0.322894	0.555668	0.475654	0.615788	0.623031
348.01	0.105502	0.110318	0.173744	0.196609	0.314874	0.322894	0.556882	0.475654	0.61493	0.623031
348.21	0.10611	0.110318	0.173469	0.196609	0.314011	0.322894	0.557251	0.475654	0.614305	0.623031
348.41	0.106476	0.110318	0.172777	0.196609	0.313664	0.322894	0.558625	0.475654	0.613096	0.623031
348.61	0.108875	0.110318	0.173462	0.196609	0.314148	0.322894	0.560175	0.475654	0.612397	0.623031
348.81	0.109883	0.110318	0.174074	0.196609	0.313886	0.322894	0.560869	0.475654	0.61095	0.623031
349.01	0.109124	0.110318	0.174534	0.196609	0.312432	0.322894	0.56079	0.475654	0.609778	0.623031
349.21	0.107032	0.110318	0.174163	0.196609	0.313602	0.322894	0.561452	0.475654	0.609479	0.623031
349.41	0.106927	0.110318	0.173769	0.196609	0.314491	0.322894	0.56088	0.475654	0.609829	0.623031
349.61	0.106447	0.110318	0.173596	0.196609	0.314666	0.322894	0.560424	0.475654	0.610363	0.623031
349.81	0.10633	0.110318	0.173616	0.196609	0.315757	0.322894	0.559975	0.475654	0.609826	0.623031
350.01	0.10655	0.110318	0.174637	0.196609	0.317158	0.322894	0.560698	0.475654	0.610035	0.623031
350.21	0.106656	0.110318	0.174015	0.196609	0.316896	0.322894	0.560416	0.475654	0.610538	0.623031
350.41	0.106272	0.110318	0.17391	0.196609	0.318184	0.322894	0.559788	0.475654	0.6108	0.623031
350.61	0.106508	0.110318	0.173834	0.196609	0.317706	0.322894	0.561322	0.475654	0.610565	0.623031
350.81	0.10631	0.110318	0.174066	0.196609	0.318436	0.322894	0.561675	0.475654	0.609557	0.623031
351.01	0.105179	0.110318	0.174516	0.196609	0.319386	0.322894	0.56184	0.475654	0.610279	0.623031
351.21	0.104654	0.110318	0.17444	0.196609	0.319398	0.322894	0.563008	0.475654	0.610591	0.623031
351.41	0.104833	0.110318	0.174707	0.196609	0.320248	0.322894	0.56368	0.475654	0.609453	0.623031
351.61	0.104432	0.110318	0.174674	0.196609	0.32193	0.322894	0.564808	0.475654	0.608256	0.623031
351.81	0.105035	0.110318	0.174247	0.196609	0.323362	0.322894	0.565196	0.475654	0.606415	0.623031
352.01	0.105214	0.110318	0.172719	0.196609	0.322666	0.322894	0.565743	0.475654	0.605276	0.623031
352.21	0.105292	0.110318	0.173321	0.196609	0.321565	0.322894	0.565251	0.475654	0.605421	0.623031
352.41	0.105144	0.110318	0.173169	0.196609	0.322124	0.322894	0.564494	0.475654	0.604575	0.623031
352.61	0.106907	0.110318	0.172015	0.196609	0.321418	0.322894	0.56454	0.475654	0.604729	0.623031
352.81	0.106333	0.110318	0.17169	0.196609	0.32087	0.322894	0.563675	0.475654	0.6044	0.623031
353.01	0.107355	0.110318	0.171926	0.196609	0.320076	0.322894	0.563558	0.475654	0.604913	0.623031
353.21	0.107704	0.110318	0.171544	0.196609	0.32015	0.322894	0.562559	0.475654	0.604612	0.623031
353.41	0.107874	0.110318	0.171571	0.196609	0.319301	0.322894	0.560484	0.475654	0.605386	0.623031
353.61	0.107354	0.110318	0.171888	0.196609	0.318385	0.322894	0.56082	0.475654	0.605822	0.623031
353.81	0.106892	0.110318	0.171906	0.196609	0.317237	0.322894	0.561022	0.475654	0.606358	0.623031
354.01	0.106172	0.110318	0.173	0.196609	0.316478	0.322894	0.561073	0.475654	0.607587	0.623031
354.21	0.106821	0.110318	0.17288	0.196609	0.316108	0.322894	0.560868	0.475654	0.607722	0.623031
354.41	0.106689	0.110318	0.173443	0.196609	0.315934	0.322894	0.561923	0.475654	0.607756	0.623031
354.61	0.105306	0.110318	0.174644	0.196609	0.314435	0.322894	0.56232	0.475654	0.606107	0.623031
354.81	0.105338	0.110318	0.175992	0.196609	0.315137	0.322894	0.563689	0.475654	0.606032	0.623031
355.01	0.104394	0.110318	0.178354	0.196609	0.314367	0.322894	0.564638	0.475654	0.605653	0.623031
355.21	0.103942	0.110318	0.179369	0.196609	0.313791	0.322894	0.566279	0.475654	0.604886	0.623031
355.41	0.102722	0.110318	0.179826	0.196609	0.314589	0.322894	0.567315	0.475654	0.603976	0.623031
355.61	0.101489	0.110318	0.179825	0.196609	0.315632	0.322894	0.567511	0.475654	0.604015	0.623031
355.81	0.101589	0.110318	0.180703	0.196609	0.315506	0.322894	0.567582	0.475654	0.603894	0.623031
356.01	0.100985	0.110318	0.180835	0.196609	0.314892	0.322894	0.568785	0.475654	0.604991	0.623031
356.21	0.101629	0.110318	0.182199	0.196609	0.316558	0.322894	0.569151	0.475654	0.604551	0.623031
356.41	0.103058	0.110318	0.181206	0.196609	0.318541	0.322894	0.569875	0.475654	0.603729	0.623031
356.61	0.105368	0.110318	0.181118	0.196609	0.31947	0.322894	0.570875	0.475654	0.603215	0.623031
356.81	0.106131	0.110318	0.181364	0.196609	0.320923	0.322894	0.569347	0.475654	0.602609	0.623031
357.01	0.108434	0.110318	0.181605	0.196609	0.321936	0.322894	0.570583	0.475654	0.601569	0.623031
357.21	0.108134	0.110318	0.181542	0.196609	0.322706	0.322894	0.569627	0.475654	0.600042	0.623031
357.41	0.108824	0.110318	0.182311	0.196609	0.322534	0.322894	0.567859	0.475654	0.599056	0.623031
357.61	0.110424	0.110318	0.182114	0.196609	0.321929	0.322894	0.567869	0.475654	0.597911	0.623031
357.81	0.110214	0.110318	0.181348	0.196609	0.321102	0.322894	0.565947	0.475654	0.597127	0.623031
358.01	0.110446	0.110318	0.181333	0.196609	0.321283	0.322894	0.565431	0.475654	0.596406	0.623031
358.21	0.111594	0.110318	0.180958	0.196609	0.321082	0.322894	0.565173	0.475654	0.595358	0.623031
358.41	0.111264	0.110318	0.181421	0.196609	0.320135	0.322894	0.564759	0.475654	0.594996	0.623031
358.61	0.110961	0.110318	0.181773	0.196609	0.319779	0.322894	0.564821	0.475654	0.594127	0.623031
358.81	0.111963	0.110318	0.181901	0.196609	0.319801	0.322894	0.566112	0.475654	0.594919	0.623031
359.01	0.111243	0.110318	0.182385	0.196609	0.318994	0.322894	0.566221	0.475654	0.595076	0.623031
359.21	0.1108	0.110318	0.181696	0.196609	0.318696	0.322894	0.567039	0.475654	0.596225	0.623031
359.41	0.110673	0.110318	0.181246	0.196609	0.31872	0.322894	0.568319	0.475654	0.597748	0.623031
359.61	0.110669	0.110318	0.181262	0.196609	0.318392	0.322894	0.568894	0.475654	0.599409	0.623031
359.81	0.111118	0.110318	0.181537	0.196609	0.318779	0.322894	0.570156	0.475654	0.600574	0.623031
360.01	0.094296	0.110318	0.118137	0.196609	0.243	0.322894	0.452243	0.475654	0.43812	0.623031
360.21	0.088444	0.096129	0.111825	0.171321	0.226616	0.281364	0.417607	0.414476	0.403971	0.542898
360.41	0.080817	0.083765	0.105177	0.149286	0.208401	0.245175	0.380357	0.361167	0.365597	0.473071
360.61	0.074806	0.072991	0.098283	0.130085	0.189549	0.213641	0.342198	0.314714	0.325231	0.412225
360.81	0.06781	0.063603	0.090119	0.113354	0.171003	0.186163	0.303713	0.274236	0.283712	0.359206
361.01	0.061096	0.055423	0.082455	0.098774	0.152923	0.162219	0.265027	0.238964	0.242803	0.313005
361.21	0.054892	0.048294	0.075311	0.08607	0.135438	0.141355	0.228121	0.208229	0.202641	0.272747
361.41	0.049159	0.042083	0.068708	0.075	0.118583	0.123174	0.194104	0.181447	0.165924	0.237667
361.61	0.044187	0.03667	0.06123	0.065354	0.104595	0.107331	0.164533	0.158109	0.132954	0.207098
361.81	0.040696	0.031954	0.05424	0.056948	0.092318	0.093527	0.140332	0.137774	0.104597	0.180462
362.01	0.038264	0.027844	0.049725	0.049623	0.083539	0.081497	0.124138	0.120053	0.084251	0.157251
362.21	0.037136	0.024263	0.046926	0.043241	0.079148	0.071015	0.116709	0.104612	0.071083	0.137025
362.41	0.034386	0.021142	0.043914	0.037679	0.07353	0.061881	0.109308	0.091157	0.059928	0.119401
362.61	0.034079	0.018423	0.041382	0.032833	0.069206	0.053922	0.102965	0.079433	0.05039	0.104044
362.81	0.032826	0.016053	0.039745	0.02861	0.064262	0.046987	0.096154	0.069216	0.041149	0.090662
363.01	0.031675	0.013988	0.038499	0.02493	0.060564	0.040943	0.090591	0.060314	0.030774	0.079001
363.21	0.031363	0.012189	0.037205	0.021724	0.057369	0.035677	0.084314	0.052556	0.022528	0.06884
363.41	0.030888	0.010622	0.035009	0.01893	0.054525	0.031089	0.078415	0.045797	0.014129	0.059986
363.61	0.030747	0.009255	0.034892	0.016495	0.051629	0.02709	0.072129	0.039906	0.007353	0.052271
363.81	0.029429	0.008065	0.034416	0.014373	0.049495	0.023606	0.067145	0.034774	0.00114	0.045548
364.01	0.028583	0.007028	0.032627	0.012525	0.047005	0.02057	0.062036	0.030301	-0.00324	0.03969
364.21	0.026191	0.006124	0.031164	0.010914	0.044509	0.017924	0.058681	0.026404	-0.00753	0.034585
364.41	0.025373	0.005336	0.031155	0.00951	0.04299	0.015619	0.05519	0.023008	-0.01201	0.030136
364.61	0.026169	0.00465	0.030102	0.008287	0.041858	0.01361	0.05189	0.020049	-0.0163	0.02626
364.81	0.025522	0.004052	0.028922	0.007221	0.041594	0.011859	0.048036	0.01747	-0.02026	0.022883
365.01	0.024662	0.003531	0.028725	0.006292	0.040793	0.010334	0.044272	0.015223	-0.02352	0.01994
365.21	0.024345	0.003077	0.028649	0.005483	0.03927	0.009005	0.03995	0.013265	-0.02695	0.017375
365.41	0.023823	0.002681	0.027802	0.004778	0.038408	0.007847	0.036511	0.011559	-0.02886	0.01514
365.61	0.023301	0.002336	0.026073	0.004163	0.036948	0.006837	0.032427	0.010072	-0.03264	0.013193
365.81	0.023088	0.002036	0.025465	0.003628	0.035892	0.005958	0.029735	0.008777	-0.03571	0.011496
366.01	0.023158	0.001774	0.025444	0.003161	0.034996	0.005192	0.027763	0.007648	-0.03771	0.010018
366.21	0.022946	0.001546	0.024546	0.002755	0.03358	0.004524	0.025851	0.006664	-0.04148	0.008729
366.41	0.022271	0.001347	0.022836	0.0024	0.031592	0.003942	0.024216	0.005807	-0.0424	0.007606
366.61	0.021567	0.001174	0.021555	0.002092	0.030309	0.003435	0.022854	0.00506	-0.0444	0.006628
366.81	0.020114	0.001023	0.020393	0.001823	0.028354	0.002993	0.021146	0.004409	-0.04691	0.005776
367.01	0.020228	0.000891	0.019869	0.001588	0.027412	0.002608	0.020435	0.003842	-0.04965	0.005033
367.21	0.019829	0.000777	0.018181	0.001384	0.026589	0.002273	0.017749	0.003348	-0.05101	0.004385
367.41	0.018814	0.000677	0.017428	0.001206	0.025512	0.00198	0.016312	0.002917	-0.05279	0.003821
367.61	0.018327	0.00059	0.017659	0.001051	0.024252	0.001726	0.015079	0.002542	-0.05495	0.00333
367.81	0.017484	0.000514	0.016679	0.000916	0.023885	0.001504	0.014195	0.002215	-0.05707	0.002902
368.01	0.01741	0.000448	0.015707	0.000798	0.023123	0.00131	0.013757	0.00193	-0.05792	0.002528
368.21	0.017417	0.00039	0.015909	0.000695	0.021917	0.001142	0.014137	0.001682	-0.05932	0.002203
368.41	0.019141	0.00034	0.016207	0.000606	0.022358	0.000995	0.012997	0.001466	-0.06136	0.00192
368.61	0.01809	0.000296	0.015891	0.000528	0.021684	0.000867	0.012079	0.001277	-0.06321	0.001673
368.81	0.018371	0.000258	0.016124	0.00046	0.021536	0.000755	0.011342	0.001113	-0.06477	0.001458
369.01	0.017296	0.000225	0.016684	0.000401	0.021531	0.000658	0.011084	0.00097	-0.0655	0.00127
369.21	0.017826	0.000196	0.018112	0.000349	0.020959	0.000574	0.009171	0.000845	-0.0665	0.001107
369.41	0.017563	0.000171	0.017472	0.000304	0.021316	0.0005	0.008578	0.000736	-0.06746	0.000965
369.61	0.017593	0.000149	0.017745	0.000265	0.020695	0.000436	0.006381	0.000642	-0.06948	0.00084
369.81	0.018286	0.00013	0.018113	0.000231	0.021036	0.00038	0.006229	0.000559	-0.06958	0.000732
370.01	0.019172	0.000113	0.017019	0.000201	0.020014	0.000331	0.005613	0.000487	-0.06925	0.000638
370.21	0.019172	9.85e-05	0.016384	0.000175	0.019418	0.000288	0.004305	0.000425	-0.07056	0.000556
370.41	0.018805	8.58e-05	0.015653	0.000153	0.019251	0.000251	0.003207	0.00037	-0.07029	0.000485
370.61	0.019324	7.48e-05	0.01556	0.000133	0.018737	0.000219	0.00227	0.000322	-0.07182	0.000422
370.81	0.01928	6.52e-05	0.015807	0.000116	0.018607	0.000191	0.001154	0.000281	-0.07266	0.000368
371.01	0.019792	5.68e-05	0.016102	0.000101	0.01816	0.000166	-0.0001	0.000245	-0.07257	0.000321
371.21	0.019219	4.95e-05	0.015355	8.82e-05	0.018159	0.000145	-0.00193	0.000213	-0.07274	0.000279
371.41	0.018892	4.31e-05	0.01553	7.68e-05	0.018031	0.000126	-0.00308	0.000186	-0.07345	0.000243
371.61	0.019218	3.76e-05	0.015807	6.69e-05	0.016839	0.00011	-0.00402	0.000162	-0.075	0.000212
371.81	0.018952	3.27e-05	0.014951	5.83e-05	0.016944	9.58e-05	-0.00488	0.000141	-0.07561	0.000185
372.01	0.018932	2.85e-05	0.014396	5.08e-05	0.016375	8.35e-05	-0.00447	0.000123	-0.07563	0.000161
372.21	0.018735	2.49e-05	0.014124	4.43e-05	0.015158	7.27e-05	-0.00474	0.000107	-0.07704	0.00014
372.41	0.018546	2.17e-05	0.013395	3.86e-05	0.01513	6.34e-05	-0.00546	9.34e-05	-0.07775	0.000122
372.61	0.01732	1.89e-05	0.012924	3.36e-05	0.014191	5.52e-05	-0.0052	8.14e-05	-0.07772	0.000107
372.81	0.017833	1.64e-05	0.013182	2.93e-05	0.01392	4.81e-05	-0.00517	7.09e-05	-0.07877	9.29e-05
373.01	0.017051	1.43e-05	0.013621	2.55e-05	0.013397	4.19e-05	-0.00533	6.18e-05	-0.07858	8.09e-05
373.21	0.016707	1.25e-05	0.013603	2.23e-05	0.013248	3.65e-05	-0.00624	5.38e-05	-0.0789	7.05e-05
373.41	0.016411	1.09e-05	0.012264	1.94e-05	0.012984	3.18e-05	-0.00696	4.69e-05	-0.07981	6.14e-05
373.61	0.016161	9.48e-06	0.012469	1.69e-05	0.012479	2.78e-05	-0.00809	4.09e-05	-0.0802	5.35e-05
373.81	0.016083	8.26e-06	0.011521	1.47e-05	0.012286	2.42e-05	-0.00791	3.56e-05	-0.07979	4.67e-05
374.01	0.016415	7.2e-06	0.010651	1.28e-05	0.012148	2.11e-05	-0.00778	3.1e-05	-0.07964	4.07e-05
374.21	0.015572	6.27e-06	0.011088	1.12e-05	0.012304	1.84e-05	-0.00938	2.7e-05	-0.08083	3.54e-05
374.41	0.015539	5.47e-06	0.011208	9.74e-06	0.012519	1.6e-05	-0.00966	2.36e-05	-0.08131	3.09e-05
374.61	0.014718	4.76e-06	0.01125	8.49e-06	0.013071	1.39e-05	-0.01049	2.05e-05	-0.08241	2.69e-05
374.81	0.013402	4.15e-06	0.011491	7.4e-06	0.013038	1.22e-05	-0.0111	1.79e-05	-0.08224	2.34e-05
375.01	0.013332	3.62e-06	0.011083	6.45e-06	0.013069	1.06e-05	-0.01149	1.56e-05	-0.08231	2.04e-05
375.21	0.012813	3.15e-06	0.011142	5.62e-06	0.013822	9.22e-06	-0.01209	1.36e-05	-0.08261	1.78e-05
375.41	0.012018	2.75e-06	0.010713	4.89e-06	0.013669	8.04e-06	-0.01241	1.18e-05	-0.08322	1.55e-05
375.61	0.012217	2.39e-06	0.010771	4.26e-06	0.013364	7e-06	-0.0118	1.03e-05	-0.08356	1.35e-05
375.81	0.012598	2.08e-06	0.010044	3.72e-06	0.012859	6.1e-06	-0.0117	8.99e-06	-0.08345	1.18e-05
376.01	0.012919	1.82e-06	0.009379	3.24e-06	0.012407	5.32e-06	-0.01142	7.83e-06	-0.08208	1.03e-05
376.21	0.013991	1.58e-06	0.008898	2.82e-06	0.011689	4.63e-06	-0.01106	6.83e-06	-0.0822	8.94e-06
376.41	0.014644	1.38e-06	0.00883	2.46e-06	0.011285	4.04e-06	-0.01143	5.95e-06	-0.08114	7.79e-06
376.61	0.015148	1.2e-06	0.008556	2.14e-06	0.011384	3.52e-06	-0.01054	5.18e-06	-0.08099	6.79e-06
376.81	0.015632	1.05e-06	0.008406	1.87e-06	0.01094	3.07e-06	-0.01014	4.52e-06	-0.08132	5.92e-06
377.01	0.015765	9.1e-07	0.00766	1.63e-06	0.010786	2.67e-06	-0.01066	3.94e-06	-0.08119	5.15e-06
377.21	0.015705	8e-07	0.007557	1.42e-06	0.01074	2.33e-06	-0.01073	3.43e-06	-0.08124	4.49e-06
377.41	0.016082	6.9e-07	0.008508	1.24e-06	0.009457	2.03e-06	-0.01185	2.99e-06	-0.08307	3.91e-06
377.61	0.016006	6e-07	0.008013	1.08e-06	0.009214	1.77e-06	-0.0114	2.6e-06	-0.08411	3.41e-06
377.81	0.015784	5.3e-07	0.008817	9.4e-07	0.009556	1.54e-06	-0.01188	2.27e-06	-0.08372	2.97e-06
378.01	0.015575	4.6e-07	0.009935	8.2e-07	0.009328	1.34e-06	-0.01135	1.98e-06	-0.08329	2.59e-06
378.21	0.015062	4e-07	0.010943	7.1e-07	0.008974	1.17e-06	-0.01227	1.72e-06	-0.08448	2.26e-06
378.41	0.014019	3.5e-07	0.011448	6.2e-07	0.008946	1.02e-06	-0.01266	1.5e-06	-0.0862	1.97e-06
378.61	0.012342	3e-07	0.011592	5.4e-07	0.008449	8.9e-07	-0.01213	1.31e-06	-0.08658	1.71e-06
378.81	0.011562	2.6e-07	0.012862	4.7e-07	0.007773	7.7e-07	-0.01272	1.14e-06	-0.0873	1.49e-06
379.01	0.011575	2.3e-07	0.01314	4.1e-07	0.007688	6.7e-07	-0.01353	9.9e-07	-0.08694	1.3e-06
379.21	0.011431	2e-07	0.013618	3.6e-07	0.007855	5.9e-07	-0.01425	8.7e-07	-0.0869	1.13e-06
379.41	0.010288	1.7e-07	0.015728	3.1e-07	0.007367	5.1e-07	-0.01428	7.5e-07	-0.08755	9.9e-07
379.61	0.009573	1.5e-07	0.01576	2.7e-07	0.007316	4.5e-07	-0.01478	6.6e-07	-0.08755	8.6e-07
379.81	0.009353	1.3e-07	0.015453	2.4e-07	0.006492	3.9e-07	-0.01528	5.7e-07	-0.08701	7.5e-07
380.01	0.009427	1.2e-07	0.015359	2.1e-07	0.006424	3.4e-07	-0.0161	5e-07	-0.08559	6.5e-07
380.21	0.009123	1e-07	0.014969	1.8e-07	0.007471	3e-07	-0.01543	4.3e-07	-0.08623	5.7e-07
380.41	0.009192	9e-08	0.015621	1.6e-07	0.007155	2.6e-07	-0.01483	3.8e-07	-0.08498	5e-07
380.61	0.009808	8e-08	0.014565	1.4e-07	0.007393	2.2e-07	-0.01351	3.3e-07	-0.08546	4.3e-07
380.81	0.009973	7e-08	0.013914	1.2e-07	0.007009	2e-07	-0.0135	2.9e-07	-0.08563	3.8e-07
381.01	0.010033	6e-08	0.014051	1e-07	0.008034	1.7e-07	-0.01334	2.5e-07	-0.08519	3.3e-07
381.21	0.010688	5e-08	0.014823	9e-08	0.008097	1.5e-07	-0.01308	2.2e-07	-0.0855	2.9e-07
381.41	0.011485	4e-08	0.01489	8e-08	0.008514	1.3e-07	-0.01398	1.9e-07	-0.08746	2.5e-07
381.61	0.012187	4e-08	0.013996	7e-08	0.009332	1.1e-07	-0.01281	1.7e-07	-0.0868	2.2e-07
381.81	0.012212	3e-08	0.013628	6e-08	0.010661	1e-07	-0.0121	1.4e-07	-0.08619	1.9e-07
382.01	0.012336	3e-08	0.013224	5e-08	0.011133	9e-08	-0.01056	1.3e-07	-0.08701	1.6e-07
382.21	0.011963	3e-08	0.012747	5e-08	0.01094	7e-08	-0.01058	1.1e-07	-0.08831	1.4e-07
382.41	0.010551	2e-08	0.012618	4e-08	0.011583	6e-08	-0.01076	1e-07	-0.08857	1.3e-07
382.61	0.01057	2e-08	0.012176	3e-08	0.011194	6e-08	-0.00958	8e-08	-0.08879	1.1e-07
382.81	0.010731	2e-08	0.013137	3e-08	0.011627	5e-08	-0.01099	7e-08	-0.08877	1e-07
383.01	0.011172	1e-08	0.011736	3e-08	0.01166	4e-08	-0.01309	6e-08	-0.08808	8e-08
383.21	0.011458	1e-08	0.011225	2e-08	0.012308	4e-08	-0.01224	6e-08	-0.0885	7e-08
383.41	0.011275	1e-08	0.011132	2e-08	0.011982	3e-08	-0.01126	5e-08	-0.08871	6e-08
383.61	0.011332	1e-08	0.00904	2e-08	0.012485	3e-08	-0.01069	4e-08	-0.08835	5e-08
383.81	0.012303	1e-08	0.009145	2e-08	0.012735	2e-08	-0.01038	4e-08	-0.08812	5e-08
384.01	0.012142	1e-08	0.008364	1e-08	0.013178	2e-08	-0.01013	3e-08	-0.08729	4e-08
384.21	0.012406	1e-08	0.007035	1e-08	0.011785	2e-08	-0.00919	3e-08	-0.08733	4e-08
384.41	0.013168	1e-08	0.006888	1e-08	0.011015	2e-08	-0.00878	2e-08	-0.08764	3e-08
384.61	0.014033	0	0.005827	1e-08	0.010963	1e-08	-0.00996	2e-08	-0.08859	3e-08
384.81	0.013967	0	0.005551	1e-08	0.011803	1e-08	-0.00991	2e-08	-0.08826	2e-08
385.01	0.014734	0	0.005645	1e-08	0.011626	1e-08	-0.00922	2e-08	-0.08822	2e-08
385.21	0.014763	0	0.005337	1e-08	0.012053	1e-08	-0.00965	1e-08	-0.08873	2e-08
385.41	0.015082	0	0.004957	1e-08	0.012521	1e-08	-0.00914	1e-08	-0.08855	2e-08
385.61	0.014857	0	0.005531	0	0.013852	1e-08	-0.00845	1e-08	-0.08719	1e-08
385.81	0.014473	0	0.005057	0	0.01469	1e-08	-0.00818	1e-08	-0.0881	1e-08
386.01	0.013248	0	0.007097	0	0.014953	1e-08	-0.00898	1e-08	-0.08767	1e-08
386.21	0.011801	0	0.007765	0	0.01535	0	-0.00939	1e-08	-0.08623	1e-08
386.41	0.011324	0	0.009511	0	0.014922	0	-0.01073	1e-08	-0.0856	1e-08
386.61	0.011605	0	0.010139	0	0.014415	0	-0.01136	1e-08	-0.08509	1e-08
386.81	0.011063	0	0.01062	0	0.013809	0	-0.01307	0	-0.08387	1e-08
387.01	0.011139	0	0.010435	0	0.014172	0	-0.01591	0	-0.08412	1e-08
387.21	0.011047	0	0.011607	0	0.013629	0	-0.01406	0	-0.08363	0
387.41	0.010853	0	0.011893	0	0.011984	0	-0.01365	0	-0.08294	0
387.61	0.011096	0	0.01227	0	0.011708	0	-0.01479	0	-0.08284	0
387.81	0.010566	0	0.01247	0	0.011149	0	-0.01534	0	-0.08281	0
388.01	0.010451	0	0.011201	0	0.010216	0	-0.01599	0	-0.08203	0
388.21	0.009781	0	0.010447	0	0.009448	0	-0.0167	0	-0.0826	0
388.41	0.010154	0	0.010611	0	0.010223	0	-0.01757	0	-0.08321	0
388.61	0.010767	0	0.010261	0	0.010453	0	-0.01875	0	-0.08293	0
388.81	0.011549	0	0.01031	0	0.009835	0	-0.01748	0	-0.08232	0
389.01	0.012053	0	0.009867	0	0.008832	0	-0.01723	0	-0.08302	0
389.21	0.012274	0	0.009297	0	0.009126	0	-0.01614	0	-0.08378	0
389.41	0.012973	0	0.008832	0	0.00915	0	-0.01494	0	-0.08322	0
389.61	0.012002	0	0.009364	0	0.009735	0	-0.01503	0	-0.08239	0
389.81	0.012355	0	0.009406	0	0.008801	0	-0.01438	0	-0.08235	0
390.01	0.011688	0	0.010173	0	0.008723	0	-0.01393	0	-0.08147	0
390.21	0.010871	0	0.010109	0	0.008488	0	-0.01337	0	-0.08021	0
390.41	0.010989	0	0.010103	0	0.007165	0	-0.01349	0	-0.08018	0
390.61	0.011686	0	0.009907	0	0.007253	0	-0.01269	0	-0.0804	0
390.81	0.011877	0	0.009387	0	0.006933	0	-0.01233	0	-0.08114	0
391.01	0.012466	0	0.010379	0	0.006918	0	-0.01278	0	-0.08049	0
391.21	0.013135	0	0.011028	0	0.005487	0	-0.01167	0	-0.0786	0
391.41	0.014255	0	0.010334	0	0.005197	0	-0.01205	0	-0.07847	0
391.61	0.015174	0	0.009721	0	0.005973	0	-0.01181	0	-0.07865	0
391.81	0.014265	0	0.010173	0	0.00639	0	-0.01039	0	-0.07755	0
392.01	0.01444	0	0.009187	0	0.007803	0	-0.01051	0	-0.07754	0
392.21	0.013604	0	0.009865	0	0.008975	0	-0.01108	0	-0.07793	0
392.41	0.0147	0	0.010141	0	0.00905	0	-0.01143	0	-0.07762	0
392.61	0.014271	0	0.009763	0	0.009743	0	-0.01111	0	-0.07767	0
392.81	0.013789	0	0.010593	0	0.009463	0	-0.0102	0	-0.07743	0
393.01	0.012957	0	0.010314	0	0.010753	0	-0.00931	0	-0.07873	0
393.21	0.01249	0	0.010902	0	0.010951	0	-0.00889	0	-0.07901	0
393.41	0.011297	0	0.011377	0	0.011439	0	-0.00958	0	-0.07876	0
393.61	0.010885	0	0.012173	0	0.011805	0	-0.01053	0	-0.07913	0
393.81	0.010506	0	0.013043	0	0.011283	0	-0.01014	0	-0.08123	0
394.01	0.010927	0	0.012604	0	0.011515	0	-0.01029	0	-0.08294	0
394.21	0.010169	0	0.012773	0	0.010388	0	-0.01052	0	-0.08369	0
394.41	0.010628	0	0.013026	0	0.009481	0	-0.01068	0	-0.08475	0
394.61	0.010761	0	0.012812	0	0.008221	0	-0.01068	0	-0.08559	0
394.81	0.010334	0	0.012644	0	0.006721	0	-0.01118	0	-0.08643	0
395.01	0.011376	0	0.014189	0	0.005259	0	-0.0111	0	-0.08622	0
395.21	0.012914	0	0.014121	0	0.004659	0	-0.01162	0	-0.08593	0
395.41	0.013226	0	0.013234	0	0.004887	0	-0.01167	0	-0.08752	0
395.61	0.013737	0	0.012741	0	0.004353	0	-0.01061	0	-0.08742	0
395.81	0.013469	0	0.012105	0	0.00494	0	-0.01007	0	-0.08674	0
396.01	0.01462	0	0.010715	0	0.005498	0	-0.01082	0	-0.08619	0
396.21	0.01499	0	0.010295	0	0.005316	0	-0.01052	0	-0.08579	0
396.41	0.015944	0	0.009729	0	0.006694	0	-0.00956	0	-0.08488	0
396.61	0.015732	0	0.008645	0	0.008232	0	-0.00842	0	-0.0831	0
396.81	0.015016	0	0.00855	0	0.010349	0	-0.00887	0	-0.0818	0
397.01	0.016225	0	0.00893	0	0.012414	0	-0.00878	0	-0.08135	0
397.21	0.015983	0	0.009854	0	0.013128	0	-0.00929	0	-0.07998	0
397.41	0.015551	0	0.010326	0	0.014275	0	-0.00996	0	-0.07891	0
397.61	0.016364	0	0.011006	0	0.014691	0	-0.00956	0	-0.07763	0
397.81	0.015184	0	0.011493	0	0.014636	0	-0.00858	0	-0.07838	0
398.01	0.016013	0	0.010885	0	0.014122	0	-0.00845	0	-0.07796	0
398.21	0.013899	0	0.010891	0	0.013457	0	-0.00807	0	-0.07737	0
398.41	0.012698	0	0.010857	0	0.012681	0	-0.00778	0	-0.077	0
398.61	0.011408	0	0.011478	0	0.01202	0	-0.00713	0	-0.07629	0
398.81	0.010598	0	0.011849	0	0.011573	0	-0.00652	0	-0.07697	0
399.01	0.011514	0	0.012583	0	0.012003	0	-0.00603	0	-0.07704	0
399.21	0.010775	0	0.011422	0	0.011758	0	-0.00612	0	-0.0774	0
399.41	0.009867	0	0.010901	0	0.010513	0	-0.0067	0	-0.07817	0
399.61	0.009485	0	0.010521	0	0.009857	0	-0.00638	0	-0.07764	0
399.81	0.009479	0	0.009976	0	0.010115	0	-0.00684	0	-0.07766	0
400.01	0.010691	0	0.009083	0	0.010565	0	-0.00749	0	-0.07705	0
400.21	0.011232	0	0.008915	0	0.010888	0	-0.00735	0	-0.07773	0
400.41	0.012229	0	0.009013	0	0.012615	0	-0.00816	0	-0.07796	0
400.61	0.012235	0	0.00879	0	0.012336	0	-0.00895	0	-0.07795	0
400.81	0.01236	0	0.00886	0	0.012579	0	-0.0104	0	-0.07783	0
401.01	0.013156	0	0.009825	0	0.012272	0	-0.00992	0	-0.07763	0
401.21	0.012384	0	0.010997	0	0.012317	0	-0.01097	0	-0.07643	0
401.41	0.012606	0	0.011934	0	0.01232	0	-0.01217	0	-0.0759	0
401.61	0.01224	0	0.012718	0	0.012156	0	-0.01205	0	-0.0763	0
401.81	0.011185	0	0.012686	0	0.012619	0	-0.01265	0	-0.07778	0
402.01	0.011213	0	0.012586	0	0.012707	0	-0.01207	0	-0.07748	0
402.21	0.010881	0	0.012178	0	0.01279	0	-0.01142	0	-0.07742	0
402.41	0.010904	0	0.012062	0	0.012773	0	-0.01167	0	-0.07761	0
402.61	0.01107	0	0.012822	0	0.013129	0	-0.01194	0	-0.0774	0
402.81	0.011466	0	0.011746	0	0.013434	0	-0.01111	0	-0.0783	0
403.01	0.01196	0	0.011189	0	0.013611	0	-0.01112	0	-0.07896	0
403.21	0.011594	0	0.011117	0	0.013099	0	-0.01057	0	-0.07928	0
403.41	0.010591	0	0.011729	0	0.011328	0	-0.01101	0	-0.07919	0
403.61	0.011032	0	0.01177	0	0.0119	0	-0.01043	0	-0.0786	0
403.81	0.011761	0	0.010874	0	0.01193	0	-0.0105	0	-0.07848	0
404.01	0.012661	0	0.009907	0	0.012529	0	-0.00976	0	-0.07913	0
404.21	0.01257	0	0.009701	0	0.012075	0	-0.00992	0	-0.08001	0
404.41	0.012646	0	0.009027	0	0.011216	0	-0.00959	0	-0.08042	0
404.61	0.011997	0	0.008978	0	0.009715	0	-0.00929	0	-0.07982	0
404.81	0.011966	0	0.008959	0	0.008944	0	-0.00928	0	-0.08018	0
405.01	0.011354	0	0.009867	0	0.007894	0	-0.01008	0	-0.08079	0
405.21	0.01161	0	0.010797	0	0.007794	0	-0.01085	0	-0.07921	0
405.41	0.011823	0	0.0107	0	0.007862	0	-0.01074	0	-0.07892	0
405.61	0.010967	0	0.011191	0	0.008116	0	-0.0109	0	-0.07878	0
405.81	0.011732	0	0.011094	0	0.008087	0	-0.01078	0	-0.07827	0
406.01	0.011927	0	0.011048	0	0.007509	0	-0.00957	0	-0.07636	0
406.21	0.012186	0	0.010705	0	0.007035	0	-0.00969	0	-0.07512	0
406.41	0.012039	0	0.011304	0	0.007882	0	-0.00938	0	-0.07424	0
406.61	0.012512	0	0.011728	0	0.007894	0	-0.00919	0	-0.07321	0
406.81	0.012184	0	0.011913	0	0.007967	0	-0.00857	0	-0.07208	0
407.01	0.01268	0	0.011827	0	0.0083	0	-0.00763	0	-0.07163	0
407.21	0.012126	0	0.012239	0	0.008382	0	-0.00565	0	-0.07082	0
407.41	0.012656	0	0.012276	0	0.008446	0	-0.00493	0	-0.07078	0
407.61	0.012729	0	0.011572	0	0.009584	0	-0.00438	0	-0.07098	0
407.81	0.012373	0	0.010772	0	0.009712	0	-0.00511	0	-0.07189	0
408.01	0.012994	0	0.010107	0	0.010522	0	-0.00441	0	-0.07221	0
408.21	0.012801	0	0.009738	0	0.011423	0	-0.0049	0	-0.07255	0
408.41	0.012698	0	0.010138	0	0.010348	0	-0.00509	0	-0.07314	0
408.61	0.011759	0	0.009105	0	0.01052	0	-0.00608	0	-0.07307	0
408.81	0.011662	0	0.007643	0	0.010961	0	-0.00745	0	-0.07364	0
409.01	0.011854	0	0.008057	0	0.011215	0	-0.00823	0	-0.07355	0
409.21	0.012461	0	0.008225	0	0.012197	0	-0.00801	0	-0.07253	0
409.41	0.012215	0	0.0083	0	0.01216	0	-0.00897	0	-0.07272	0
409.61	0.012326	0	0.008419	0	0.012574	0	-0.00963	0	-0.07291	0
409.81	0.012134	0	0.007802	0	0.012129	0	-0.01003	0	-0.0733	0
410.01	0.011873	0	0.008641	0	0.012525	0	-0.01086	0	-0.07231	0
410.21	0.01141	0	0.008889	0	0.012772	0	-0.01106	0	-0.07212	0
410.41	0.011537	0	0.009851	0	0.012572	0	-0.01139	0	-0.07193	0
410.61	0.01198	0	0.00987	0	0.011286	0	-0.01211	0	-0.07163	0
410.81	0.011505	0	0.011275	0	0.010751	0	-0.01165	0	-0.07218	0
411.01	0.011913	0	0.012266	0	0.011971	0	-0.00921	0	-0.07329	0
411.21	0.011235	0	0.012823	0	0.012105	0	-0.00808	0	-0.07311	0
411.41	0.012408	0	0.013409	0	0.012259	0	-0.00801	0	-0.07337	0
411.61	0.010987	0	0.014758	0	0.011413	0	-0.00816	0	-0.07329	0
411.81	0.012121	0	0.015052	0	0.011409	0	-0.00945	0	-0.07308	0
412.01	0.012208	0	0.015138	0	0.011241	0	-0.00801	0	-0.07172	0
412.21	0.011269	0	0.015483	0	0.011346	0	-0.00831	0	-0.07235	0
412.41	0.011071	0	0.015067	0	0.010061	0	-0.00769	0	-0.0718	0
412.61	0.00962	0	0.012721	0	0.011962	0	-0.00789	0	-0.07046	0
412.81	0.009205	0	0.012313	0	0.013383	0	-0.00788	0	-0.06977	0
413.01	0.00948	0	0.014068	0	0.012664	0	-0.00708	0	-0.07038	0
413.21	0.010086	0	0.014174	0	0.012238	0	-0.00704	0	-0.06903	0
413.41	0.010077	0	0.013867	0	0.012793	0	-0.00781	0	-0.0688	0
413.61	0.010503	0	0.013593	0	0.013216	0	-0.00758	0	-0.06817	0
413.81	0.010511	0	0.013604	0	0.013576	0	-0.00729	0	-0.0683	0
414.01	0.011208	0	0.013866	0	0.014823	0	-0.00796	0	-0.06784	0
414.21	0.011589	0	0.013213	0	0.014751	0	-0.00801	0	-0.0678	0
414.41	0.011608	0	0.013223	0	0.014228	0	-0.00708	0	-0.06854	0
414.61	0.010925	0	0.01202	0	0.014177	0	-0.00647	0	-0.06894	0
414.81	0.010742	0	0.012345	0	0.014425	0	-0.00622	0	-0.06984	0
415.01	0.010481	0	0.013096	0	0.015227	0	-0.00562	0	-0.06905	0
415.21	0.010688	0	0.012653	0	0.015383	0	-0.00553	0	-0.06801	0
415.41	0.011637	0	0.013243	0	0.015217	0	-0.00547	0	-0.06726	0
415.61	0.012097	0	0.012984	0	0.014942	0	-0.00572	0	-0.06828	0
415.81	0.013386	0	0.011539	0	0.014863	0	-0.00594	0	-0.06846	0
416.01	0.012988	0	0.01117	0	0.012535	0	-0.0053	0	-0.06796	0
416.21	0.013046	0	0.01068	0	0.012398	0	-0.00583	0	-0.06901	0
416.41	0.014103	0	0.008938	0	0.012524	0	-0.0056	0	-0.06936	0
416.61	0.012981	0	0.008002	0	0.012991	0	-0.00592	0	-0.06951	0
416.81	0.013325	0	0.009333	0	0.011731	0	-0.00536	0	-0.06969	0
417.01	0.014549	0	0.01006	0	0.010561	0	-0.00507	0	-0.06947	0
417.21	0.015331	0	0.010776	0	0.010991	0	-0.00461	0	-0.06914	0
417.41	0.015081	0	0.011092	0	0.011163	0	-0.00461	0	-0.06948	0
417.61	0.015705	0	0.010805	0	0.011719	0	-0.00365	0	-0.06999	0
417.81	0.016359	0	0.010384	0	0.012143	0	-0.00328	0	-0.07055	0
418.01	0.016127	0	0.009948	0	0.012454	0	-0.00388	0	-0.07048	0
418.21	0.015957	0	0.009805	0	0.01226	0	-0.00377	0	-0.07016	0
418.41	0.014944	0	0.009558	0	0.012159	0	-0.00319	0	-0.06988	0
418.61	0.014677	0	0.008963	0	0.012368	0	-0.00473	0	-0.06875	0
418.81	0.015016	0	0.010178	0	0.012429	0	-0.00572	0	-0.06798	0
419.01	0.014599	0	0.011393	0	0.012972	0	-0.00615	0	-0.067	0
419.21	0.01457	0	0.011565	0	0.013181	0	-0.0065	0	-0.06673	0
419.41	0.014728	0	0.012102	0	0.012936	0	-0.00723	0	-0.06635	0
419.61	0.014614	0	0.011657	0	0.012519	0	-0.0079	0	-0.06693	0
419.81	0.014006	0	0.012329	0	0.011876	0	-0.00863	0	-0.06564	0

## Sheet: 1E_BRCT 7-8-APS
Time1	30μM		15μM		7.5μM		3.75μM		1.875μM		DMSO
	Data1	Fit1	Data2	Fit2	Data3	Fit3	Data4	Fit4	Data5	Fit5	Data6	Fit6
210	-0.01768	0	-0.00499	0	-0.00419	0	0.000861	0	-0.00152	0	0.00934	0
210.2	-0.01593	0.000449	-0.00302	0.000776	-0.00171	0.000922	0.003543	0.001296	0.001837	0.001195	0.014573	0.002184
210.4	-0.01414	0.000897	-0.00077	0.00155	0.001575	0.001842	0.007022	0.002589	0.005866	0.002387	0.020351	0.00436
210.6	-0.01214	0.001345	0.001728	0.002323	0.005132	0.002761	0.010416	0.003879	0.009629	0.003577	0.026319	0.00653
210.8	-0.00952	0.001792	0.004097	0.003094	0.008626	0.003678	0.013897	0.005167	0.014168	0.004766	0.032728	0.008693
211	-0.00705	0.002238	0.006629	0.003864	0.012387	0.004594	0.017446	0.006451	0.018873	0.005952	0.039057	0.010849
211.2	-0.00478	0.002684	0.009275	0.004632	0.015996	0.005508	0.021349	0.007732	0.023469	0.007135	0.045755	0.012998
211.4	-0.00275	0.00313	0.011971	0.005399	0.019648	0.00642	0.025056	0.009011	0.028139	0.008317	0.051937	0.01514
211.6	-0.0008	0.003574	0.014496	0.006164	0.023014	0.007331	0.028614	0.010286	0.032249	0.009497	0.057797	0.017275
211.8	0.001482	0.004019	0.016879	0.006928	0.025906	0.00824	0.032204	0.011558	0.036234	0.010674	0.062951	0.019403
212	0.00311	0.004462	0.019174	0.00769	0.028112	0.009148	0.034942	0.012828	0.039421	0.011849	0.067357	0.021525
212.2	0.004219	0.004905	0.020857	0.008451	0.030003	0.010054	0.037223	0.014095	0.041922	0.013022	0.070846	0.023639
212.4	0.005128	0.005347	0.022328	0.00921	0.031806	0.010959	0.039539	0.015359	0.043678	0.014193	0.073795	0.025747
212.6	0.005948	0.005789	0.023518	0.009968	0.033529	0.011862	0.041412	0.016619	0.045705	0.015362	0.076159	0.027849
212.8	0.006655	0.00623	0.024148	0.010724	0.035076	0.012763	0.043666	0.017877	0.047837	0.016529	0.07911	0.029943
213	0.007262	0.006671	0.025285	0.011479	0.035864	0.013664	0.045005	0.019132	0.049296	0.017694	0.081353	0.032031
213.2	0.007969	0.007111	0.026612	0.012232	0.037181	0.014562	0.04623	0.020385	0.05081	0.018856	0.083354	0.034112
213.4	0.008639	0.007551	0.028041	0.012984	0.038276	0.015459	0.047486	0.021634	0.052434	0.020017	0.085049	0.036186
213.6	0.008861	0.007989	0.028948	0.013734	0.039752	0.016354	0.049181	0.02288	0.053965	0.021175	0.086805	0.038254
213.8	0.009012	0.008428	0.030014	0.014483	0.040656	0.017248	0.050173	0.024124	0.055422	0.022331	0.08853	0.040315
214	0.009517	0.008865	0.03095	0.01523	0.042215	0.01814	0.051809	0.025365	0.056957	0.023485	0.090619	0.04237
214.2	0.010289	0.009302	0.032055	0.015976	0.043416	0.019031	0.052934	0.026603	0.058674	0.024637	0.093	0.044418
214.4	0.010337	0.009739	0.033022	0.016721	0.044577	0.01992	0.054268	0.027838	0.060145	0.025787	0.094674	0.046459
214.6	0.010895	0.010175	0.033725	0.017464	0.045444	0.020808	0.054965	0.02907	0.060881	0.026935	0.096408	0.048494
214.8	0.011672	0.01061	0.034281	0.018205	0.04613	0.021694	0.055817	0.030299	0.062732	0.028081	0.098309	0.050522
215	0.012152	0.011045	0.035044	0.018946	0.047416	0.022579	0.056891	0.031526	0.064024	0.029224	0.100106	0.052544
215.2	0.012629	0.011479	0.035617	0.019684	0.048646	0.023462	0.058082	0.03275	0.065362	0.030366	0.102315	0.054559
215.4	0.013363	0.011913	0.036363	0.020421	0.049903	0.024344	0.059368	0.033971	0.066712	0.031505	0.104006	0.056568
215.6	0.014328	0.012346	0.037029	0.021157	0.050808	0.025224	0.060613	0.035189	0.068066	0.032643	0.105753	0.05857
215.8	0.0157	0.012778	0.037952	0.021891	0.051859	0.026103	0.062268	0.036404	0.069312	0.033778	0.107776	0.060567
216	0.016481	0.01321	0.038636	0.022624	0.05277	0.02698	0.063355	0.037617	0.070382	0.034912	0.109673	0.062556
216.2	0.01739	0.013642	0.039355	0.023356	0.053921	0.027856	0.064512	0.038827	0.071714	0.036043	0.111282	0.064539
216.4	0.018321	0.014072	0.040032	0.024086	0.054754	0.02873	0.065807	0.040034	0.072647	0.037172	0.112743	0.066516
216.6	0.019053	0.014503	0.040402	0.024814	0.05583	0.029602	0.067288	0.041238	0.073878	0.038299	0.114428	0.068487
216.8	0.019856	0.014932	0.040769	0.025542	0.056803	0.030474	0.068681	0.042439	0.075136	0.039424	0.116181	0.070451
217	0.020348	0.015361	0.04162	0.026267	0.057656	0.031343	0.069688	0.043638	0.075801	0.040547	0.117475	0.072409
217.2	0.021033	0.01579	0.042401	0.026992	0.058803	0.032211	0.071034	0.044834	0.076928	0.041669	0.118918	0.074361
217.4	0.021707	0.016218	0.0428	0.027715	0.059478	0.033078	0.072306	0.046027	0.077853	0.042788	0.119814	0.076306
217.6	0.022195	0.016645	0.043166	0.028436	0.060923	0.033943	0.073665	0.047218	0.079089	0.043904	0.12134	0.078245
217.8	0.022607	0.017072	0.044054	0.029156	0.061987	0.034807	0.074432	0.048406	0.080292	0.045019	0.122892	0.080178
218	0.022883	0.017498	0.044897	0.029875	0.063359	0.035669	0.075572	0.049591	0.081292	0.046132	0.124757	0.082105
218.2	0.023284	0.017924	0.045695	0.030592	0.064032	0.03653	0.076251	0.050773	0.082374	0.047243	0.126566	0.084026
218.4	0.023253	0.018349	0.046026	0.031308	0.064268	0.037389	0.077126	0.051953	0.083023	0.048352	0.127848	0.08594
218.6	0.023759	0.018773	0.046699	0.032022	0.065073	0.038247	0.077949	0.05313	0.083753	0.049459	0.129358	0.087848
218.8	0.024027	0.019197	0.047211	0.032735	0.065808	0.039103	0.078814	0.054304	0.084887	0.050564	0.130825	0.089751
219	0.024315	0.019621	0.048052	0.033447	0.066797	0.039958	0.079578	0.055475	0.086185	0.051667	0.132251	0.091647
219.2	0.024635	0.020043	0.048438	0.034157	0.067342	0.040812	0.080506	0.056644	0.087281	0.052768	0.133365	0.093537
219.4	0.024666	0.020466	0.049041	0.034866	0.068194	0.041664	0.081534	0.05781	0.088387	0.053866	0.134916	0.095421
219.6	0.025323	0.020887	0.049867	0.035573	0.068345	0.042514	0.082018	0.058974	0.089683	0.054963	0.136485	0.097299
219.8	0.025898	0.021308	0.050404	0.036279	0.069042	0.043363	0.083129	0.060134	0.090796	0.056058	0.137804	0.099171
220	0.026121	0.021729	0.05103	0.036984	0.069493	0.044211	0.084069	0.061293	0.091999	0.057151	0.138849	0.101036
220.2	0.026348	0.022149	0.051906	0.037687	0.06999	0.045057	0.084638	0.062448	0.093357	0.058242	0.139959	0.102896
220.4	0.026325	0.022568	0.052184	0.038389	0.070627	0.045901	0.085728	0.063601	0.094077	0.059331	0.14138	0.10475
220.6	0.026515	0.022987	0.052805	0.03909	0.071694	0.046745	0.08668	0.064751	0.095106	0.060418	0.142786	0.106598
220.8	0.02701	0.023406	0.053384	0.039789	0.072479	0.047586	0.087426	0.065899	0.096459	0.061503	0.14391	0.108441
221	0.027183	0.023823	0.05394	0.040487	0.073569	0.048427	0.088618	0.067044	0.097518	0.062586	0.145509	0.110277
221.2	0.027641	0.024241	0.054312	0.041183	0.07496	0.049266	0.089801	0.068186	0.098902	0.063667	0.146769	0.112107
221.4	0.028325	0.024657	0.054806	0.041878	0.075936	0.050103	0.090967	0.069325	0.100136	0.064746	0.147597	0.113932
221.6	0.029179	0.025074	0.055532	0.042572	0.077462	0.050939	0.092194	0.070463	0.101196	0.065823	0.149232	0.11575
221.8	0.029814	0.025489	0.056418	0.043265	0.07847	0.051774	0.093053	0.071597	0.102522	0.066898	0.150805	0.117563
222	0.03048	0.025904	0.056956	0.043956	0.079282	0.052607	0.093615	0.072729	0.103437	0.067972	0.152577	0.11937
222.2	0.031334	0.026319	0.057387	0.044645	0.080201	0.053439	0.094319	0.073858	0.104365	0.069043	0.154414	0.121171
222.4	0.031834	0.026732	0.057913	0.045333	0.081236	0.054269	0.09528	0.074985	0.105264	0.070112	0.155862	0.122967
222.6	0.03251	0.027146	0.058897	0.04602	0.08225	0.055098	0.096056	0.076109	0.10636	0.071179	0.157117	0.124756
222.8	0.032927	0.027559	0.059666	0.046706	0.082895	0.055925	0.096984	0.07723	0.107607	0.072245	0.158661	0.12654
223	0.032947	0.027971	0.060745	0.04739	0.084043	0.056751	0.097908	0.078349	0.108744	0.073308	0.160082	0.128318
223.2	0.033223	0.028383	0.060962	0.048073	0.084785	0.057576	0.099187	0.079465	0.109237	0.07437	0.161394	0.130091
223.4	0.033687	0.028794	0.061635	0.048755	0.085911	0.058399	0.100148	0.080579	0.110197	0.07543	0.163385	0.131858
223.6	0.034204	0.029204	0.062386	0.049435	0.086004	0.059221	0.100946	0.08169	0.111298	0.076487	0.164614	0.133619
223.8	0.034453	0.029614	0.062841	0.050114	0.08672	0.060041	0.102026	0.082799	0.112341	0.077543	0.165584	0.135374
224	0.034805	0.030024	0.063416	0.050791	0.087518	0.06086	0.102974	0.083905	0.113282	0.078597	0.166913	0.137124
224.2	0.03501	0.030433	0.064253	0.051468	0.088296	0.061678	0.103505	0.085009	0.11451	0.079649	0.168203	0.138869
224.4	0.035077	0.030841	0.06468	0.052143	0.089106	0.062494	0.104767	0.08611	0.115305	0.080699	0.169023	0.140607
224.6	0.035616	0.031249	0.06537	0.052816	0.090092	0.063309	0.105417	0.087208	0.116392	0.081747	0.170259	0.142341
224.8	0.035886	0.031657	0.065782	0.053488	0.091243	0.064122	0.106221	0.088304	0.117841	0.082794	0.17147	0.144068
225	0.035902	0.032064	0.066269	0.054159	0.092076	0.064934	0.10736	0.089398	0.118742	0.083838	0.172754	0.14579
225.2	0.03615	0.03247	0.067005	0.054829	0.092837	0.065745	0.108427	0.090489	0.119589	0.08488	0.173704	0.147507
225.4	0.036701	0.032876	0.067362	0.055497	0.092979	0.066554	0.1092	0.091577	0.120569	0.085921	0.174595	0.149218
225.6	0.037373	0.033281	0.067917	0.056164	0.093857	0.067362	0.109862	0.092663	0.121123	0.08696	0.176133	0.150923
225.8	0.037985	0.033685	0.068259	0.05683	0.094747	0.068168	0.110289	0.093747	0.122225	0.087997	0.177549	0.152623
226	0.038648	0.03409	0.068708	0.057495	0.095423	0.068973	0.110916	0.094828	0.12273	0.089031	0.178827	0.154318
226.2	0.038961	0.034493	0.069197	0.058158	0.096459	0.069777	0.111696	0.095906	0.123626	0.090064	0.180206	0.156007
226.4	0.039421	0.034896	0.069834	0.058819	0.097333	0.070579	0.112766	0.096983	0.124463	0.091096	0.181525	0.157691
226.6	0.03997	0.035299	0.070429	0.05948	0.097898	0.07138	0.113912	0.098056	0.125321	0.092125	0.182563	0.159369
226.8	0.039989	0.035701	0.070942	0.060139	0.098814	0.07218	0.114911	0.099127	0.12629	0.093152	0.184202	0.161042
227	0.040091	0.036102	0.071257	0.060797	0.099933	0.072978	0.115772	0.100196	0.12672	0.094178	0.185796	0.16271
227.2	0.040889	0.036503	0.071612	0.061454	0.100474	0.073775	0.116875	0.101262	0.127337	0.095202	0.187081	0.164372
227.4	0.041535	0.036903	0.072148	0.062109	0.100766	0.07457	0.117437	0.102326	0.128399	0.096223	0.188138	0.166029
227.6	0.041281	0.037303	0.072829	0.062763	0.10113	0.075364	0.118022	0.103387	0.129518	0.097243	0.189332	0.167681
227.8	0.042015	0.037703	0.073603	0.063416	0.101834	0.076157	0.118766	0.104446	0.130543	0.098262	0.190837	0.169327
228	0.042319	0.038101	0.074362	0.064067	0.102824	0.076948	0.119609	0.105503	0.131651	0.099278	0.191994	0.170969
228.2	0.042318	0.0385	0.075398	0.064718	0.103341	0.077738	0.12074	0.106557	0.132759	0.100292	0.193019	0.172604
228.4	0.042448	0.038897	0.075793	0.065367	0.103811	0.078527	0.121667	0.107608	0.133889	0.101305	0.193955	0.174235
228.6	0.042875	0.039295	0.076489	0.066014	0.104586	0.079314	0.122261	0.108657	0.13482	0.102316	0.195718	0.17586
228.8	0.042982	0.039691	0.07689	0.066661	0.105249	0.0801	0.123124	0.109704	0.135948	0.103325	0.196938	0.177481
229	0.043364	0.040087	0.077531	0.067306	0.105603	0.080885	0.124151	0.110749	0.136679	0.104332	0.198267	0.179096
229.2	0.043795	0.040483	0.078277	0.06795	0.106323	0.081668	0.125499	0.111791	0.137705	0.105337	0.19957	0.180705
229.4	0.044396	0.040878	0.078854	0.068592	0.106926	0.08245	0.126265	0.11283	0.138489	0.106341	0.200886	0.18231
229.6	0.044752	0.041273	0.079395	0.069234	0.108147	0.083231	0.12741	0.113867	0.139238	0.107342	0.202062	0.18391
229.8	0.045312	0.041667	0.079631	0.069874	0.108792	0.08401	0.128434	0.114902	0.140306	0.108342	0.20343	0.185504
230	0.045625	0.04206	0.079879	0.070513	0.109763	0.084788	0.130016	0.115935	0.141276	0.10934	0.20493	0.187093
230.2	0.04552	0.042453	0.080219	0.07115	0.110528	0.085564	0.131029	0.116965	0.142292	0.110336	0.20637	0.188677
230.4	0.045846	0.042846	0.081035	0.071787	0.111149	0.08634	0.131914	0.117993	0.143368	0.111331	0.207757	0.190257
230.6	0.04622	0.043238	0.081463	0.072422	0.111667	0.087114	0.132905	0.119018	0.144397	0.112323	0.20884	0.191831
230.8	0.046415	0.043629	0.081809	0.073055	0.112477	0.087886	0.133357	0.120041	0.145331	0.113314	0.210414	0.1934
231	0.04671	0.04402	0.082648	0.073688	0.113225	0.088657	0.134042	0.121062	0.145907	0.114303	0.211445	0.194964
231.2	0.047311	0.04441	0.083082	0.074319	0.113903	0.089427	0.134591	0.12208	0.146974	0.11529	0.212238	0.196523
231.4	0.047418	0.0448	0.083549	0.07495	0.114397	0.090196	0.135239	0.123096	0.148122	0.116275	0.21291	0.198077
231.6	0.047699	0.04519	0.084	0.075578	0.115167	0.090963	0.136146	0.12411	0.148888	0.117259	0.214556	0.199626
231.8	0.048422	0.045578	0.084473	0.076206	0.115959	0.091729	0.136799	0.125121	0.149931	0.118241	0.215612	0.20117
232	0.048657	0.045967	0.085059	0.076833	0.116635	0.092494	0.137454	0.12613	0.150529	0.119221	0.216761	0.202709
232.2	0.049102	0.046355	0.085401	0.077458	0.117257	0.093257	0.138333	0.127137	0.151547	0.120199	0.218097	0.204243
232.4	0.049243	0.046742	0.085627	0.078082	0.117936	0.094019	0.138745	0.128141	0.152774	0.121176	0.219679	0.205772
232.6	0.049879	0.047129	0.086207	0.078705	0.118678	0.09478	0.13958	0.129143	0.153651	0.12215	0.221137	0.207296
232.8	0.050169	0.047515	0.086089	0.079326	0.119351	0.09554	0.140113	0.130143	0.154643	0.123123	0.222277	0.208816
233	0.050773	0.047901	0.086588	0.079946	0.120055	0.096298	0.14109	0.131141	0.155566	0.124094	0.223733	0.21033
233.2	0.051334	0.048286	0.087294	0.080565	0.120736	0.097055	0.142013	0.132136	0.156373	0.125064	0.225128	0.21184
233.4	0.051689	0.048671	0.087658	0.081183	0.121624	0.09781	0.142213	0.133129	0.156987	0.126031	0.226531	0.213345
233.6	0.052015	0.049055	0.087373	0.0818	0.122358	0.098564	0.142896	0.134119	0.158192	0.126997	0.227838	0.214845
233.8	0.052505	0.049438	0.087847	0.082415	0.122745	0.099317	0.143597	0.135108	0.159343	0.127961	0.229567	0.21634
234	0.052535	0.049822	0.088455	0.08303	0.123648	0.100069	0.14408	0.136094	0.160614	0.128924	0.230898	0.217831
234.2	0.052436	0.050204	0.089466	0.083643	0.124074	0.100819	0.14453	0.137078	0.161244	0.129884	0.23215	0.219316
234.4	0.053175	0.050586	0.09022	0.084255	0.124565	0.101569	0.145262	0.138059	0.162413	0.130843	0.233343	0.220797
234.6	0.053872	0.050968	0.090898	0.084865	0.125497	0.102316	0.145887	0.139039	0.162998	0.131801	0.234102	0.222274
234.8	0.054056	0.051349	0.091398	0.085475	0.126354	0.103063	0.146583	0.140016	0.16362	0.132756	0.235044	0.223745
235	0.054678	0.05173	0.092114	0.086083	0.127447	0.103808	0.14744	0.140991	0.164528	0.13371	0.235695	0.225212
235.2	0.055379	0.05211	0.092413	0.08669	0.12828	0.104552	0.148048	0.141963	0.165535	0.134662	0.236851	0.226674
235.4	0.055748	0.05249	0.093073	0.087296	0.129234	0.105295	0.149327	0.142934	0.166205	0.135612	0.238113	0.228131
235.6	0.056369	0.052869	0.093671	0.087901	0.129791	0.106036	0.15039	0.143902	0.166889	0.13656	0.239502	0.229584
235.8	0.05648	0.053247	0.094367	0.088504	0.1308	0.106776	0.151353	0.144868	0.167775	0.137507	0.240356	0.231032
236	0.05665	0.053626	0.094916	0.089107	0.131565	0.107515	0.152192	0.145831	0.168222	0.138452	0.241907	0.232475
236.2	0.056852	0.054003	0.095579	0.089708	0.132273	0.108253	0.15307	0.146793	0.1691	0.139396	0.242997	0.233914
236.4	0.056772	0.05438	0.096191	0.090308	0.133013	0.108989	0.153942	0.147752	0.169945	0.140337	0.243922	0.235348
236.6	0.057314	0.054757	0.096787	0.090906	0.133774	0.109724	0.154724	0.148709	0.170539	0.141277	0.244733	0.236778
236.8	0.057736	0.055133	0.096921	0.091504	0.134238	0.110458	0.155308	0.149664	0.171355	0.142215	0.245464	0.238203
237	0.058137	0.055509	0.097524	0.0921	0.134514	0.111191	0.15663	0.150617	0.172344	0.143152	0.246367	0.239623
237.2	0.058452	0.055884	0.098431	0.092696	0.135225	0.111922	0.157228	0.151567	0.173025	0.144087	0.247278	0.241039
237.4	0.058899	0.056258	0.098807	0.09329	0.135948	0.112652	0.158034	0.152516	0.174184	0.14502	0.247993	0.24245
237.6	0.059319	0.056633	0.09916	0.093883	0.136212	0.113381	0.158888	0.153462	0.175359	0.145951	0.249091	0.243857
237.8	0.05963	0.057006	0.100045	0.094475	0.13638	0.114109	0.159725	0.154406	0.176469	0.146881	0.250422	0.245259
238	0.059706	0.057379	0.100444	0.095065	0.137111	0.114835	0.160071	0.155348	0.177334	0.147809	0.251346	0.246657
238.2	0.060117	0.057752	0.101231	0.095655	0.13771	0.11556	0.161291	0.156287	0.177928	0.148735	0.252525	0.248051
238.4	0.060977	0.058124	0.101449	0.096243	0.138562	0.116284	0.162026	0.157225	0.178712	0.14966	0.253243	0.249439
238.6	0.06133	0.058496	0.102305	0.09683	0.139307	0.117007	0.162626	0.15816	0.179597	0.150583	0.254249	0.250824
238.8	0.061666	0.058867	0.102284	0.097416	0.139735	0.117728	0.163277	0.159094	0.180721	0.151504	0.255572	0.252204
239	0.062128	0.059238	0.102962	0.098001	0.140575	0.118448	0.163898	0.160025	0.181775	0.152424	0.256717	0.253579
239.2	0.062548	0.059608	0.103489	0.098585	0.141191	0.119167	0.164594	0.160954	0.182338	0.153342	0.258279	0.254951
239.4	0.06267	0.059977	0.103949	0.099167	0.141887	0.119885	0.165443	0.16188	0.183139	0.154258	0.260064	0.256317
239.6	0.062782	0.060347	0.104306	0.099749	0.142454	0.120601	0.166317	0.162805	0.183781	0.155173	0.26112	0.25768
239.8	0.062825	0.060715	0.104577	0.100329	0.143486	0.121316	0.166983	0.163728	0.184578	0.156086	0.262068	0.259038
240	0.062966	0.061084	0.10507	0.100908	0.144373	0.12203	0.167515	0.164648	0.185487	0.156997	0.263038	0.260391
240.2	0.063159	0.061451	0.105772	0.101486	0.145205	0.122743	0.168093	0.165566	0.186184	0.157907	0.263664	0.261741
240.4	0.063395	0.061818	0.106091	0.102063	0.146094	0.123455	0.168592	0.166483	0.186834	0.158815	0.264629	0.263086
240.6	0.063772	0.062185	0.106393	0.102639	0.146568	0.124165	0.169491	0.167397	0.1878	0.159721	0.265539	0.264426
240.8	0.06411	0.062551	0.106494	0.103213	0.146812	0.124874	0.170125	0.168309	0.189017	0.160626	0.266574	0.265763
241	0.064293	0.062917	0.107019	0.103787	0.147646	0.125582	0.171482	0.169219	0.189679	0.161529	0.267695	0.267095
241.2	0.064622	0.063282	0.107709	0.104359	0.148731	0.126289	0.171952	0.170126	0.19058	0.162431	0.268812	0.268423
241.4	0.065378	0.063647	0.107695	0.104931	0.149356	0.126994	0.172715	0.171032	0.191478	0.163331	0.269557	0.269746
241.6	0.065808	0.064012	0.108336	0.105501	0.149893	0.127698	0.173646	0.171936	0.192201	0.164229	0.270913	0.271066
241.8	0.066162	0.064375	0.108751	0.10607	0.150702	0.128401	0.174913	0.172838	0.192985	0.165125	0.272272	0.272381
242	0.066185	0.064739	0.109042	0.106638	0.151883	0.129103	0.175638	0.173737	0.193588	0.16602	0.273264	0.273692
242.2	0.06666	0.065102	0.109532	0.107204	0.152862	0.129804	0.176805	0.174635	0.194433	0.166914	0.274741	0.274998
242.4	0.067231	0.065464	0.109691	0.10777	0.153404	0.130503	0.177539	0.17553	0.194764	0.167805	0.275766	0.276301
242.6	0.067846	0.065826	0.110211	0.108335	0.154003	0.131201	0.178619	0.176423	0.195827	0.168695	0.277374	0.277599
242.8	0.068466	0.066187	0.110409	0.108898	0.154563	0.131898	0.179214	0.177315	0.196624	0.169584	0.278443	0.278893
243	0.068758	0.066548	0.11097	0.10946	0.154831	0.132594	0.179938	0.178204	0.19741	0.170471	0.279645	0.280183
243.2	0.069305	0.066909	0.111248	0.110022	0.155323	0.133289	0.180997	0.179091	0.197976	0.171356	0.281064	0.281469
243.4	0.069407	0.067269	0.111807	0.110582	0.155874	0.133982	0.182007	0.179976	0.198849	0.17224	0.28245	0.282751
243.6	0.069438	0.067628	0.112378	0.111141	0.156553	0.134675	0.183006	0.18086	0.199556	0.173122	0.282963	0.284029
243.8	0.069784	0.067987	0.113236	0.111699	0.157068	0.135366	0.183616	0.181741	0.200483	0.174002	0.283268	0.285302
244	0.070036	0.068346	0.113879	0.112256	0.157452	0.136056	0.184278	0.18262	0.201431	0.174881	0.283676	0.286572
244.2	0.070082	0.068704	0.114293	0.112811	0.158285	0.136744	0.184494	0.183497	0.202293	0.175758	0.284717	0.287837
244.4	0.070255	0.069061	0.114907	0.113366	0.15873	0.137432	0.185118	0.184372	0.203066	0.176634	0.285634	0.289098
244.6	0.070768	0.069418	0.115173	0.11392	0.159349	0.138118	0.185972	0.185245	0.204189	0.177508	0.286408	0.290356
244.8	0.071226	0.069775	0.115382	0.114472	0.160178	0.138803	0.186328	0.186116	0.205156	0.17838	0.287445	0.291609
245	0.071691	0.070131	0.116101	0.115024	0.160805	0.139487	0.187294	0.186985	0.205546	0.179251	0.288195	0.292858
245.2	0.072024	0.070487	0.116124	0.115574	0.161228	0.14017	0.187767	0.187852	0.206589	0.18012	0.289101	0.294104
245.4	0.072651	0.070842	0.116507	0.116123	0.161873	0.140852	0.188509	0.188717	0.207201	0.180988	0.289865	0.295345
245.6	0.072895	0.071197	0.117206	0.116672	0.162505	0.141532	0.189679	0.18958	0.208122	0.181854	0.291031	0.296582
245.8	0.072957	0.071551	0.117672	0.117219	0.163231	0.142212	0.190473	0.190442	0.209401	0.182719	0.292185	0.297816
246	0.073193	0.071905	0.11801	0.117765	0.164162	0.14289	0.19097	0.191301	0.210317	0.183582	0.293321	0.299045
246.2	0.073796	0.072258	0.118686	0.11831	0.164761	0.143567	0.191894	0.192158	0.211009	0.184443	0.294888	0.30027
246.4	0.074284	0.072611	0.119273	0.118854	0.165093	0.144243	0.19233	0.193013	0.211559	0.185303	0.296144	0.301492
246.6	0.074679	0.072964	0.119799	0.119396	0.165698	0.144918	0.193113	0.193866	0.21291	0.186162	0.297477	0.30271
246.8	0.075161	0.073316	0.120579	0.119938	0.166137	0.145591	0.193876	0.194718	0.213744	0.187018	0.29861	0.303923
247	0.075367	0.073667	0.121063	0.120479	0.166043	0.146263	0.194639	0.195567	0.214663	0.187873	0.299645	0.305133
247.2	0.075498	0.074018	0.121951	0.121019	0.166685	0.146935	0.195304	0.196414	0.215248	0.188727	0.300679	0.306339
247.4	0.075358	0.074368	0.12305	0.121557	0.167157	0.147605	0.195961	0.19726	0.215813	0.189579	0.301955	0.307541
247.6	0.075574	0.074719	0.123725	0.122095	0.167782	0.148274	0.196142	0.198103	0.216259	0.19043	0.302584	0.308739
247.8	0.076012	0.075068	0.124334	0.122631	0.168295	0.148941	0.196634	0.198945	0.217149	0.191279	0.30353	0.309934
248	0.076064	0.075417	0.124504	0.123167	0.169082	0.149608	0.197384	0.199785	0.218287	0.192126	0.304702	0.311124
248.2	0.075989	0.075766	0.12483	0.123701	0.170105	0.150274	0.198197	0.200622	0.219111	0.192972	0.30628	0.312311
248.4	0.076414	0.076114	0.125322	0.124234	0.17055	0.150938	0.199359	0.201458	0.21975	0.193817	0.307169	0.313494
248.6	0.07701	0.076462	0.125173	0.124767	0.171217	0.151601	0.199941	0.202292	0.220243	0.194659	0.30829	0.314673
248.8	0.077409	0.076809	0.12535	0.125298	0.171635	0.152263	0.20122	0.203124	0.22113	0.195501	0.309223	0.315849
249	0.077593	0.077156	0.125628	0.125828	0.171808	0.152924	0.202217	0.203954	0.2217	0.196341	0.310359	0.31702
249.2	0.077915	0.077502	0.125675	0.126357	0.172467	0.153584	0.20291	0.204782	0.222592	0.197179	0.311498	0.318188
249.4	0.078466	0.077848	0.126315	0.126885	0.173379	0.154243	0.204118	0.205608	0.223457	0.198016	0.312391	0.319352
249.6	0.078455	0.078194	0.126906	0.127413	0.174307	0.1549	0.204948	0.206433	0.224635	0.198851	0.313163	0.320513
249.8	0.078716	0.078539	0.127431	0.127939	0.175092	0.155557	0.205508	0.207255	0.22516	0.199685	0.314136	0.321669
250	0.078993	0.078883	0.128087	0.128464	0.17594	0.156212	0.206277	0.208076	0.225679	0.200517	0.315167	0.322822
250.2	0.079437	0.079227	0.128568	0.128988	0.176507	0.156866	0.206621	0.208894	0.22629	0.201348	0.315956	0.323971
250.4	0.079739	0.079571	0.129055	0.129511	0.1772	0.157519	0.206957	0.209711	0.227376	0.202177	0.316616	0.325117
250.6	0.080097	0.079914	0.129755	0.130033	0.177939	0.158171	0.207515	0.210526	0.228204	0.203004	0.317294	0.326259
250.8	0.080442	0.080257	0.130712	0.130553	0.178875	0.158822	0.207956	0.211339	0.228731	0.203831	0.317743	0.327397
251	0.080323	0.080599	0.131574	0.131073	0.179081	0.159472	0.208285	0.21215	0.229442	0.204655	0.318607	0.328532
251.2	0.080088	0.080941	0.132442	0.131592	0.180043	0.16012	0.208588	0.21296	0.229992	0.205478	0.319828	0.329663
251.4	0.080036	0.081282	0.132891	0.13211	0.180863	0.160768	0.209203	0.213767	0.230474	0.2063	0.321058	0.33079
251.6	0.080521	0.081623	0.133135	0.132627	0.181505	0.161414	0.209783	0.214573	0.231354	0.20712	0.322037	0.331914
251.8	0.080707	0.081963	0.133578	0.133143	0.181824	0.162059	0.210762	0.215377	0.232416	0.207939	0.323561	0.333034
252	0.08065	0.082303	0.13397	0.133658	0.181938	0.162704	0.211616	0.216179	0.233376	0.208756	0.324691	0.334151
252.2	0.080787	0.082643	0.134366	0.134172	0.182048	0.163347	0.212599	0.216979	0.234203	0.209572	0.325947	0.335263
252.4	0.080911	0.082982	0.134584	0.134684	0.182279	0.163989	0.213378	0.217777	0.234777	0.210386	0.3266	0.336373
252.6	0.080991	0.08332	0.134781	0.135196	0.182342	0.164629	0.213888	0.218573	0.235512	0.211199	0.327559	0.337479
252.8	0.081434	0.083659	0.134876	0.135707	0.182629	0.165269	0.215065	0.219368	0.23629	0.21201	0.328614	0.338581
253	0.081479	0.083996	0.135265	0.136217	0.182788	0.165908	0.21589	0.220161	0.236899	0.21282	0.329369	0.33968
253.2	0.082039	0.084334	0.13532	0.136726	0.183383	0.166545	0.216593	0.220952	0.23748	0.213629	0.330357	0.340775
253.4	0.082282	0.08467	0.135608	0.137233	0.184193	0.167182	0.217938	0.221741	0.238281	0.214436	0.33103	0.341867
253.6	0.082603	0.085007	0.135955	0.13774	0.185022	0.167817	0.218588	0.222528	0.238721	0.215241	0.332028	0.342955
253.8	0.0829	0.085343	0.136237	0.138246	0.185524	0.168452	0.219455	0.223314	0.238986	0.216045	0.332955	0.34404
254	0.083241	0.085678	0.136829	0.138751	0.185909	0.169085	0.219882	0.224097	0.240294	0.216848	0.334218	0.345121
254.2	0.083632	0.086013	0.137116	0.139255	0.186751	0.169717	0.220314	0.224879	0.241	0.217649	0.334953	0.346199
254.4	0.083977	0.086348	0.137487	0.139758	0.187858	0.170348	0.221304	0.225659	0.242191	0.218448	0.335764	0.347273
254.6	0.084517	0.086682	0.138213	0.140259	0.18889	0.170978	0.221816	0.226438	0.242988	0.219246	0.336616	0.348344
254.8	0.084992	0.087016	0.13881	0.14076	0.189774	0.171607	0.222296	0.227214	0.243551	0.220043	0.337447	0.349412
255	0.085099	0.087349	0.139436	0.14126	0.190364	0.172235	0.222856	0.227989	0.244434	0.220838	0.339162	0.350476
255.2	0.085587	0.087682	0.139772	0.141759	0.191377	0.172861	0.22368	0.228762	0.245198	0.221632	0.340572	0.351536
255.4	0.086295	0.088014	0.140071	0.142257	0.19181	0.173487	0.224231	0.229533	0.246025	0.222425	0.341498	0.352594
255.6	0.087328	0.088346	0.140819	0.142754	0.192269	0.174111	0.224832	0.230303	0.247192	0.223216	0.342402	0.353647
255.8	0.087878	0.088677	0.141406	0.14325	0.192811	0.174735	0.225621	0.231071	0.248061	0.224005	0.343765	0.354698
256	0.087795	0.089008	0.142183	0.143745	0.193152	0.175357	0.226147	0.231836	0.249232	0.224793	0.344578	0.355745
256.2	0.088085	0.089339	0.142688	0.144239	0.193825	0.175979	0.226724	0.232601	0.249768	0.22558	0.34537	0.356789
256.4	0.088172	0.089669	0.143021	0.144732	0.194207	0.176599	0.226979	0.233363	0.250403	0.226365	0.346242	0.357829
256.6	0.088594	0.089999	0.143827	0.145224	0.194327	0.177218	0.227391	0.234124	0.251524	0.227149	0.347136	0.358866
256.8	0.089343	0.090328	0.144195	0.145715	0.194738	0.177837	0.227975	0.234883	0.252006	0.227931	0.347677	0.3599
257	0.089347	0.090657	0.144877	0.146206	0.195514	0.178454	0.228733	0.23564	0.253016	0.228712	0.348461	0.360931
257.2	0.090139	0.090986	0.145098	0.146695	0.196108	0.17907	0.229221	0.236395	0.253663	0.229492	0.34955	0.361958
257.4	0.090564	0.091313	0.145486	0.147183	0.196874	0.179685	0.230461	0.237149	0.254544	0.23027	0.350615	0.362982
257.6	0.091238	0.091641	0.145784	0.147671	0.197398	0.180299	0.231301	0.237901	0.255284	0.231046	0.352133	0.364002
257.8	0.090972	0.091968	0.145969	0.148157	0.197689	0.180912	0.232151	0.238651	0.256091	0.231822	0.353243	0.365019
258	0.091396	0.092295	0.146651	0.148642	0.198134	0.181523	0.232523	0.2394	0.256984	0.232596	0.354129	0.366034
258.2	0.091581	0.092621	0.146959	0.149127	0.199239	0.182134	0.233027	0.240147	0.2575	0.233368	0.35485	0.367044
258.4	0.092	0.092947	0.147092	0.14961	0.200159	0.182744	0.234049	0.240892	0.258299	0.234139	0.35589	0.368052
258.6	0.09238	0.093272	0.147518	0.150093	0.201011	0.183353	0.23459	0.241635	0.258729	0.234909	0.356881	0.369056
258.8	0.092518	0.093597	0.147879	0.150574	0.201412	0.18396	0.235161	0.242377	0.259643	0.235677	0.358101	0.370057
259	0.092741	0.093922	0.148081	0.151055	0.201972	0.184567	0.236211	0.243117	0.260516	0.236444	0.359486	0.371055
259.2	0.093162	0.094246	0.148439	0.151535	0.202626	0.185173	0.23712	0.243855	0.261023	0.237209	0.360502	0.37205
259.4	0.093497	0.094569	0.148615	0.152014	0.203238	0.185777	0.237715	0.244592	0.261765	0.237974	0.3612	0.373042
259.6	0.093839	0.094893	0.149341	0.152491	0.204174	0.186381	0.23859	0.245327	0.262214	0.238736	0.362004	0.37403
259.8	0.093599	0.095215	0.149944	0.152968	0.204858	0.186983	0.239305	0.24606	0.262646	0.239498	0.363095	0.375015
260	0.09377	0.095538	0.150591	0.153444	0.205565	0.187585	0.23979	0.246791	0.263468	0.240258	0.363617	0.375997
260.2	0.094034	0.09586	0.151216	0.153919	0.206206	0.188185	0.240377	0.247521	0.263795	0.241016	0.36445	0.376976
260.4	0.094419	0.096181	0.151523	0.154393	0.206502	0.188784	0.240769	0.248249	0.264892	0.241773	0.365506	0.377952
260.6	0.094823	0.096502	0.152352	0.154867	0.206931	0.189383	0.241251	0.248976	0.2655	0.242529	0.366034	0.378924
260.8	0.095363	0.096823	0.152807	0.155339	0.207903	0.18998	0.241703	0.249701	0.26603	0.243284	0.366488	0.379894
261	0.095642	0.097143	0.153264	0.15581	0.208783	0.190576	0.242518	0.250424	0.266767	0.244037	0.367513	0.38086
261.2	0.096344	0.097463	0.153562	0.156281	0.208937	0.191172	0.242872	0.251145	0.267611	0.244788	0.368483	0.381823
261.4	0.096264	0.097782	0.153496	0.15675	0.209393	0.191766	0.243559	0.251865	0.268638	0.245539	0.369444	0.382784
261.6	0.096766	0.098101	0.15397	0.157219	0.209712	0.192359	0.244097	0.252583	0.269632	0.246288	0.370611	0.383741
261.8	0.096721	0.09842	0.154114	0.157686	0.210295	0.192951	0.2445	0.2533	0.2702	0.247035	0.371401	0.384695
262	0.097318	0.098738	0.154746	0.158153	0.210939	0.193543	0.245048	0.254015	0.270923	0.247782	0.372444	0.385646
262.2	0.097468	0.099055	0.155214	0.158619	0.211828	0.194133	0.245518	0.254728	0.271923	0.248527	0.373465	0.386594
262.4	0.098049	0.099373	0.155404	0.159084	0.212373	0.194722	0.246614	0.25544	0.272821	0.24927	0.374685	0.387539
262.6	0.098368	0.09969	0.155974	0.159548	0.212691	0.19531	0.247322	0.25615	0.274029	0.250012	0.375387	0.388481
262.8	0.098915	0.100006	0.156522	0.160011	0.213033	0.195897	0.248193	0.256858	0.27515	0.250753	0.376529	0.389419
263	0.099241	0.100322	0.156702	0.160473	0.213635	0.196484	0.249004	0.257565	0.275801	0.251493	0.377407	0.390355
263.2	0.099326	0.100638	0.157139	0.160934	0.214047	0.197069	0.249643	0.25827	0.276684	0.252231	0.378638	0.391288
263.4	0.099554	0.100953	0.157379	0.161395	0.214824	0.197653	0.2506	0.258974	0.277524	0.252968	0.379363	0.392218
263.6	0.099671	0.101267	0.158065	0.161854	0.21524	0.198236	0.251665	0.259676	0.277856	0.253703	0.380173	0.393145
263.8	0.099858	0.101582	0.158406	0.162313	0.21536	0.198818	0.252272	0.260376	0.278536	0.254438	0.381386	0.394069
264	0.100266	0.101896	0.158955	0.16277	0.216082	0.199399	0.25319	0.261075	0.27919	0.25517	0.382484	0.39499
264.2	0.10055	0.102209	0.159488	0.163227	0.216667	0.19998	0.254238	0.261772	0.279749	0.255902	0.383078	0.395908
264.4	0.101068	0.102522	0.159929	0.163683	0.216877	0.200559	0.254844	0.262467	0.280301	0.256632	0.38373	0.396823
264.6	0.101458	0.102835	0.160687	0.164138	0.217065	0.201137	0.255641	0.263161	0.280689	0.257361	0.383804	0.397735
264.8	0.101686	0.103147	0.161199	0.164592	0.217699	0.201714	0.256521	0.263853	0.281417	0.258088	0.384204	0.398644
265	0.10186	0.103459	0.161546	0.165045	0.218055	0.20229	0.257049	0.264544	0.281879	0.258815	0.385207	0.399551
265.2	0.101852	0.10377	0.161989	0.165498	0.218883	0.202866	0.257206	0.265233	0.283064	0.25954	0.386049	0.400454
265.4	0.101889	0.104081	0.162618	0.165949	0.219518	0.20344	0.257866	0.265921	0.283604	0.260263	0.386959	0.401355
265.6	0.102354	0.104392	0.163754	0.166399	0.22024	0.204013	0.25859	0.266607	0.284227	0.260985	0.388453	0.402252
265.8	0.102462	0.104702	0.164431	0.166849	0.221306	0.204585	0.259328	0.267291	0.2847	0.261706	0.389438	0.403147
266	0.102828	0.105012	0.165053	0.167298	0.221996	0.205157	0.260411	0.267974	0.285426	0.262426	0.390632	0.404039
266.2	0.102979	0.105321	0.16575	0.167746	0.222936	0.205727	0.261138	0.268655	0.286252	0.263144	0.391331	0.404928
266.4	0.103435	0.10563	0.165807	0.168193	0.223687	0.206296	0.262015	0.269335	0.286821	0.263861	0.392578	0.405814
266.6	0.103732	0.105939	0.166339	0.168639	0.224305	0.206865	0.262474	0.270013	0.287528	0.264577	0.393157	0.406697
266.8	0.104359	0.106247	0.166654	0.169084	0.225223	0.207432	0.263497	0.27069	0.288031	0.265292	0.394387	0.407578
267	0.104505	0.106554	0.166817	0.169529	0.225917	0.207998	0.264258	0.271365	0.289126	0.266005	0.395253	0.408456
267.2	0.104874	0.106862	0.166892	0.169972	0.226595	0.208564	0.26513	0.272038	0.290012	0.266717	0.396558	0.40933
267.4	0.1052	0.107168	0.167145	0.170415	0.227807	0.209128	0.265948	0.27271	0.290873	0.267427	0.397564	0.410202
267.6	0.105553	0.107475	0.167456	0.170857	0.228381	0.209692	0.266634	0.27338	0.291371	0.268136	0.398701	0.411072
267.8	0.10602	0.107781	0.167932	0.171297	0.22883	0.210254	0.267207	0.274049	0.291875	0.268844	0.399764	0.411938
268	0.106373	0.108087	0.16832	0.171738	0.229646	0.210816	0.267827	0.274717	0.292643	0.269551	0.400307	0.412802
268.2	0.107003	0.108392	0.168517	0.172177	0.230309	0.211376	0.268376	0.275382	0.293334	0.270256	0.400084	0.413663
268.4	0.107418	0.108697	0.168882	0.172615	0.230154	0.211936	0.269158	0.276047	0.293876	0.270961	0.400303	0.414521
268.6	0.107923	0.109001	0.169226	0.173052	0.230287	0.212495	0.26989	0.276709	0.294705	0.271663	0.400676	0.415376
268.8	0.1081	0.109305	0.169536	0.173489	0.230927	0.213052	0.270342	0.277371	0.295088	0.272365	0.401369	0.416229
269	0.108488	0.109609	0.169826	0.173925	0.231438	0.213609	0.270734	0.27803	0.295697	0.273065	0.402021	0.417079
269.2	0.108671	0.109912	0.170603	0.17436	0.232285	0.214165	0.271319	0.278688	0.296488	0.273764	0.402585	0.417926
269.4	0.108675	0.110215	0.17175	0.174794	0.232836	0.21472	0.272088	0.279345	0.296535	0.274462	0.403506	0.418771
269.6	0.108867	0.110517	0.172612	0.175227	0.233198	0.215274	0.272604	0.28	0.297008	0.275159	0.404479	0.419613
269.8	0.108968	0.110819	0.173114	0.175659	0.23382	0.215827	0.27345	0.280654	0.297539	0.275854	0.405095	0.420452
270	0.109073	0.111121	0.173599	0.176091	0.234012	0.216379	0.274042	0.281306	0.298097	0.276548	0.405864	0.421288
270.2	0.109446	0.111422	0.173896	0.176522	0.23441	0.21693	0.274579	0.281957	0.298771	0.277241	0.406346	0.422122
270.4	0.109861	0.111723	0.174039	0.176951	0.234636	0.21748	0.275295	0.282606	0.299656	0.277932	0.407152	0.422953
270.6	0.110323	0.112023	0.174333	0.17738	0.235042	0.218029	0.275912	0.283254	0.300259	0.278622	0.408099	0.423781
270.8	0.110472	0.112323	0.174396	0.177808	0.235543	0.218577	0.276843	0.2839	0.301479	0.279311	0.409148	0.424607
271	0.110834	0.112623	0.17409	0.178236	0.236268	0.219125	0.277382	0.284545	0.302679	0.279999	0.410114	0.42543
271.2	0.111315	0.112922	0.174121	0.178662	0.236797	0.219671	0.277965	0.285188	0.303623	0.280685	0.411349	0.426251
271.4	0.111827	0.113221	0.174504	0.179088	0.237382	0.220217	0.278443	0.28583	0.304636	0.28137	0.412631	0.427069
271.6	0.1121	0.11352	0.174505	0.179513	0.237365	0.220761	0.278929	0.28647	0.305375	0.282054	0.413668	0.427884
271.8	0.1122	0.113818	0.174579	0.179937	0.237757	0.221305	0.279302	0.287109	0.305985	0.282737	0.415074	0.428696
272	0.112704	0.114115	0.174456	0.18036	0.238381	0.221847	0.27979	0.287746	0.306923	0.283419	0.415954	0.429506
272.2	0.113368	0.114412	0.174602	0.180782	0.239059	0.222389	0.280641	0.288382	0.307544	0.284099	0.416635	0.430314
272.4	0.11394	0.114709	0.174359	0.181203	0.239251	0.22293	0.281528	0.289016	0.308244	0.284778	0.417944	0.431119
272.6	0.114199	0.115006	0.174417	0.181624	0.23977	0.22347	0.282348	0.289649	0.309273	0.285456	0.418885	0.431921
272.8	0.114363	0.115302	0.174361	0.182044	0.240619	0.224009	0.283038	0.290281	0.309769	0.286132	0.419661	0.432721
273	0.114678	0.115597	0.174576	0.182463	0.241063	0.224546	0.283876	0.290911	0.310615	0.286808	0.420519	0.433518
273.2	0.115201	0.115893	0.175043	0.182881	0.242059	0.225084	0.284541	0.29154	0.310868	0.287482	0.421263	0.434312
273.4	0.115317	0.116188	0.175479	0.183298	0.242918	0.22562	0.285119	0.292167	0.311214	0.288154	0.422409	0.435104
273.6	0.115707	0.116482	0.175832	0.183715	0.243533	0.226155	0.285464	0.292792	0.312033	0.288826	0.423173	0.435894
273.8	0.11578	0.116776	0.176097	0.184131	0.244229	0.226689	0.286225	0.293417	0.312694	0.289497	0.423603	0.436681
274	0.115795	0.11707	0.176709	0.184545	0.244552	0.227223	0.286683	0.29404	0.313235	0.290166	0.4241	0.437465
274.2	0.116331	0.117363	0.176808	0.18496	0.245225	0.227755	0.287387	0.294661	0.314021	0.290834	0.424605	0.438247
274.4	0.116247	0.117656	0.177227	0.185373	0.245443	0.228287	0.288129	0.295281	0.314625	0.291501	0.425323	0.439027
274.6	0.116139	0.117949	0.17757	0.185785	0.246101	0.228817	0.288428	0.2959	0.315232	0.292166	0.426159	0.439803
274.8	0.116113	0.118241	0.178009	0.186197	0.24655	0.229347	0.288668	0.296517	0.316349	0.29283	0.426798	0.440578
275	0.116272	0.118533	0.178563	0.186608	0.247124	0.229876	0.289243	0.297133	0.316891	0.293494	0.427748	0.44135
275.2	0.116518	0.118824	0.179269	0.187018	0.247315	0.230404	0.289632	0.297747	0.317297	0.294156	0.428494	0.442119
275.4	0.116892	0.119115	0.179784	0.187427	0.247684	0.230931	0.290278	0.29836	0.317894	0.294816	0.429529	0.442886
275.6	0.116656	0.119406	0.180315	0.187835	0.248585	0.231457	0.290885	0.298971	0.318293	0.295476	0.430388	0.443651
275.8	0.117318	0.119696	0.180833	0.188243	0.249145	0.231982	0.291209	0.299582	0.318831	0.296134	0.431346	0.444413
276	0.117747	0.119986	0.181564	0.18865	0.24964	0.232507	0.291726	0.30019	0.319317	0.296791	0.431945	0.445173
276.2	0.118421	0.120275	0.182052	0.189056	0.250356	0.23303	0.292447	0.300798	0.319615	0.297447	0.432746	0.44593
276.4	0.118471	0.120564	0.182768	0.189461	0.251108	0.233553	0.29323	0.301404	0.320278	0.298102	0.433703	0.446685
276.6	0.118635	0.120853	0.183313	0.189866	0.251835	0.234074	0.294102	0.302008	0.321168	0.298756	0.434163	0.447437
276.8	0.118908	0.121141	0.18374	0.190269	0.2525	0.234595	0.295122	0.302611	0.321544	0.299408	0.43526	0.448187
277	0.119484	0.121429	0.184037	0.190672	0.253146	0.235115	0.296254	0.303213	0.322432	0.300059	0.436458	0.448934
277.2	0.120157	0.121716	0.184113	0.191074	0.254009	0.235634	0.297062	0.303814	0.322777	0.300709	0.437567	0.44968
277.4	0.120357	0.122004	0.184385	0.191476	0.25475	0.236152	0.29798	0.304413	0.323681	0.301358	0.438317	0.450422
277.6	0.120511	0.12229	0.185088	0.191876	0.255153	0.236669	0.298915	0.30501	0.324264	0.302006	0.438885	0.451163
277.8	0.120928	0.122577	0.185465	0.192276	0.255401	0.237185	0.299696	0.305606	0.324804	0.302652	0.439238	0.451901
278	0.12125	0.122863	0.186056	0.192675	0.255442	0.237701	0.300103	0.306201	0.325263	0.303298	0.439745	0.452636
278.2	0.121722	0.123148	0.186479	0.193073	0.255905	0.238215	0.300545	0.306795	0.326287	0.303942	0.440574	0.45337
278.4	0.121752	0.123434	0.186885	0.19347	0.25587	0.238729	0.300932	0.307387	0.327228	0.304585	0.441155	0.454101
278.6	0.121839	0.123718	0.187356	0.193867	0.256452	0.239242	0.301103	0.307978	0.328536	0.305227	0.44176	0.454829
278.8	0.12227	0.124003	0.187958	0.194263	0.256899	0.239754	0.301173	0.308567	0.329504	0.305867	0.442505	0.455556
279	0.122708	0.124287	0.188575	0.194658	0.257486	0.240265	0.301314	0.309156	0.330625	0.306507	0.443371	0.456279
279.2	0.12309	0.124571	0.188936	0.195052	0.257929	0.240775	0.301555	0.309742	0.33132	0.307145	0.443622	0.457001
279.4	0.123429	0.124854	0.189594	0.195445	0.258616	0.241284	0.30214	0.310328	0.332102	0.307782	0.444482	0.45772
279.6	0.123588	0.125137	0.190178	0.195838	0.259235	0.241793	0.302428	0.310912	0.33277	0.308418	0.445061	0.458437
279.8	0.123975	0.12542	0.190637	0.19623	0.259515	0.2423	0.302713	0.311495	0.333492	0.309053	0.44553	0.459152
280	0.12371	0.125702	0.19135	0.196621	0.260341	0.242807	0.303158	0.312076	0.334141	0.309687	0.446543	0.459865
280.2	0.124202	0.125984	0.191691	0.197012	0.261313	0.243312	0.304042	0.312656	0.335007	0.31032	0.44739	0.460575
280.4	0.123968	0.126265	0.192396	0.197401	0.262243	0.243817	0.304755	0.313235	0.335992	0.310951	0.44833	0.461283
280.6	0.12454	0.126546	0.192347	0.19779	0.262626	0.244321	0.305595	0.313812	0.336788	0.311581	0.449031	0.461988
280.8	0.124542	0.126827	0.192734	0.198178	0.26321	0.244825	0.306971	0.314388	0.337661	0.31221	0.450597	0.462691
281	0.125176	0.127107	0.192605	0.198566	0.263936	0.245327	0.307605	0.314963	0.338692	0.312838	0.451634	0.463393
281.2	0.125612	0.127387	0.192821	0.198952	0.264018	0.245828	0.308594	0.315536	0.339011	0.313465	0.452309	0.464091
281.4	0.12582	0.127667	0.193123	0.199338	0.264536	0.246329	0.309744	0.316109	0.339496	0.314091	0.452809	0.464788
281.6	0.126097	0.127946	0.193526	0.199723	0.265011	0.246829	0.310645	0.316679	0.339833	0.314716	0.453581	0.465482
281.8	0.126588	0.128225	0.193548	0.200108	0.265991	0.247328	0.311102	0.317249	0.340305	0.315339	0.454158	0.466174
282	0.126743	0.128503	0.193667	0.200491	0.26635	0.247826	0.311581	0.317817	0.340832	0.315961	0.455053	0.466864
282.2	0.127091	0.128782	0.193852	0.200874	0.26678	0.248323	0.312241	0.318384	0.341634	0.316582	0.456104	0.467552
282.4	0.127446	0.129059	0.194065	0.201256	0.267524	0.248819	0.31272	0.31895	0.342389	0.317203	0.456678	0.468238
282.6	0.127778	0.129337	0.194408	0.201637	0.267962	0.249315	0.312863	0.319514	0.343074	0.317821	0.457253	0.468921
282.8	0.128518	0.129614	0.194933	0.202018	0.268275	0.249809	0.313083	0.320077	0.343636	0.318439	0.458166	0.469602
283	0.128946	0.12989	0.195519	0.202398	0.268955	0.250303	0.313358	0.320639	0.344547	0.319056	0.459014	0.470281
283.2	0.129102	0.130167	0.195875	0.202777	0.26924	0.250796	0.314159	0.321199	0.344943	0.319671	0.459802	0.470958
283.4	0.129106	0.130442	0.196319	0.203155	0.269759	0.251288	0.315004	0.321758	0.345259	0.320286	0.460643	0.471632
283.6	0.129265	0.130718	0.196576	0.203533	0.270175	0.251779	0.315713	0.322316	0.345805	0.320899	0.461379	0.472305
283.8	0.128842	0.130993	0.196906	0.20391	0.270875	0.25227	0.316398	0.322873	0.346241	0.321511	0.462307	0.472975
284	0.128907	0.131268	0.197205	0.204286	0.271389	0.252759	0.31688	0.323428	0.34695	0.322123	0.4635	0.473643
284.2	0.129179	0.131542	0.197581	0.204661	0.272031	0.253248	0.317435	0.323982	0.347837	0.322733	0.464231	0.474309
284.4	0.129313	0.131817	0.198112	0.205036	0.272807	0.253736	0.318128	0.324535	0.348603	0.323341	0.465351	0.474973
284.6	0.129708	0.13209	0.198294	0.20541	0.272938	0.254223	0.319115	0.325086	0.349664	0.323949	0.466541	0.475635
284.8	0.1296	0.132364	0.19877	0.205783	0.273517	0.254709	0.319877	0.325636	0.350696	0.324556	0.467807	0.476294
285	0.130088	0.132637	0.199057	0.206156	0.273903	0.255195	0.320714	0.326185	0.35154	0.325162	0.468309	0.476952
285.2	0.13046	0.132909	0.19935	0.206527	0.274177	0.255679	0.322008	0.326733	0.35174	0.325766	0.469297	0.477607
285.4	0.130807	0.133181	0.199831	0.206898	0.274985	0.256163	0.322861	0.327279	0.352387	0.326369	0.470187	0.47826
285.6	0.131429	0.133453	0.200452	0.207269	0.275584	0.256646	0.323638	0.327825	0.35306	0.326972	0.470949	0.478912
285.8	0.13179	0.133725	0.20086	0.207638	0.276313	0.257128	0.323917	0.328368	0.353598	0.327573	0.471906	0.479561
286	0.132374	0.133996	0.201643	0.208007	0.276134	0.257609	0.32441	0.328911	0.354383	0.328173	0.472805	0.480208
286.2	0.132772	0.134267	0.202138	0.208375	0.27656	0.25809	0.324846	0.329453	0.354893	0.328772	0.473174	0.480853
286.4	0.132819	0.134537	0.202553	0.208742	0.277036	0.258569	0.325	0.329993	0.355478	0.32937	0.473892	0.481496
286.6	0.13337	0.134807	0.203029	0.209109	0.277028	0.259048	0.325366	0.330532	0.356401	0.329967	0.474792	0.482136
286.8	0.134071	0.135077	0.203603	0.209475	0.277527	0.259526	0.326	0.331069	0.3577	0.330562	0.475957	0.482775
287	0.134295	0.135347	0.204336	0.20984	0.27809	0.260003	0.326695	0.331606	0.358243	0.331157	0.476582	0.483412
287.2	0.134609	0.135616	0.204731	0.210205	0.278489	0.260479	0.327597	0.332141	0.358801	0.331751	0.477355	0.484047
287.4	0.134861	0.135884	0.205153	0.210569	0.27931	0.260955	0.327881	0.332675	0.359208	0.332343	0.477815	0.484679
287.6	0.135285	0.136153	0.205721	0.210932	0.279967	0.261429	0.328224	0.333208	0.35975	0.332935	0.478616	0.48531
287.8	0.135166	0.136421	0.206071	0.211294	0.280973	0.261903	0.328458	0.33374	0.360465	0.333525	0.479326	0.485938
288	0.135714	0.136688	0.206844	0.211656	0.281555	0.262376	0.328684	0.33427	0.36131	0.334114	0.480115	0.486565
288.2	0.135922	0.136955	0.207422	0.212017	0.282514	0.262849	0.329297	0.334799	0.361887	0.334703	0.480597	0.48719
288.4	0.135921	0.137222	0.207709	0.212377	0.283529	0.26332	0.329992	0.335327	0.362096	0.33529	0.48131	0.487812
288.6	0.136116	0.137489	0.207957	0.212736	0.283809	0.263791	0.330593	0.335854	0.362544	0.335876	0.481932	0.488433
288.8	0.136384	0.137755	0.208291	0.213095	0.284691	0.264261	0.331313	0.336379	0.362651	0.336461	0.482232	0.489051
289	0.136855	0.138021	0.208561	0.213453	0.285369	0.26473	0.332031	0.336904	0.362878	0.337045	0.482862	0.489668
289.2	0.137351	0.138286	0.20844	0.213811	0.2857	0.265198	0.332653	0.337427	0.362824	0.337628	0.483706	0.490283
289.4	0.137856	0.138551	0.208902	0.214167	0.286286	0.265665	0.333188	0.337949	0.363426	0.33821	0.484283	0.490895
289.6	0.138216	0.138816	0.209472	0.214523	0.286918	0.266132	0.333527	0.338469	0.363826	0.33879	0.484846	0.491506
289.8	0.13842	0.139081	0.21007	0.214879	0.287156	0.266598	0.333707	0.338989	0.364309	0.33937	0.485299	0.492115
290	0.138704	0.139345	0.210677	0.215233	0.287217	0.267063	0.334239	0.339507	0.36495	0.339949	0.485962	0.492722
290.2	0.138903	0.139608	0.210685	0.215587	0.287474	0.267527	0.334803	0.340024	0.365712	0.340527	0.486394	0.493326
290.4	0.13908	0.139872	0.211051	0.215941	0.287675	0.26799	0.335348	0.34054	0.366705	0.341103	0.487815	0.493929
290.6	0.139509	0.140135	0.211287	0.216293	0.287658	0.268453	0.336132	0.341055	0.367981	0.341679	0.488724	0.49453
290.8	0.139955	0.140397	0.211492	0.216645	0.287815	0.268915	0.336822	0.341569	0.368676	0.342253	0.489656	0.495129
291	0.140131	0.14066	0.211848	0.216996	0.28837	0.269376	0.337771	0.342081	0.369284	0.342827	0.490066	0.495726
291.2	0.140228	0.140922	0.212253	0.217347	0.288741	0.269836	0.338185	0.342592	0.37002	0.343399	0.490948	0.496322
291.4	0.140752	0.141183	0.212891	0.217696	0.289323	0.270295	0.339059	0.343102	0.370852	0.34397	0.491735	0.496915
291.6	0.141018	0.141445	0.213644	0.218046	0.289808	0.270754	0.339856	0.343611	0.371494	0.344541	0.492471	0.497506
291.8	0.141405	0.141705	0.214165	0.218394	0.290151	0.271212	0.340252	0.344119	0.372251	0.34511	0.493197	0.498096
292	0.142107	0.141966	0.215055	0.218742	0.290686	0.271669	0.340966	0.344625	0.372969	0.345678	0.493558	0.498684
292.2	0.142223	0.142226	0.215413	0.219089	0.2915	0.272125	0.341377	0.345131	0.373526	0.346246	0.494152	0.499269
292.4	0.141921	0.142486	0.216037	0.219435	0.292217	0.272581	0.342181	0.345635	0.373828	0.346812	0.495302	0.499853
292.6	0.142286	0.142746	0.216345	0.219781	0.292583	0.273036	0.342801	0.346138	0.374675	0.347377	0.49654	0.500435
292.8	0.142274	0.143005	0.216657	0.220126	0.293362	0.27349	0.343473	0.34664	0.375311	0.347941	0.497734	0.501015
293	0.142344	0.143264	0.216985	0.22047	0.294161	0.273943	0.343595	0.347141	0.375958	0.348504	0.498595	0.501594
293.2	0.142449	0.143522	0.217402	0.220814	0.29474	0.274395	0.344138	0.34764	0.376422	0.349066	0.499528	0.50217
293.4	0.142504	0.14378	0.218125	0.221157	0.295785	0.274847	0.344417	0.348139	0.37704	0.349628	0.500118	0.502745
293.6	0.142134	0.144038	0.218534	0.221499	0.296741	0.275298	0.344269	0.348636	0.377569	0.350188	0.500789	0.503317
293.8	0.142188	0.144296	0.219372	0.221841	0.297138	0.275748	0.344891	0.349132	0.377976	0.350747	0.501755	0.503888
294	0.142245	0.144553	0.219538	0.222182	0.297375	0.276197	0.345482	0.349627	0.378728	0.351305	0.502723	0.504457
294.2	0.142329	0.14481	0.219804	0.222522	0.29786	0.276646	0.345939	0.350121	0.379514	0.351862	0.503476	0.505025
294.4	0.141872	0.145066	0.220096	0.222862	0.298345	0.277094	0.346369	0.350614	0.379923	0.352418	0.504009	0.50559
294.6	0.141989	0.145322	0.220171	0.223201	0.298844	0.277541	0.347076	0.351106	0.380549	0.352973	0.504361	0.506154
294.8	0.1421	0.145578	0.220232	0.223539	0.299407	0.277987	0.34751	0.351596	0.381053	0.353527	0.504552	0.506715
295	0.142462	0.145833	0.220457	0.223877	0.300172	0.278433	0.348282	0.352086	0.381868	0.35408	0.504704	0.507275
295.2	0.142855	0.146088	0.220852	0.224214	0.300573	0.278877	0.348834	0.352574	0.382274	0.354632	0.505209	0.507834
295.4	0.143794	0.146343	0.221001	0.22455	0.301423	0.279321	0.349887	0.353061	0.382929	0.355183	0.505765	0.50839
295.6	0.144454	0.146598	0.221095	0.224886	0.301876	0.279764	0.350155	0.353547	0.383716	0.355733	0.505955	0.508945
295.8	0.145021	0.146852	0.221467	0.225221	0.302166	0.280207	0.350321	0.354032	0.384489	0.356282	0.506568	0.509498
296	0.145244	0.147105	0.22178	0.225555	0.302786	0.280649	0.350963	0.354516	0.385546	0.35683	0.506898	0.510049
296.2	0.145365	0.147359	0.222338	0.225889	0.302816	0.281089	0.351644	0.354998	0.386315	0.357377	0.508218	0.510598
296.4	0.14577	0.147612	0.222805	0.226222	0.302961	0.28153	0.352563	0.35548	0.386812	0.357923	0.509503	0.511146
296.6	0.146075	0.147865	0.222799	0.226554	0.303124	0.281969	0.353094	0.35596	0.387785	0.358468	0.510148	0.511691
296.8	0.146441	0.148117	0.22342	0.226886	0.303474	0.282408	0.353508	0.35644	0.387881	0.359012	0.51079	0.512235
297	0.146995	0.148369	0.223835	0.227217	0.303783	0.282846	0.353873	0.356918	0.388397	0.359555	0.511299	0.512778
297.2	0.147194	0.148621	0.224461	0.227548	0.304349	0.283283	0.354175	0.357395	0.388937	0.360097	0.512319	0.513318
297.4	0.14739	0.148872	0.224739	0.227877	0.304915	0.283719	0.35429	0.357871	0.389145	0.360638	0.513054	0.513857
297.6	0.147739	0.149123	0.22507	0.228207	0.305499	0.284155	0.354824	0.358346	0.389823	0.361178	0.514084	0.514394
297.8	0.148181	0.149374	0.225839	0.228535	0.305675	0.28459	0.355838	0.35882	0.390201	0.361717	0.515444	0.51493
298	0.148457	0.149624	0.226136	0.228863	0.305849	0.285024	0.356615	0.359293	0.391275	0.362255	0.516376	0.515463
298.2	0.148736	0.149874	0.226748	0.22919	0.30658	0.285457	0.357447	0.359765	0.392135	0.362792	0.516826	0.515995
298.4	0.148895	0.150124	0.227561	0.229517	0.307173	0.28589	0.358367	0.360235	0.392729	0.363329	0.517042	0.516526
298.6	0.149536	0.150373	0.227932	0.229843	0.307811	0.286322	0.359349	0.360705	0.393743	0.363864	0.51751	0.517054
298.8	0.15008	0.150622	0.228394	0.230168	0.308438	0.286753	0.359729	0.361173	0.394577	0.364398	0.51747	0.517581
299	0.150798	0.150871	0.228786	0.230493	0.309045	0.287184	0.360414	0.361641	0.395521	0.364931	0.518426	0.518106
299.2	0.151192	0.15112	0.22925	0.230817	0.30955	0.287614	0.360976	0.362107	0.39623	0.365464	0.519215	0.51863
299.4	0.151399	0.151368	0.229421	0.23114	0.309904	0.288043	0.361808	0.362573	0.396746	0.365995	0.520096	0.519152
299.6	0.151556	0.151615	0.229782	0.231463	0.310136	0.288471	0.362218	0.363037	0.397348	0.366525	0.52073	0.519672
299.8	0.151456	0.151863	0.230304	0.231785	0.310339	0.288898	0.362826	0.3635	0.397834	0.367055	0.5218	0.52019
300	0.151505	0.15211	0.230513	0.232106	0.310583	0.289325	0.363468	0.363962	0.398609	0.367583	0.52282	0.520707
300.2	0.151687	0.152357	0.23111	0.232427	0.310774	0.289751	0.364169	0.364423	0.399272	0.368111	0.523594	0.521222
300.4	0.151887	0.152603	0.231088	0.232748	0.311189	0.290177	0.364587	0.364883	0.399644	0.368637	0.524208	0.521736
300.6	0.1516	0.152849	0.231241	0.233067	0.311425	0.290601	0.365122	0.365342	0.399932	0.369163	0.524422	0.522248
300.8	0.152359	0.153095	0.231935	0.233386	0.311864	0.291025	0.365509	0.3658	0.40009	0.369687	0.525037	0.522758
301	0.152522	0.15334	0.232044	0.233705	0.312443	0.291448	0.365765	0.366256	0.400855	0.370211	0.525835	0.523267
301.2	0.152514	0.153585	0.232476	0.234022	0.313545	0.291871	0.366184	0.366712	0.40142	0.370734	0.526598	0.523774
301.4	0.152543	0.15383	0.232488	0.234339	0.313895	0.292292	0.366592	0.367167	0.402124	0.371256	0.527329	0.524279
301.6	0.152791	0.154075	0.232849	0.234656	0.314521	0.292713	0.36696	0.367621	0.402628	0.371776	0.528335	0.524783
301.8	0.152982	0.154319	0.233018	0.234972	0.315187	0.293134	0.36752	0.368073	0.40325	0.372296	0.529633	0.525285
302	0.153308	0.154563	0.233558	0.235287	0.315874	0.293553	0.368051	0.368525	0.40425	0.372815	0.530381	0.525785
302.2	0.153776	0.154806	0.234068	0.235602	0.316284	0.293972	0.369089	0.368975	0.40467	0.373333	0.530635	0.526284
302.4	0.154039	0.155049	0.234547	0.235916	0.316732	0.29439	0.369497	0.369425	0.405016	0.37385	0.531286	0.526781
302.6	0.154816	0.155292	0.23461	0.236229	0.317327	0.294807	0.369601	0.369873	0.405611	0.374366	0.532025	0.527277
302.8	0.155091	0.155535	0.235293	0.236542	0.318108	0.295224	0.370112	0.370321	0.406063	0.374882	0.532663	0.527771
303	0.155426	0.155777	0.235532	0.236854	0.318314	0.29564	0.370457	0.370767	0.406828	0.375396	0.533928	0.528264
303.2	0.155581	0.156019	0.236179	0.237166	0.318737	0.296055	0.371128	0.371213	0.407166	0.375909	0.534519	0.528755
303.4	0.156028	0.15626	0.236212	0.237476	0.318816	0.29647	0.371836	0.371657	0.407747	0.376421	0.535545	0.529244
303.6	0.156569	0.156502	0.23666	0.237787	0.319688	0.296884	0.372518	0.3721	0.408246	0.376933	0.536112	0.529732
303.8	0.15658	0.156742	0.237089	0.238097	0.320138	0.297297	0.373238	0.372543	0.40904	0.377443	0.536566	0.530218
304	0.156612	0.156983	0.237273	0.238406	0.320926	0.297709	0.373674	0.372984	0.410032	0.377953	0.536629	0.530703
304.2	0.156676	0.157223	0.23777	0.238714	0.321489	0.298121	0.374358	0.373424	0.410955	0.378462	0.53658	0.531186
304.4	0.156869	0.157463	0.238195	0.239022	0.322214	0.298532	0.374768	0.373864	0.411439	0.378969	0.537288	0.531668
304.6	0.157321	0.157703	0.238951	0.239329	0.322569	0.298942	0.375564	0.374302	0.411867	0.379476	0.537827	0.532148
304.8	0.157572	0.157942	0.239839	0.239636	0.323416	0.299352	0.375989	0.374739	0.412706	0.379982	0.538358	0.532626
305	0.157522	0.158181	0.240691	0.239942	0.324331	0.299761	0.376623	0.375176	0.413723	0.380487	0.538802	0.533103
305.2	0.157679	0.15842	0.241507	0.240248	0.325013	0.300169	0.3775	0.375611	0.41451	0.380991	0.539381	0.533579
305.4	0.158058	0.158658	0.241753	0.240553	0.325433	0.300576	0.377654	0.376045	0.415323	0.381494	0.539992	0.534053
305.6	0.158421	0.158896	0.242087	0.240857	0.326055	0.300983	0.378072	0.376478	0.415704	0.381997	0.54055	0.534525
305.8	0.159033	0.159134	0.242524	0.241161	0.326589	0.301389	0.378866	0.376911	0.416364	0.382498	0.541215	0.534996
306	0.159487	0.159371	0.243173	0.241464	0.326877	0.301795	0.379478	0.377342	0.416746	0.382998	0.542075	0.535465
306.2	0.160005	0.159609	0.243408	0.241766	0.326788	0.302199	0.380334	0.377772	0.417019	0.383498	0.542705	0.535933
306.4	0.160436	0.159845	0.243629	0.242068	0.327054	0.302603	0.380472	0.378202	0.417191	0.383996	0.543891	0.5364
306.6	0.161133	0.160082	0.243928	0.24237	0.327445	0.303007	0.380914	0.37863	0.417708	0.384494	0.544781	0.536864
306.8	0.161267	0.160318	0.244321	0.24267	0.32766	0.303409	0.381861	0.379057	0.417799	0.384991	0.545288	0.537328
307	0.161792	0.160554	0.244554	0.24297	0.328041	0.303811	0.382208	0.379484	0.418495	0.385487	0.546218	0.53779
307.2	0.161726	0.160789	0.244651	0.24327	0.328647	0.304212	0.382943	0.379909	0.419131	0.385982	0.546985	0.53825
307.4	0.162103	0.161024	0.244822	0.243569	0.329084	0.304613	0.383814	0.380334	0.419826	0.386476	0.547987	0.538709
307.6	0.162106	0.161259	0.245201	0.243867	0.329916	0.305013	0.384584	0.380757	0.420392	0.386969	0.548566	0.539167
307.8	0.162016	0.161494	0.2453	0.244165	0.330323	0.305412	0.385049	0.381179	0.420846	0.387461	0.549254	0.539623
308	0.162285	0.161728	0.245263	0.244462	0.331099	0.30581	0.385351	0.381601	0.421849	0.387953	0.549914	0.540077
308.2	0.162646	0.161962	0.245504	0.244759	0.331403	0.306208	0.385543	0.382022	0.422697	0.388443	0.551029	0.54053
308.4	0.162875	0.162196	0.245833	0.245055	0.332144	0.306605	0.385608	0.382441	0.42295	0.388933	0.552289	0.540982
308.6	0.163255	0.162429	0.246073	0.245351	0.332545	0.307002	0.386072	0.38286	0.423337	0.389422	0.552705	0.541432
308.8	0.163177	0.162662	0.246379	0.245646	0.333131	0.307398	0.386153	0.383277	0.424215	0.38991	0.55325	0.541881
309	0.163208	0.162895	0.246649	0.24594	0.333815	0.307793	0.386965	0.383694	0.424989	0.390396	0.553559	0.542328
309.2	0.163482	0.163127	0.246916	0.246234	0.33438	0.308187	0.387363	0.38411	0.4256	0.390883	0.554299	0.542774
309.4	0.163896	0.163359	0.246756	0.246527	0.334978	0.308581	0.38802	0.384525	0.426414	0.391368	0.554577	0.543219
309.6	0.164161	0.163591	0.247114	0.246819	0.335041	0.308974	0.38878	0.384938	0.426699	0.391852	0.555037	0.543662
309.8	0.164633	0.163823	0.247593	0.247111	0.335061	0.309366	0.38972	0.385351	0.426963	0.392336	0.555605	0.544103
310	0.164882	0.164054	0.247695	0.247403	0.335275	0.309758	0.390199	0.385763	0.427147	0.392818	0.556125	0.544544
310.2	0.165562	0.164285	0.248027	0.247694	0.335369	0.310149	0.390993	0.386174	0.427718	0.3933	0.556663	0.544982
310.4	0.166091	0.164515	0.248279	0.247984	0.335681	0.310539	0.391831	0.386584	0.428312	0.393781	0.557355	0.54542
310.6	0.166246	0.164746	0.248622	0.248274	0.3357	0.310929	0.392274	0.386993	0.428893	0.394261	0.558033	0.545856
310.8	0.16646	0.164976	0.248921	0.248563	0.336106	0.311318	0.393098	0.387402	0.429285	0.39474	0.558478	0.54629
311	0.16676	0.165205	0.249637	0.248852	0.336614	0.311707	0.393599	0.387809	0.430124	0.395218	0.559391	0.546724
311.2	0.166983	0.165435	0.250187	0.24914	0.337089	0.312094	0.394507	0.388215	0.431153	0.395695	0.560126	0.547155
311.4	0.167242	0.165664	0.251029	0.249427	0.337396	0.312481	0.395618	0.388621	0.43158	0.396172	0.561084	0.547586
311.6	0.167413	0.165892	0.251118	0.249714	0.337869	0.312868	0.396219	0.389025	0.432026	0.396647	0.562424	0.548015
311.8	0.167744	0.166121	0.251362	0.25	0.338477	0.313253	0.396599	0.389428	0.432418	0.397122	0.563425	0.548443
312	0.168038	0.166349	0.251427	0.250286	0.339156	0.313639	0.396812	0.389831	0.433559	0.397596	0.564277	0.548869
312.2	0.168019	0.166577	0.251717	0.250571	0.339635	0.314023	0.397052	0.390233	0.434047	0.398069	0.565202	0.549294
312.4	0.167919	0.166804	0.25224	0.250856	0.340421	0.314407	0.397596	0.390633	0.434279	0.398541	0.566148	0.549717
312.6	0.168188	0.167032	0.252817	0.25114	0.341106	0.31479	0.398077	0.391033	0.43493	0.399012	0.56672	0.55014
312.8	0.16827	0.167258	0.253602	0.251424	0.341677	0.315172	0.398636	0.391432	0.435663	0.399483	0.567504	0.55056
313	0.168387	0.167485	0.253954	0.251707	0.342637	0.315554	0.39926	0.39183	0.436063	0.399952	0.568058	0.55098
313.2	0.168339	0.167711	0.254554	0.251989	0.343377	0.315935	0.399901	0.392227	0.436573	0.400421	0.568949	0.551398
313.4	0.168796	0.167937	0.254821	0.252271	0.343805	0.316316	0.400673	0.392623	0.437065	0.400889	0.569014	0.551815
313.6	0.168931	0.168163	0.255325	0.252552	0.344221	0.316695	0.401221	0.393019	0.437111	0.401356	0.569404	0.55223
313.8	0.168925	0.168389	0.255437	0.252833	0.344716	0.317075	0.401733	0.393413	0.437803	0.401822	0.56991	0.552645
314	0.169555	0.168614	0.256109	0.253114	0.345656	0.317453	0.401905	0.393806	0.438262	0.402287	0.570519	0.553057
314.2	0.170338	0.168838	0.256645	0.253393	0.346017	0.317831	0.402452	0.394199	0.439251	0.402752	0.57104	0.553469
314.4	0.17016	0.169063	0.257206	0.253672	0.346348	0.318208	0.402672	0.394591	0.439553	0.403216	0.571834	0.553879
314.6	0.170149	0.169287	0.257664	0.253951	0.346373	0.318585	0.402743	0.394981	0.440183	0.403678	0.572904	0.554288
314.8	0.170581	0.169511	0.258308	0.254229	0.346969	0.318961	0.403351	0.395371	0.440818	0.40414	0.573379	0.554696
315	0.170925	0.169735	0.258994	0.254506	0.347166	0.319336	0.403539	0.39576	0.441496	0.404602	0.573845	0.555102
315.2	0.171413	0.169958	0.259389	0.254783	0.347381	0.319711	0.403827	0.396148	0.442572	0.405062	0.57438	0.555507
315.4	0.171438	0.170181	0.259615	0.25506	0.347805	0.320085	0.404564	0.396535	0.443034	0.405521	0.575494	0.55591
315.6	0.171604	0.170404	0.259839	0.255336	0.348092	0.320458	0.404813	0.396922	0.443468	0.40598	0.576244	0.556313
315.8	0.172078	0.170626	0.259875	0.255611	0.348463	0.320831	0.404886	0.397307	0.444306	0.406438	0.576571	0.556714
316	0.172218	0.170848	0.259839	0.255886	0.34875	0.321203	0.405398	0.397692	0.445084	0.406895	0.577437	0.557114
316.2	0.17258	0.17107	0.260053	0.25616	0.349073	0.321574	0.406269	0.398075	0.445439	0.407351	0.578325	0.557512
316.4	0.173162	0.171292	0.260225	0.256434	0.349421	0.321945	0.406796	0.398458	0.446159	0.407806	0.578915	0.557909
316.6	0.174003	0.171513	0.260568	0.256707	0.350198	0.322315	0.407335	0.39884	0.446803	0.408261	0.579666	0.558305
316.8	0.174525	0.171734	0.26088	0.25698	0.350477	0.322685	0.408117	0.399221	0.447425	0.408714	0.580246	0.5587
317	0.174579	0.171955	0.26098	0.257252	0.351117	0.323053	0.408706	0.399601	0.447611	0.409167	0.58078	0.559094
317.2	0.174698	0.172175	0.261111	0.257523	0.351546	0.323422	0.409659	0.39998	0.447996	0.409619	0.581711	0.559486
317.4	0.175151	0.172395	0.261547	0.257794	0.351988	0.323789	0.410358	0.400359	0.448442	0.41007	0.582401	0.559877
317.6	0.175515	0.172615	0.261905	0.258065	0.352693	0.324156	0.410684	0.400736	0.448507	0.410521	0.583108	0.560266
317.8	0.175703	0.172834	0.262207	0.258335	0.352877	0.324523	0.411174	0.401113	0.449284	0.41097	0.58393	0.560655
318	0.176172	0.173054	0.263056	0.258604	0.353545	0.324889	0.41126	0.401488	0.449661	0.411419	0.584366	0.561042
318.2	0.176123	0.173273	0.263204	0.258873	0.354063	0.325254	0.411605	0.401863	0.450265	0.411867	0.585318	0.561428
318.4	0.175798	0.173491	0.263787	0.259142	0.354539	0.325618	0.411766	0.402237	0.450798	0.412314	0.586554	0.561813
318.6	0.175992	0.173709	0.264222	0.25941	0.354846	0.325982	0.412302	0.402611	0.451744	0.41276	0.587147	0.562196
318.8	0.176086	0.173928	0.265054	0.259677	0.355438	0.326345	0.412957	0.402983	0.452239	0.413206	0.587621	0.562578
319	0.176017	0.174145	0.26544	0.259944	0.355583	0.326708	0.413447	0.403354	0.452891	0.413651	0.587733	0.562959
319.2	0.17618	0.174363	0.266124	0.26021	0.356198	0.32707	0.413953	0.403725	0.453532	0.414094	0.588025	0.563339
319.4	0.176004	0.17458	0.2669	0.260476	0.356737	0.327431	0.414695	0.404095	0.45373	0.414537	0.588471	0.563718
319.6	0.176146	0.174797	0.267286	0.260741	0.357082	0.327792	0.414947	0.404464	0.454108	0.41498	0.588445	0.564095
319.8	0.176632	0.175013	0.267184	0.261006	0.357628	0.328152	0.415627	0.404832	0.454694	0.415421	0.58886	0.564471
320	0.176575	0.17523	0.267364	0.26127	0.35824	0.328512	0.416709	0.405199	0.455169	0.415862	0.589174	0.564846
320.2	0.177029	0.175446	0.267536	0.261534	0.358681	0.328871	0.417172	0.405566	0.455605	0.416302	0.589874	0.56522
320.4	0.177449	0.175661	0.267716	0.261797	0.35919	0.329229	0.417423	0.405931	0.45641	0.416741	0.590233	0.565592
320.6	0.177821	0.175877	0.268033	0.26206	0.359742	0.329587	0.418243	0.406296	0.457314	0.417179	0.590774	0.565964
320.8	0.178272	0.176092	0.268527	0.262322	0.360034	0.329944	0.418652	0.40666	0.45769	0.417617	0.591134	0.566334
321	0.178543	0.176307	0.269087	0.262583	0.360271	0.3303	0.419271	0.407023	0.457862	0.418053	0.592216	0.566703
321.2	0.179061	0.176522	0.269427	0.262845	0.360687	0.330656	0.419865	0.407385	0.458123	0.418489	0.593108	0.567071
321.4	0.179595	0.176736	0.26968	0.263105	0.361135	0.331011	0.420337	0.407746	0.458745	0.418924	0.593961	0.567437
321.6	0.180533	0.17695	0.269759	0.263365	0.361544	0.331366	0.420266	0.408107	0.459205	0.419359	0.594329	0.567803
321.8	0.180733	0.177164	0.26996	0.263625	0.361662	0.33172	0.420901	0.408467	0.459928	0.419792	0.595159	0.568167
322	0.181212	0.177377	0.27047	0.263884	0.362303	0.332073	0.420645	0.408826	0.460468	0.420225	0.595907	0.56853
322.2	0.18178	0.17759	0.270408	0.264143	0.362848	0.332426	0.421346	0.409184	0.461172	0.420657	0.597176	0.568892
322.4	0.182143	0.177803	0.270691	0.264401	0.363349	0.332778	0.421928	0.409541	0.462013	0.421088	0.597698	0.569253
322.6	0.182248	0.178016	0.271303	0.264658	0.363912	0.33313	0.422738	0.409897	0.462615	0.421518	0.597716	0.569612
322.8	0.182358	0.178228	0.271908	0.264915	0.364167	0.333481	0.423503	0.410253	0.462962	0.421948	0.598187	0.569971
323	0.182372	0.17844	0.272251	0.265172	0.364629	0.333831	0.42397	0.410608	0.463297	0.422377	0.598223	0.570328
323.2	0.182596	0.178652	0.272673	0.265428	0.36513	0.334181	0.424094	0.410962	0.463894	0.422805	0.598652	0.570684
323.4	0.183003	0.178863	0.273422	0.265683	0.365303	0.33453	0.424914	0.411315	0.46412	0.423232	0.599105	0.571039
323.6	0.183166	0.179075	0.273443	0.265938	0.365611	0.334879	0.425624	0.411667	0.464686	0.423658	0.599571	0.571393
323.8	0.183278	0.179285	0.273607	0.266193	0.365743	0.335227	0.426544	0.412019	0.464967	0.424084	0.599815	0.571746
324	0.183035	0.179496	0.273988	0.266447	0.366283	0.335574	0.426925	0.41237	0.465634	0.424509	0.600586	0.572098
324.2	0.183448	0.179706	0.274284	0.266701	0.366381	0.335921	0.426711	0.41272	0.465993	0.424933	0.601776	0.572448
324.4	0.183669	0.179916	0.274599	0.266954	0.366705	0.336267	0.427078	0.413069	0.466884	0.425357	0.602095	0.572798
324.6	0.18381	0.180126	0.275045	0.267206	0.367146	0.336613	0.427428	0.413417	0.467563	0.425779	0.60273	0.573146
324.8	0.184109	0.180336	0.275519	0.267458	0.367816	0.336958	0.427457	0.413765	0.467783	0.426201	0.603371	0.573493
325	0.184042	0.180545	0.276146	0.26771	0.368111	0.337302	0.428215	0.414111	0.468382	0.426622	0.604418	0.573839
325.2	0.184299	0.180754	0.276068	0.267961	0.368744	0.337646	0.4285	0.414457	0.469059	0.427043	0.604731	0.574184
325.4	0.184636	0.180963	0.27609	0.268212	0.369423	0.33799	0.428926	0.414802	0.469684	0.427462	0.605641	0.574528
325.6	0.185191	0.181171	0.276648	0.268462	0.369733	0.338332	0.429049	0.415147	0.470257	0.427881	0.606183	0.57487
325.8	0.185319	0.181379	0.276915	0.268711	0.370225	0.338674	0.429672	0.41549	0.471051	0.428299	0.606664	0.575212
326	0.185843	0.181587	0.276935	0.26896	0.370894	0.339016	0.430107	0.415833	0.471725	0.428716	0.607204	0.575553
326.2	0.18615	0.181795	0.276864	0.269209	0.371415	0.339357	0.431295	0.416175	0.47205	0.429133	0.60798	0.575892
326.4	0.186244	0.182002	0.277482	0.269457	0.372173	0.339697	0.432096	0.416516	0.47283	0.429549	0.608483	0.57623
326.6	0.1862	0.182209	0.278119	0.269705	0.372443	0.340037	0.433006	0.416857	0.473186	0.429964	0.608622	0.576568
326.8	0.186671	0.182416	0.278891	0.269952	0.372596	0.340376	0.433551	0.417196	0.473772	0.430378	0.609178	0.576904
327	0.187087	0.182622	0.279449	0.270199	0.373111	0.340714	0.434033	0.417535	0.474679	0.430791	0.609911	0.577239
327.2	0.187583	0.182828	0.279735	0.270445	0.373573	0.341052	0.43447	0.417873	0.4755	0.431204	0.610802	0.577573
327.4	0.188057	0.183034	0.280801	0.270691	0.373785	0.34139	0.435573	0.418211	0.476145	0.431616	0.611422	0.577906
327.6	0.188176	0.18324	0.281035	0.270936	0.374	0.341727	0.436206	0.418547	0.476913	0.432027	0.611943	0.578238
327.8	0.188105	0.183445	0.281457	0.271181	0.374297	0.342063	0.436775	0.418883	0.477577	0.432438	0.612618	0.578569
328	0.188121	0.18365	0.281929	0.271425	0.374897	0.342399	0.436994	0.419218	0.478478	0.432848	0.613765	0.578898
328.2	0.188448	0.183855	0.282222	0.271669	0.375213	0.342734	0.437283	0.419552	0.479133	0.433257	0.614516	0.579227
328.4	0.188412	0.18406	0.282508	0.271912	0.375712	0.343068	0.437824	0.419886	0.480052	0.433665	0.615124	0.579555
328.6	0.188513	0.184264	0.282707	0.272155	0.376374	0.343402	0.43821	0.420218	0.480698	0.434073	0.615895	0.579881
328.8	0.188602	0.184468	0.282794	0.272397	0.376892	0.343736	0.438556	0.42055	0.481296	0.434479	0.616535	0.580207
329	0.188685	0.184672	0.282989	0.272639	0.377265	0.344069	0.439101	0.420882	0.481806	0.434886	0.617291	0.580531
329.2	0.189111	0.184875	0.282744	0.272881	0.377644	0.344401	0.439245	0.421212	0.482276	0.435291	0.617827	0.580855
329.4	0.189451	0.185079	0.282837	0.273121	0.377969	0.344732	0.439584	0.421542	0.48253	0.435695	0.618483	0.581177
329.6	0.189942	0.185281	0.282803	0.273362	0.37804	0.345064	0.439901	0.421871	0.482924	0.436099	0.618935	0.581499
329.8	0.19015	0.185484	0.282502	0.273602	0.378294	0.345394	0.440369	0.422199	0.483091	0.436502	0.619378	0.581819
330.01	0.19015	0.18569	0.282502	0.273845	0.378294	0.345729	0.440369	0.422531	0.483091	0.436911	0.619378	0.582143
330.21	0.190469	0.185658	0.28198	0.273804	0.376929	0.345666	0.439048	0.422456	0.480892	0.436817	0.616127	0.581974
330.41	0.190525	0.185627	0.281347	0.273764	0.375481	0.345603	0.437495	0.422381	0.47838	0.436723	0.612378	0.581805
330.61	0.190408	0.185595	0.280607	0.273723	0.374143	0.34554	0.435657	0.422306	0.475724	0.436629	0.608419	0.581635
330.81	0.190533	0.185564	0.279892	0.273682	0.372752	0.345477	0.433803	0.422232	0.473113	0.436536	0.604352	0.581466
331.01	0.190609	0.185533	0.279329	0.273641	0.371377	0.345414	0.431833	0.422157	0.470994	0.436442	0.599982	0.581297
331.21	0.190661	0.185501	0.278589	0.273601	0.370174	0.345351	0.430181	0.422082	0.46845	0.436348	0.595913	0.581128
331.41	0.190462	0.18547	0.278087	0.27356	0.369041	0.345288	0.428625	0.422007	0.465993	0.436254	0.59207	0.580959
331.61	0.190097	0.185439	0.277528	0.273519	0.368242	0.345225	0.426902	0.421932	0.464524	0.43616	0.58874	0.58079
331.81	0.189764	0.185407	0.276886	0.273479	0.366937	0.345162	0.425323	0.421858	0.463469	0.436067	0.585917	0.580621
332.01	0.189421	0.185376	0.276123	0.273438	0.366389	0.345099	0.424252	0.421783	0.462636	0.435973	0.583763	0.580452
332.21	0.188791	0.185344	0.275683	0.273397	0.365816	0.345036	0.423464	0.421708	0.462431	0.435879	0.582435	0.580283
332.41	0.188508	0.185313	0.275753	0.273357	0.365244	0.344974	0.423162	0.421633	0.461787	0.435786	0.581271	0.580114
332.61	0.188625	0.185282	0.275526	0.273316	0.36496	0.344911	0.422361	0.421559	0.461416	0.435692	0.580696	0.579946
332.81	0.188217	0.18525	0.275171	0.273275	0.364417	0.344848	0.422056	0.421484	0.461363	0.435598	0.580381	0.579777
333.01	0.187962	0.185219	0.274655	0.273235	0.364313	0.344785	0.421913	0.421409	0.461075	0.435505	0.580205	0.579608
333.21	0.187818	0.185188	0.274645	0.273194	0.363747	0.344722	0.421862	0.421334	0.460586	0.435411	0.57962	0.57944
333.41	0.187482	0.185156	0.274353	0.273153	0.363658	0.344659	0.421611	0.42126	0.460147	0.435318	0.579481	0.579271
333.61	0.187506	0.185125	0.274214	0.273113	0.363575	0.344596	0.42128	0.421185	0.459926	0.435224	0.579029	0.579102
333.81	0.187455	0.185094	0.274143	0.273072	0.363304	0.344534	0.421408	0.42111	0.459774	0.435131	0.578586	0.578934
334.01	0.187632	0.185063	0.274163	0.273031	0.363025	0.344471	0.421261	0.421036	0.459709	0.435037	0.578246	0.578766
334.21	0.187336	0.185031	0.273938	0.272991	0.362652	0.344408	0.421015	0.420961	0.459424	0.434944	0.577636	0.578597
334.41	0.187244	0.185	0.273789	0.27295	0.362408	0.344345	0.420618	0.420887	0.459396	0.43485	0.577207	0.578429
334.61	0.187302	0.184969	0.273599	0.272909	0.3627	0.344282	0.420384	0.420812	0.459445	0.434757	0.576412	0.578261
334.81	0.187584	0.184937	0.273732	0.272869	0.362678	0.34422	0.420317	0.420737	0.459406	0.434663	0.575874	0.578092
335.01	0.1874	0.184906	0.273823	0.272828	0.362761	0.344157	0.420185	0.420663	0.459155	0.43457	0.575468	0.577924
335.21	0.187289	0.184875	0.273925	0.272788	0.362713	0.344094	0.420263	0.420588	0.45851	0.434477	0.574842	0.577756
335.41	0.186864	0.184844	0.274338	0.272747	0.362518	0.344031	0.42012	0.420514	0.45804	0.434383	0.573917	0.577588
335.61	0.186777	0.184812	0.273897	0.272706	0.362405	0.343969	0.419731	0.420439	0.458301	0.43429	0.573318	0.57742
335.81	0.186793	0.184781	0.273329	0.272666	0.3618	0.343906	0.419494	0.420365	0.45772	0.434197	0.572816	0.577252
336.01	0.186588	0.18475	0.273176	0.272625	0.361889	0.343843	0.4195	0.42029	0.457275	0.434103	0.572397	0.577084
336.21	0.186046	0.184719	0.273193	0.272585	0.361596	0.343781	0.419223	0.420216	0.456963	0.43401	0.571955	0.576916
336.41	0.185918	0.184687	0.273478	0.272544	0.361561	0.343718	0.418924	0.420141	0.456379	0.433917	0.571729	0.576748
336.61	0.185897	0.184656	0.273155	0.272504	0.361631	0.343655	0.418763	0.420067	0.456392	0.433824	0.571616	0.576581
336.81	0.185533	0.184625	0.27283	0.272463	0.361447	0.343593	0.419111	0.419992	0.456172	0.43373	0.5713	0.576413
337.01	0.185424	0.184594	0.272492	0.272422	0.361012	0.34353	0.419148	0.419918	0.455899	0.433637	0.570894	0.576245
337.21	0.18518	0.184562	0.272824	0.272382	0.360468	0.343467	0.419111	0.419844	0.455847	0.433544	0.570171	0.576077
337.41	0.185289	0.184531	0.272507	0.272341	0.360364	0.343405	0.418904	0.419769	0.45555	0.433451	0.56976	0.57591
337.61	0.18516	0.1845	0.272438	0.272301	0.360499	0.343342	0.418797	0.419695	0.455616	0.433358	0.56901	0.575742
337.81	0.184905	0.184469	0.272378	0.27226	0.360462	0.34328	0.418588	0.41962	0.455503	0.433265	0.568515	0.575575
338.01	0.184545	0.184438	0.27211	0.27222	0.360601	0.343217	0.418359	0.419546	0.455294	0.433171	0.568221	0.575407
338.21	0.184306	0.184406	0.271973	0.272179	0.36064	0.343154	0.418284	0.419472	0.455573	0.433078	0.567926	0.57524
338.41	0.184368	0.184375	0.272056	0.272139	0.360805	0.343092	0.418033	0.419397	0.455914	0.432985	0.567784	0.575073
338.61	0.184175	0.184344	0.27202	0.272098	0.360951	0.343029	0.417862	0.419323	0.45598	0.432892	0.567346	0.574905
338.81	0.183895	0.184313	0.272369	0.272058	0.361034	0.342967	0.417883	0.419249	0.455689	0.432799	0.567291	0.574738
339.01	0.183469	0.184282	0.272466	0.272017	0.360866	0.342904	0.417818	0.419174	0.455166	0.432706	0.567415	0.574571
339.21	0.183556	0.184251	0.272777	0.271977	0.360543	0.342842	0.417858	0.4191	0.455196	0.432613	0.566573	0.574404
339.41	0.183901	0.184219	0.272642	0.271936	0.360651	0.342779	0.417759	0.419026	0.454691	0.43252	0.56634	0.574237
339.61	0.18409	0.184188	0.271925	0.271896	0.360738	0.342717	0.417541	0.418951	0.454928	0.432427	0.566572	0.57407
339.81	0.184094	0.184157	0.2717	0.271856	0.360471	0.342654	0.417453	0.418877	0.454426	0.432335	0.566836	0.573903
340.01	0.184009	0.184126	0.272278	0.271815	0.360284	0.342592	0.417209	0.418803	0.454349	0.432242	0.566743	0.573736
340.21	0.18363	0.184095	0.272254	0.271775	0.360225	0.342529	0.416939	0.418729	0.453852	0.432149	0.566964	0.573569
340.41	0.184092	0.184064	0.272165	0.271734	0.359906	0.342467	0.416959	0.418655	0.453609	0.432056	0.566931	0.573402
340.61	0.184308	0.184033	0.271946	0.271694	0.359668	0.342404	0.417172	0.41858	0.453599	0.431963	0.566899	0.573235
340.81	0.184317	0.184001	0.271652	0.271653	0.359124	0.342342	0.417262	0.418506	0.453496	0.43187	0.566873	0.573068
341.01	0.184286	0.18397	0.271614	0.271613	0.358595	0.34228	0.417156	0.418432	0.453218	0.431777	0.56639	0.572902
341.21	0.184131	0.183939	0.271618	0.271572	0.358726	0.342217	0.416954	0.418358	0.453193	0.431685	0.566126	0.572735
341.41	0.184589	0.183908	0.271337	0.271532	0.358671	0.342155	0.416461	0.418284	0.452874	0.431592	0.565897	0.572568
341.61	0.184355	0.183877	0.271562	0.271492	0.358842	0.342092	0.416244	0.41821	0.452578	0.431499	0.565292	0.572402
341.81	0.184233	0.183846	0.271306	0.271451	0.359145	0.34203	0.415608	0.418135	0.452277	0.431406	0.564908	0.572235
342.01	0.183861	0.183815	0.271387	0.271411	0.359431	0.341968	0.415389	0.418061	0.452429	0.431314	0.564667	0.572069
342.21	0.18354	0.183784	0.271359	0.27137	0.359597	0.341905	0.415186	0.417987	0.452655	0.431221	0.564464	0.571902
342.41	0.183199	0.183753	0.271602	0.27133	0.359823	0.341843	0.414478	0.417913	0.452643	0.431128	0.564085	0.571736
342.61	0.182727	0.183722	0.271486	0.27129	0.359693	0.341781	0.414224	0.417839	0.4526	0.431036	0.563708	0.57157
342.81	0.182423	0.183691	0.271766	0.271249	0.359615	0.341718	0.414399	0.417765	0.45239	0.430943	0.563443	0.571403
343.01	0.182439	0.183659	0.271539	0.271209	0.359308	0.341656	0.414336	0.417691	0.45222	0.430851	0.563593	0.571237
343.21	0.182635	0.183628	0.271462	0.271169	0.359596	0.341594	0.414248	0.417617	0.45239	0.430758	0.562968	0.571071
343.41	0.182892	0.183597	0.270937	0.271128	0.35994	0.341532	0.414384	0.417543	0.452389	0.430665	0.563098	0.570905
343.61	0.182625	0.183566	0.270631	0.271088	0.359839	0.341469	0.414454	0.417469	0.452435	0.430573	0.563181	0.570739
343.81	0.183	0.183535	0.270898	0.271048	0.35967	0.341407	0.41423	0.417395	0.452087	0.43048	0.563129	0.570573
344.01	0.182959	0.183504	0.271064	0.271007	0.359398	0.341345	0.414076	0.417321	0.45196	0.430388	0.562758	0.570407
344.21	0.183017	0.183473	0.271	0.270967	0.359379	0.341283	0.414223	0.417247	0.451641	0.430295	0.562849	0.570241
344.41	0.183534	0.183442	0.270972	0.270927	0.359232	0.34122	0.414353	0.417173	0.451482	0.430203	0.56232	0.570075
344.61	0.183279	0.183411	0.271152	0.270886	0.359072	0.341158	0.414326	0.417099	0.451377	0.43011	0.562	0.569909
344.81	0.183174	0.18338	0.270977	0.270846	0.358674	0.341096	0.414333	0.417025	0.450975	0.430018	0.561862	0.569743
345.01	0.183361	0.183349	0.270851	0.270806	0.358405	0.341034	0.414378	0.416951	0.450623	0.429926	0.561212	0.569577
345.21	0.183337	0.183318	0.27075	0.270765	0.358082	0.340972	0.414515	0.416877	0.450775	0.429833	0.561037	0.569412
345.41	0.183332	0.183287	0.271104	0.270725	0.357834	0.34091	0.414079	0.416804	0.450601	0.429741	0.560711	0.569246
345.61	0.183345	0.183256	0.271196	0.270685	0.357808	0.340847	0.413768	0.41673	0.450538	0.429649	0.560009	0.56908
345.81	0.183216	0.183225	0.271301	0.270645	0.35815	0.340785	0.413014	0.416656	0.450923	0.429556	0.559965	0.568915
346.01	0.183077	0.183194	0.271395	0.270604	0.357804	0.340723	0.412913	0.416582	0.451046	0.429464	0.559894	0.568749
346.21	0.183373	0.183163	0.271014	0.270564	0.357313	0.340661	0.412811	0.416508	0.451035	0.429372	0.559711	0.568584
346.41	0.183326	0.183132	0.270921	0.270524	0.357055	0.340599	0.412417	0.416434	0.451152	0.429279	0.559176	0.568418
346.61	0.183245	0.183101	0.270758	0.270483	0.356261	0.340537	0.412549	0.416361	0.451281	0.429187	0.558665	0.568253
346.81	0.18329	0.18307	0.270744	0.270443	0.355968	0.340475	0.412594	0.416287	0.451417	0.429095	0.558366	0.568088
347.01	0.183331	0.183039	0.270597	0.270403	0.356028	0.340413	0.412435	0.416213	0.451467	0.429003	0.558046	0.567923
347.21	0.183544	0.183008	0.270096	0.270363	0.355824	0.340351	0.412389	0.416139	0.451552	0.428911	0.557614	0.567757
347.41	0.183746	0.182977	0.269535	0.270323	0.355558	0.340289	0.412664	0.416065	0.451446	0.428818	0.557908	0.567592
347.61	0.183596	0.182946	0.269365	0.270282	0.355343	0.340227	0.412618	0.415992	0.451103	0.428726	0.557694	0.567427
347.81	0.183791	0.182916	0.269483	0.270242	0.355359	0.340164	0.412462	0.415918	0.450895	0.428634	0.557393	0.567262
348.01	0.183465	0.182885	0.268871	0.270202	0.355169	0.340102	0.412589	0.415844	0.450548	0.428542	0.55724	0.567097
348.21	0.183254	0.182854	0.268715	0.270162	0.355324	0.34004	0.412551	0.415771	0.45009	0.42845	0.556723	0.566932
348.41	0.182825	0.182823	0.268361	0.270121	0.355388	0.339978	0.412574	0.415697	0.44959	0.428358	0.556278	0.566767
348.61	0.182351	0.182792	0.268236	0.270081	0.355261	0.339917	0.412509	0.415623	0.449273	0.428266	0.555779	0.566602
348.81	0.182266	0.182761	0.268098	0.270041	0.355346	0.339855	0.412427	0.41555	0.448779	0.428174	0.555944	0.566437
349.01	0.182251	0.18273	0.268055	0.270001	0.355552	0.339793	0.412388	0.415476	0.448643	0.428082	0.555655	0.566272
349.21	0.181916	0.182699	0.268336	0.269961	0.355718	0.339731	0.412275	0.415402	0.448259	0.42799	0.55553	0.566108
349.41	0.18172	0.182668	0.268659	0.269921	0.356234	0.339669	0.411463	0.415329	0.44804	0.427898	0.555328	0.565943
349.61	0.181888	0.182637	0.268458	0.26988	0.356534	0.339607	0.411364	0.415255	0.448065	0.427806	0.554631	0.565778
349.81	0.181798	0.182606	0.268167	0.26984	0.356763	0.339545	0.411138	0.415181	0.447936	0.427714	0.554848	0.565614
350.01	0.182029	0.182576	0.267788	0.2698	0.356846	0.339483	0.41109	0.415108	0.447864	0.427622	0.554933	0.565449
350.21	0.181983	0.182545	0.267603	0.26976	0.356715	0.339421	0.411063	0.415034	0.447773	0.42753	0.55461	0.565285
350.41	0.18182	0.182514	0.267551	0.26972	0.356508	0.339359	0.41077	0.414961	0.448019	0.427438	0.554356	0.56512
350.61	0.181864	0.182483	0.267958	0.26968	0.356006	0.339297	0.411216	0.414887	0.448078	0.427347	0.554169	0.564956
350.81	0.181831	0.182452	0.268225	0.26964	0.356064	0.339235	0.411034	0.414814	0.448	0.427255	0.554452	0.564792
351.01	0.181962	0.182421	0.268296	0.269599	0.355638	0.339174	0.411057	0.41474	0.447878	0.427163	0.554578	0.564627
351.21	0.182261	0.18239	0.268013	0.269559	0.355008	0.339112	0.411344	0.414667	0.447947	0.427071	0.554698	0.564463
351.41	0.182246	0.18236	0.268041	0.269519	0.354807	0.33905	0.411755	0.414593	0.448081	0.426979	0.554565	0.564299
351.61	0.181858	0.182329	0.268444	0.269479	0.354585	0.338988	0.411687	0.41452	0.448141	0.426888	0.554133	0.564135
351.81	0.181852	0.182298	0.268355	0.269439	0.354465	0.338926	0.411763	0.414446	0.448152	0.426796	0.554202	0.56397
352.01	0.181617	0.182267	0.268298	0.269399	0.353921	0.338865	0.411506	0.414373	0.448081	0.426704	0.554117	0.563806
352.21	0.181305	0.182236	0.26854	0.269359	0.353626	0.338803	0.411441	0.414299	0.44809	0.426613	0.553519	0.563642
352.41	0.181275	0.182205	0.268587	0.269319	0.353535	0.338741	0.411459	0.414226	0.448292	0.426521	0.553204	0.563478
352.61	0.181215	0.182175	0.268869	0.269279	0.353415	0.338679	0.410995	0.414152	0.448476	0.426429	0.552984	0.563314
352.81	0.18124	0.182144	0.269048	0.269239	0.353326	0.338618	0.411053	0.414079	0.448415	0.426338	0.552998	0.563151
353.01	0.181308	0.182113	0.268923	0.269198	0.353256	0.338556	0.41112	0.414006	0.448415	0.426246	0.552639	0.562987
353.21	0.181481	0.182082	0.268847	0.269158	0.353479	0.338494	0.41101	0.413932	0.448567	0.426154	0.552296	0.562823
353.41	0.181232	0.182051	0.268636	0.269118	0.35361	0.338432	0.411089	0.413859	0.448556	0.426063	0.551905	0.562659
353.61	0.181048	0.182021	0.268199	0.269078	0.353888	0.338371	0.411235	0.413786	0.448411	0.425971	0.551272	0.562496
353.81	0.180447	0.18199	0.267623	0.269038	0.35377	0.338309	0.411013	0.413712	0.448326	0.42588	0.551195	0.562332
354.01	0.18034	0.181959	0.267591	0.268998	0.35403	0.338247	0.410664	0.413639	0.448386	0.425788	0.551059	0.562168
354.21	0.180255	0.181928	0.267572	0.268958	0.353673	0.338186	0.410741	0.413566	0.448398	0.425697	0.55085	0.562005
354.41	0.180388	0.181898	0.26733	0.268918	0.353635	0.338124	0.41069	0.413492	0.448294	0.425605	0.550753	0.561841
354.61	0.180234	0.181867	0.267634	0.268878	0.353745	0.338062	0.411154	0.413419	0.447978	0.425514	0.550336	0.561678
354.81	0.180213	0.181836	0.267575	0.268838	0.353788	0.338001	0.410582	0.413346	0.447533	0.425422	0.550239	0.561514
355.01	0.180277	0.181805	0.267051	0.268798	0.35368	0.337939	0.410375	0.413273	0.447312	0.425331	0.549772	0.561351
355.21	0.180161	0.181774	0.267067	0.268758	0.353504	0.337878	0.410287	0.413199	0.447231	0.42524	0.549313	0.561188
355.41	0.180412	0.181744	0.2672	0.268718	0.353545	0.337816	0.409946	0.413126	0.447263	0.425148	0.549099	0.561025
355.61	0.180156	0.181713	0.267455	0.268678	0.353144	0.337754	0.409647	0.413053	0.446871	0.425057	0.549223	0.560861
355.81	0.17993	0.181682	0.267617	0.268638	0.353096	0.337693	0.409274	0.41298	0.446705	0.424966	0.549257	0.560698
356.01	0.179921	0.181652	0.268077	0.268598	0.35302	0.337631	0.408983	0.412906	0.446721	0.424874	0.549288	0.560535
356.21	0.180217	0.181621	0.26819	0.268558	0.353095	0.33757	0.408844	0.412833	0.446691	0.424783	0.549259	0.560372
356.41	0.180556	0.18159	0.268134	0.268518	0.353311	0.337508	0.408563	0.41276	0.446753	0.424692	0.549209	0.560209
356.61	0.180455	0.181559	0.2684	0.268478	0.353397	0.337447	0.408394	0.412687	0.446458	0.4246	0.549627	0.560046
356.81	0.180504	0.181529	0.268134	0.268438	0.353363	0.337385	0.408433	0.412614	0.44629	0.424509	0.549679	0.559883
357.01	0.180778	0.181498	0.267888	0.268398	0.353286	0.337324	0.40852	0.412541	0.446454	0.424418	0.5499	0.55972
357.21	0.180542	0.181467	0.26777	0.268359	0.353317	0.337262	0.408168	0.412468	0.446379	0.424327	0.549983	0.559557
357.41	0.180091	0.181437	0.267832	0.268319	0.353368	0.337201	0.408175	0.412394	0.445873	0.424236	0.54975	0.559395
357.61	0.179632	0.181406	0.267552	0.268279	0.35354	0.337139	0.408187	0.412321	0.445843	0.424144	0.549176	0.559232
357.81	0.179169	0.181375	0.267297	0.268239	0.353383	0.337078	0.407992	0.412248	0.445692	0.424053	0.5489	0.559069
358.01	0.179245	0.181345	0.267315	0.268199	0.353403	0.337016	0.40828	0.412175	0.445676	0.423962	0.549297	0.558906
358.21	0.179383	0.181314	0.267342	0.268159	0.353161	0.336955	0.408568	0.412102	0.445535	0.423871	0.549406	0.558744
358.41	0.178981	0.181283	0.267044	0.268119	0.352838	0.336893	0.408496	0.412029	0.445158	0.42378	0.548831	0.558581
358.61	0.178736	0.181253	0.266984	0.268079	0.352414	0.336832	0.408449	0.411956	0.444908	0.423689	0.548304	0.558419
358.81	0.178791	0.181222	0.266817	0.268039	0.351904	0.336771	0.408149	0.411883	0.44453	0.423598	0.548024	0.558256
359.01	0.178669	0.181191	0.266796	0.267999	0.351925	0.336709	0.407861	0.41181	0.444543	0.423507	0.547918	0.558094
359.21	0.178609	0.181161	0.266992	0.267959	0.351571	0.336648	0.407777	0.411737	0.444226	0.423416	0.54783	0.557932
359.41	0.178759	0.18113	0.267162	0.26792	0.351638	0.336586	0.407495	0.411664	0.444249	0.423325	0.547979	0.557769
359.61	0.178365	0.181099	0.267037	0.26788	0.351417	0.336525	0.407479	0.411591	0.44421	0.423234	0.547973	0.557607
359.81	0.178252	0.181069	0.267441	0.26784	0.351995	0.336464	0.407468	0.411518	0.44425	0.423143	0.548265	0.557445
360.01	0.178663	0.181038	0.267632	0.2678	0.352086	0.336402	0.407833	0.411445	0.444063	0.423052	0.54879	0.557283
360.21	0.179065	0.181008	0.267464	0.26776	0.351974	0.336341	0.407809	0.411372	0.443729	0.422961	0.548849	0.55712
360.41	0.179154	0.180977	0.26738	0.26772	0.352295	0.33628	0.407609	0.411299	0.443809	0.42287	0.548787	0.556958
360.61	0.179033	0.180946	0.2672	0.26768	0.352668	0.336218	0.407214	0.411227	0.443726	0.422779	0.548778	0.556796
360.81	0.179123	0.180916	0.266829	0.267641	0.352708	0.336157	0.406591	0.411154	0.443631	0.422689	0.548745	0.556634
361.01	0.179204	0.180885	0.266948	0.267601	0.352472	0.336096	0.406415	0.411081	0.443186	0.422598	0.548674	0.556472
361.21	0.178977	0.180855	0.266783	0.267561	0.352594	0.336035	0.405965	0.411008	0.442951	0.422507	0.548244	0.556311
361.41	0.179186	0.180824	0.267029	0.267521	0.35279	0.335973	0.406154	0.410935	0.442606	0.422416	0.547702	0.556149
361.61	0.179397	0.180793	0.266726	0.267481	0.352617	0.335912	0.406301	0.410862	0.442781	0.422325	0.547084	0.555987
361.81	0.179402	0.180763	0.266495	0.267442	0.352534	0.335851	0.406255	0.410789	0.442744	0.422235	0.546899	0.555825
362.01	0.179501	0.180732	0.266286	0.267402	0.352228	0.33579	0.406299	0.410717	0.443087	0.422144	0.546463	0.555664
362.21	0.179788	0.180702	0.266362	0.267362	0.352249	0.335728	0.405702	0.410644	0.443	0.422053	0.545769	0.555502
362.41	0.179756	0.180671	0.26603	0.267322	0.352108	0.335667	0.405517	0.410571	0.443014	0.421963	0.544852	0.55534
362.61	0.179805	0.180641	0.265925	0.267282	0.352439	0.335606	0.405467	0.410498	0.442879	0.421872	0.544325	0.555179
362.81	0.17976	0.18061	0.265743	0.267243	0.352581	0.335545	0.405506	0.410426	0.442812	0.421781	0.544191	0.555017
363.01	0.179682	0.180579	0.265852	0.267203	0.352755	0.335484	0.405302	0.410353	0.442797	0.421691	0.544145	0.554856
363.21	0.179654	0.180549	0.265544	0.267163	0.352594	0.335422	0.405215	0.41028	0.442432	0.4216	0.544284	0.554694
363.41	0.179419	0.180518	0.265298	0.267123	0.352795	0.335361	0.405228	0.410207	0.442772	0.421509	0.544223	0.554533
363.61	0.179182	0.180488	0.265088	0.267084	0.352603	0.3353	0.405671	0.410135	0.44279	0.421419	0.544269	0.554372
363.81	0.179338	0.180457	0.265047	0.267044	0.35302	0.335239	0.40601	0.410062	0.442428	0.421328	0.544606	0.55421
364.01	0.179537	0.180427	0.264806	0.267004	0.352636	0.335178	0.406195	0.409989	0.442166	0.421238	0.544303	0.554049
364.21	0.179333	0.180396	0.264253	0.266964	0.352579	0.335117	0.406372	0.409917	0.441992	0.421147	0.54417	0.553888
364.41	0.179326	0.180366	0.264284	0.266925	0.352679	0.335056	0.406254	0.409844	0.441928	0.421057	0.543816	0.553727
364.61	0.179139	0.180335	0.263964	0.266885	0.352443	0.334995	0.406007	0.409771	0.441717	0.420966	0.543532	0.553566
364.81	0.179063	0.180305	0.264359	0.266845	0.351836	0.334934	0.405771	0.409699	0.441384	0.420876	0.543689	0.553405
365.01	0.178751	0.180274	0.26465	0.266806	0.351737	0.334873	0.405913	0.409626	0.441136	0.420785	0.543525	0.553244
365.21	0.178566	0.180244	0.264836	0.266766	0.35163	0.334811	0.405873	0.409554	0.441064	0.420695	0.543478	0.553083
365.41	0.178708	0.180213	0.265372	0.266726	0.351435	0.33475	0.406034	0.409481	0.441115	0.420605	0.543404	0.552922
365.61	0.178893	0.180183	0.265545	0.266686	0.351211	0.334689	0.405924	0.409408	0.441378	0.420514	0.543313	0.552761
365.81	0.179051	0.180152	0.265539	0.266647	0.351299	0.334628	0.405629	0.409336	0.441332	0.420424	0.542873	0.5526
366.01	0.17905	0.180122	0.265887	0.266607	0.351592	0.334567	0.405278	0.409263	0.4412	0.420334	0.542443	0.552439
366.21	0.179342	0.180092	0.266002	0.266567	0.351986	0.334506	0.404973	0.409191	0.441158	0.420243	0.542276	0.552279
366.41	0.179343	0.180061	0.265715	0.266528	0.352069	0.334445	0.404884	0.409118	0.441482	0.420153	0.54222	0.552118
366.61	0.178882	0.180031	0.265667	0.266488	0.352212	0.334384	0.404401	0.409046	0.441582	0.420063	0.541902	0.551957
366.81	0.179046	0.18	0.265862	0.266448	0.351869	0.334323	0.404471	0.408973	0.441802	0.419972	0.542271	0.551797
367.01	0.179067	0.17997	0.265927	0.266409	0.352014	0.334263	0.403982	0.408901	0.441976	0.419882	0.5423	0.551636
367.21	0.179077	0.179939	0.265573	0.266369	0.351673	0.334202	0.403706	0.408828	0.44191	0.419792	0.54223	0.551476
367.41	0.179096	0.179909	0.265287	0.266329	0.351521	0.334141	0.403696	0.408756	0.441936	0.419702	0.54175	0.551315
367.61	0.179348	0.179878	0.265053	0.26629	0.351434	0.33408	0.403762	0.408683	0.441784	0.419612	0.541625	0.551155
367.81	0.179649	0.179848	0.264573	0.26625	0.351548	0.334019	0.403575	0.408611	0.441614	0.419521	0.541201	0.550995
368.01	0.179751	0.179818	0.264013	0.266211	0.351374	0.333958	0.403572	0.408539	0.441839	0.419431	0.540392	0.550834
368.21	0.179656	0.179787	0.263637	0.266171	0.351374	0.333897	0.40384	0.408466	0.441854	0.419341	0.540198	0.550674
368.41	0.179469	0.179757	0.263599	0.266131	0.351122	0.333836	0.403928	0.408394	0.441839	0.419251	0.539682	0.550514
368.61	0.179378	0.179726	0.263217	0.266092	0.350648	0.333775	0.403868	0.408321	0.44176	0.419161	0.539342	0.550354
368.81	0.179152	0.179696	0.263483	0.266052	0.350561	0.333715	0.404129	0.408249	0.441328	0.419071	0.539346	0.550194
369.01	0.17875	0.179666	0.263129	0.266013	0.350379	0.333654	0.404383	0.408177	0.440763	0.418981	0.539284	0.550034
369.21	0.178555	0.179635	0.263207	0.265973	0.35013	0.333593	0.404619	0.408104	0.440229	0.418891	0.539381	0.549874
369.41	0.178507	0.179605	0.263386	0.265933	0.35008	0.333532	0.405112	0.408032	0.440165	0.418801	0.539286	0.549714
369.61	0.178481	0.179574	0.26333	0.265894	0.349896	0.333471	0.405307	0.40796	0.439954	0.418711	0.538945	0.549554
369.81	0.178419	0.179544	0.263537	0.265854	0.350179	0.33341	0.40545	0.407887	0.439691	0.418621	0.538942	0.549394
370.01	0.177783	0.179514	0.263604	0.265815	0.350262	0.33335	0.405321	0.407815	0.439759	0.418531	0.53895	0.549234
370.21	0.177737	0.179483	0.263428	0.265775	0.35009	0.333289	0.405343	0.407743	0.4401	0.418441	0.539194	0.549074
370.41	0.17756	0.179453	0.263338	0.265736	0.350074	0.333228	0.405315	0.407671	0.44037	0.418351	0.53943	0.548914
370.61	0.177546	0.179423	0.263429	0.265696	0.350242	0.333167	0.40549	0.407598	0.440341	0.418261	0.53973	0.548755
370.81	0.177945	0.179392	0.263793	0.265657	0.350275	0.333107	0.405801	0.407526	0.440464	0.418171	0.540338	0.548595
371.01	0.17774	0.179362	0.263581	0.265617	0.350353	0.333046	0.405614	0.407454	0.440655	0.418081	0.540431	0.548435
371.21	0.177967	0.179332	0.263533	0.265578	0.350084	0.332985	0.405701	0.407382	0.440336	0.417992	0.540329	0.548276
371.41	0.177785	0.179301	0.263517	0.265538	0.350567	0.332924	0.405254	0.407309	0.440288	0.417902	0.5405	0.548116
371.61	0.177769	0.179271	0.263393	0.265498	0.350781	0.332864	0.404838	0.407237	0.440589	0.417812	0.540609	0.547957
371.81	0.177438	0.179241	0.263296	0.265459	0.351109	0.332803	0.404579	0.407165	0.440658	0.417722	0.540317	0.547798
372.01	0.177092	0.17921	0.26335	0.265419	0.351489	0.332742	0.404111	0.407093	0.441018	0.417632	0.54016	0.547638
372.21	0.177114	0.17918	0.263474	0.26538	0.351407	0.332682	0.403552	0.407021	0.440858	0.417543	0.539768	0.547479
372.41	0.176848	0.17915	0.263439	0.26534	0.351268	0.332621	0.403001	0.406949	0.440793	0.417453	0.539262	0.54732
372.61	0.177237	0.179119	0.263337	0.265301	0.350876	0.332561	0.402303	0.406876	0.440665	0.417363	0.53894	0.54716
372.81	0.177232	0.179089	0.263248	0.265262	0.350675	0.3325	0.402147	0.406804	0.440584	0.417274	0.538738	0.547001
373.01	0.177352	0.179059	0.263006	0.265222	0.350154	0.332439	0.40183	0.406732	0.440385	0.417184	0.538172	0.546842
373.21	0.177233	0.179029	0.263019	0.265183	0.349819	0.332379	0.401562	0.40666	0.440227	0.417094	0.537817	0.546683
373.41	0.176883	0.178998	0.263445	0.265143	0.34954	0.332318	0.401488	0.406588	0.440489	0.417005	0.537376	0.546524
373.61	0.176825	0.178968	0.263719	0.265104	0.349149	0.332257	0.401288	0.406516	0.440101	0.416915	0.536752	0.546365
373.81	0.176953	0.178938	0.263737	0.265064	0.349246	0.332197	0.400628	0.406444	0.440063	0.416825	0.536555	0.546206
374.01	0.176859	0.178908	0.26372	0.265025	0.348841	0.332136	0.400341	0.406372	0.440068	0.416736	0.536204	0.546047
374.21	0.177227	0.178877	0.263729	0.264985	0.348921	0.332076	0.400677	0.4063	0.440296	0.416646	0.536127	0.545888
374.41	0.177531	0.178847	0.263942	0.264946	0.348996	0.332015	0.401087	0.406228	0.44049	0.416557	0.535685	0.545729
374.61	0.177676	0.178817	0.263518	0.264906	0.348626	0.331955	0.401779	0.406156	0.440217	0.416467	0.535333	0.545571
374.81	0.177713	0.178787	0.26352	0.264867	0.348299	0.331894	0.402278	0.406084	0.440173	0.416378	0.535071	0.545412
375.01	0.177919	0.178756	0.26321	0.264828	0.348186	0.331834	0.402462	0.406012	0.440022	0.416288	0.53511	0.545253
375.21	0.17771	0.178726	0.263268	0.264788	0.348506	0.331773	0.402843	0.40594	0.439592	0.416199	0.535191	0.545095
375.41	0.17731	0.178696	0.262922	0.264749	0.348737	0.331713	0.402906	0.405868	0.439414	0.416109	0.535141	0.544936
375.61	0.177176	0.178666	0.262648	0.264709	0.349041	0.331652	0.403294	0.405796	0.439303	0.41602	0.535273	0.544778
375.81	0.177059	0.178635	0.262571	0.26467	0.349438	0.331592	0.403399	0.405724	0.439134	0.415931	0.535131	0.544619
376.01	0.176744	0.178605	0.262445	0.264631	0.349625	0.331531	0.403119	0.405652	0.438899	0.415841	0.534878	0.544461
376.21	0.176839	0.178575	0.261762	0.264591	0.349588	0.331471	0.402812	0.40558	0.438667	0.415752	0.534434	0.544302
376.41	0.176595	0.178545	0.261453	0.264552	0.349561	0.33141	0.402848	0.405509	0.438741	0.415663	0.534257	0.544144
376.61	0.176838	0.178515	0.260935	0.264513	0.349402	0.33135	0.402744	0.405437	0.438485	0.415573	0.534405	0.543986
376.81	0.176863	0.178484	0.260642	0.264473	0.349286	0.33129	0.402607	0.405365	0.438775	0.415484	0.53409	0.543827
377.01	0.176591	0.178454	0.260562	0.264434	0.349151	0.331229	0.402368	0.405293	0.438532	0.415395	0.533675	0.543669
377.21	0.176294	0.178424	0.260708	0.264395	0.349101	0.331169	0.402072	0.405221	0.438324	0.415305	0.533933	0.543511
377.41	0.176106	0.178394	0.261171	0.264355	0.349349	0.331109	0.402213	0.405149	0.438349	0.415216	0.533816	0.543353
377.61	0.176191	0.178364	0.261449	0.264316	0.349261	0.331048	0.401835	0.405078	0.437859	0.415127	0.533608	0.543195
377.81	0.176134	0.178334	0.261818	0.264276	0.348993	0.330988	0.401038	0.405006	0.438006	0.415038	0.533438	0.543037
378.01	0.17586	0.178303	0.262513	0.264237	0.349119	0.330927	0.400854	0.404934	0.437639	0.414949	0.53348	0.542879
378.21	0.175929	0.178273	0.262642	0.264198	0.34881	0.330867	0.400464	0.404862	0.437826	0.414859	0.533107	0.542721
378.41	0.176014	0.178243	0.262756	0.264159	0.348135	0.330807	0.400476	0.40479	0.437633	0.41477	0.532334	0.542563
378.61	0.175891	0.178213	0.262475	0.264119	0.347364	0.330747	0.400669	0.404719	0.437398	0.414681	0.532103	0.542405
378.81	0.175697	0.178183	0.263134	0.26408	0.347324	0.330686	0.400723	0.404647	0.437334	0.414592	0.531959	0.542247
379.01	0.176076	0.178153	0.263249	0.264041	0.347305	0.330626	0.4007	0.404575	0.437276	0.414503	0.532102	0.54209
379.21	0.175986	0.178123	0.263377	0.264001	0.347067	0.330566	0.401192	0.404504	0.437265	0.414414	0.531961	0.541932
379.41	0.175928	0.178092	0.263152	0.263962	0.347023	0.330505	0.4012	0.404432	0.436983	0.414325	0.531685	0.541774
379.61	0.176011	0.178062	0.263089	0.263923	0.347246	0.330445	0.401316	0.40436	0.436666	0.414236	0.531949	0.541617
379.81	0.17608	0.178032	0.26282	0.263884	0.346945	0.330385	0.401551	0.404289	0.436453	0.414147	0.531737	0.541459
380.01	0.176132	0.178002	0.262485	0.263844	0.346924	0.330325	0.401741	0.404217	0.436021	0.414058	0.53104	0.541301
380.21	0.176111	0.177972	0.26223	0.263805	0.346723	0.330264	0.40185	0.404145	0.436185	0.413969	0.53075	0.541144
380.41	0.176449	0.177942	0.26206	0.263766	0.347109	0.330204	0.401979	0.404074	0.43609	0.41388	0.530844	0.540987
380.61	0.176811	0.177912	0.261792	0.263726	0.347419	0.330144	0.402032	0.404002	0.436155	0.413791	0.531147	0.540829
380.81	0.17687	0.177882	0.262059	0.263687	0.34789	0.330084	0.401643	0.40393	0.436455	0.413702	0.530943	0.540672
381.01	0.176486	0.177852	0.262126	0.263648	0.34829	0.330024	0.401748	0.403859	0.43629	0.413613	0.531143	0.540515
381.21	0.176434	0.177822	0.262467	0.263609	0.348583	0.329964	0.401724	0.403787	0.436353	0.413524	0.531648	0.540357
381.41	0.175999	0.177792	0.26283	0.26357	0.348819	0.329903	0.401526	0.403716	0.436261	0.413436	0.531965	0.5402
381.61	0.175891	0.177761	0.263041	0.26353	0.348719	0.329843	0.40094	0.403644	0.43622	0.413347	0.532116	0.540043
381.81	0.175886	0.177731	0.262901	0.263491	0.348642	0.329783	0.399825	0.403573	0.435894	0.413258	0.532269	0.539886
382.01	0.175608	0.177701	0.262855	0.263452	0.348848	0.329723	0.398977	0.403501	0.43551	0.413169	0.532037	0.539729
382.21	0.17563	0.177671	0.262753	0.263413	0.348496	0.329663	0.39858	0.40343	0.435698	0.41308	0.531841	0.539572
382.41	0.175744	0.177641	0.262639	0.263373	0.34847	0.329603	0.398433	0.403358	0.435333	0.412992	0.531499	0.539415
382.61	0.175438	0.177611	0.262638	0.263334	0.348751	0.329543	0.398499	0.403287	0.435193	0.412903	0.53147	0.539258
382.81	0.175319	0.177581	0.262773	0.263295	0.349002	0.329483	0.398445	0.403215	0.435281	0.412814	0.5313	0.539101
383.01	0.175363	0.177551	0.26271	0.263256	0.348742	0.329423	0.398678	0.403144	0.435355	0.412725	0.531398	0.538944
383.21	0.175224	0.177521	0.262738	0.263217	0.34828	0.329362	0.398755	0.403072	0.435217	0.412637	0.531068	0.538787
383.41	0.175061	0.177491	0.262399	0.263178	0.348382	0.329302	0.399103	0.403001	0.43472	0.412548	0.530921	0.538631
383.61	0.175383	0.177461	0.262354	0.263138	0.348359	0.329242	0.399897	0.402929	0.434519	0.412459	0.530949	0.538474
383.81	0.175743	0.177431	0.262053	0.263099	0.348186	0.329182	0.400532	0.402858	0.434301	0.412371	0.530504	0.538317
384.01	0.17598	0.177401	0.262159	0.26306	0.34821	0.329122	0.400686	0.402786	0.434202	0.412282	0.529989	0.538161
384.21	0.17614	0.177371	0.262244	0.263021	0.347959	0.329062	0.400935	0.402715	0.434266	0.412194	0.529852	0.538004
384.41	0.176586	0.177341	0.261777	0.262982	0.348295	0.329002	0.401028	0.402644	0.434047	0.412105	0.530005	0.537848
384.61	0.17679	0.177311	0.261764	0.262943	0.347822	0.328942	0.401252	0.402572	0.433997	0.412016	0.529943	0.537691
384.81	0.176648	0.177281	0.261843	0.262904	0.347861	0.328882	0.401189	0.402501	0.434137	0.411928	0.529336	0.537535
385.01	0.176357	0.177251	0.261767	0.262864	0.347435	0.328822	0.401134	0.40243	0.434181	0.411839	0.529941	0.537378
385.21	0.176437	0.177221	0.261714	0.262825	0.347163	0.328763	0.400897	0.402358	0.434486	0.411751	0.530128	0.537222
385.41	0.176533	0.177191	0.261757	0.262786	0.347016	0.328703	0.400343	0.402287	0.434349	0.411662	0.530075	0.537066
385.61	0.176837	0.177161	0.261472	0.262747	0.346723	0.328643	0.399678	0.402216	0.434342	0.411574	0.529733	0.536909
385.81	0.176738	0.177131	0.261631	0.262708	0.346481	0.328583	0.398675	0.402144	0.433991	0.411486	0.529753	0.536753
386.01	0.176235	0.177101	0.261524	0.262669	0.346401	0.328523	0.398669	0.402073	0.433722	0.411397	0.529219	0.536597
386.21	0.176307	0.177071	0.261631	0.26263	0.346249	0.328463	0.398615	0.402002	0.433755	0.411309	0.529323	0.536441
386.41	0.176345	0.177041	0.261348	0.262591	0.34616	0.328403	0.398218	0.401931	0.433609	0.41122	0.528578	0.536285
386.61	0.175852	0.177011	0.26129	0.262552	0.346381	0.328343	0.398173	0.401859	0.434075	0.411132	0.52838	0.536129
386.81	0.175341	0.176982	0.26132	0.262513	0.346016	0.328283	0.39791	0.401788	0.434263	0.411044	0.528267	0.535973
387.01	0.175111	0.176952	0.261302	0.262474	0.345497	0.328224	0.397975	0.401717	0.434077	0.410955	0.527992	0.535817
387.21	0.175011	0.176922	0.261203	0.262435	0.345628	0.328164	0.3978	0.401646	0.433967	0.410867	0.527521	0.535661
387.41	0.174897	0.176892	0.260852	0.262395	0.345599	0.328104	0.398348	0.401575	0.433809	0.410779	0.527497	0.535505
387.61	0.174953	0.176862	0.261166	0.262356	0.345835	0.328044	0.398426	0.401503	0.433759	0.41069	0.527301	0.53535
387.81	0.175193	0.176832	0.261218	0.262317	0.345601	0.327984	0.398433	0.401432	0.433646	0.410602	0.526903	0.535194
388.01	0.175201	0.176802	0.261449	0.262278	0.345391	0.327924	0.398581	0.401361	0.433809	0.410514	0.526806	0.535038
388.21	0.174964	0.176772	0.261396	0.262239	0.345341	0.327865	0.39856	0.40129	0.433962	0.410426	0.526591	0.534882
388.41	0.175308	0.176742	0.261274	0.2622	0.345569	0.327805	0.398602	0.401219	0.433881	0.410338	0.526734	0.534727
388.61	0.175112	0.176712	0.261782	0.262161	0.345446	0.327745	0.398773	0.401148	0.434038	0.410249	0.526366	0.534571
388.81	0.174514	0.176682	0.262084	0.262122	0.345757	0.327685	0.398435	0.401077	0.434171	0.410161	0.526311	0.534416
389.01	0.174446	0.176653	0.262264	0.262083	0.345486	0.327626	0.398051	0.401006	0.434258	0.410073	0.526773	0.53426
389.21	0.174321	0.176623	0.262551	0.262044	0.345804	0.327566	0.398023	0.400935	0.434292	0.409985	0.526318	0.534105
389.41	0.174099	0.176593	0.262589	0.262005	0.345787	0.327506	0.397585	0.400863	0.433869	0.409897	0.526142	0.533949
389.61	0.173713	0.176563	0.262442	0.261966	0.345943	0.327447	0.397245	0.400792	0.433823	0.409809	0.526149	0.533794
389.81	0.173399	0.176533	0.262514	0.261927	0.346248	0.327387	0.397198	0.400721	0.433737	0.409721	0.526574	0.533639
390.01	0.173299	0.176503	0.262156	0.261888	0.346539	0.327327	0.397613	0.40065	0.433655	0.409633	0.526337	0.533484
390.21	0.17354	0.176473	0.262452	0.261849	0.346355	0.327267	0.397417	0.400579	0.433616	0.409545	0.52647	0.533328
390.41	0.173693	0.176444	0.261868	0.26181	0.346539	0.327208	0.397433	0.400508	0.433439	0.409457	0.526293	0.533173
390.61	0.173743	0.176414	0.261669	0.261771	0.346581	0.327148	0.397578	0.400437	0.433371	0.409369	0.526361	0.533018
390.81	0.17394	0.176384	0.26091	0.261732	0.346303	0.327089	0.397253	0.400366	0.432939	0.409281	0.526585	0.532863
391.01	0.174517	0.176354	0.260133	0.261694	0.346503	0.327029	0.397546	0.400295	0.432718	0.409193	0.526448	0.532708
391.21	0.174683	0.176324	0.260195	0.261655	0.346641	0.326969	0.397281	0.400225	0.432428	0.409105	0.52643	0.532553
391.41	0.175425	0.176294	0.259927	0.261616	0.346575	0.32691	0.397382	0.400154	0.432254	0.409017	0.526286	0.532398
391.61	0.175964	0.176265	0.260048	0.261577	0.346596	0.32685	0.397293	0.400083	0.43216	0.408929	0.525612	0.532243
391.81	0.176326	0.176235	0.259987	0.261538	0.346467	0.32679	0.397634	0.400012	0.432168	0.408841	0.525607	0.532088
392.01	0.176278	0.176205	0.259799	0.261499	0.346404	0.326731	0.397592	0.399941	0.432432	0.408753	0.525588	0.531934
392.21	0.176328	0.176175	0.259803	0.26146	0.346441	0.326671	0.397631	0.39987	0.432578	0.408666	0.525136	0.531779
392.41	0.176485	0.176145	0.259965	0.261421	0.346058	0.326612	0.39755	0.399799	0.432492	0.408578	0.525187	0.531624
392.61	0.175628	0.176116	0.260381	0.261382	0.345509	0.326552	0.397511	0.399728	0.432955	0.40849	0.525114	0.53147
392.81	0.175371	0.176086	0.260771	0.261343	0.345224	0.326493	0.397121	0.399657	0.433098	0.408402	0.525063	0.531315
393.01	0.175611	0.176056	0.260699	0.261304	0.344925	0.326433	0.397015	0.399587	0.43322	0.408314	0.524708	0.53116
393.21	0.175029	0.176026	0.260789	0.261265	0.344713	0.326374	0.39702	0.399516	0.433345	0.408227	0.524577	0.531006
393.41	0.174727	0.175997	0.260498	0.261227	0.34459	0.326314	0.396711	0.399445	0.433195	0.408139	0.524914	0.530851
393.61	0.174208	0.175967	0.260501	0.261188	0.344406	0.326255	0.396496	0.399374	0.433512	0.408051	0.524951	0.530697
393.81	0.174207	0.175937	0.260572	0.261149	0.344377	0.326195	0.396588	0.399303	0.433363	0.407964	0.525463	0.530543
394.01	0.174237	0.175907	0.260787	0.26111	0.344081	0.326136	0.396633	0.399233	0.43341	0.407876	0.525458	0.530388
394.21	0.17431	0.175878	0.260904	0.261071	0.343603	0.326076	0.39656	0.399162	0.432926	0.407788	0.525281	0.530234
394.41	0.174441	0.175848	0.260477	0.261032	0.343396	0.326017	0.396696	0.399091	0.432588	0.407701	0.525072	0.53008
394.61	0.174503	0.175818	0.260302	0.260993	0.343324	0.325957	0.396597	0.39902	0.43236	0.407613	0.524651	0.529925
394.81	0.174392	0.175788	0.260116	0.260955	0.343176	0.325898	0.395944	0.39895	0.432016	0.407526	0.524602	0.529771
395.01	0.174594	0.175759	0.26046	0.260916	0.343339	0.325839	0.395896	0.398879	0.431482	0.407438	0.524479	0.529617
395.21	0.17429	0.175729	0.261247	0.260877	0.343295	0.325779	0.39559	0.398808	0.431054	0.40735	0.524124	0.529463
395.41	0.173999	0.175699	0.261037	0.260838	0.34373	0.32572	0.395721	0.398738	0.431251	0.407263	0.523479	0.529309
395.61	0.173723	0.175669	0.260905	0.260799	0.343813	0.32566	0.395706	0.398667	0.431002	0.407175	0.522875	0.529155
395.81	0.173659	0.17564	0.26066	0.260761	0.34409	0.325601	0.395826	0.398596	0.43088	0.407088	0.523046	0.529001
396.01	0.173251	0.17561	0.260594	0.260722	0.344147	0.325542	0.396098	0.398526	0.43075	0.407	0.523108	0.528847
396.21	0.173158	0.17558	0.260352	0.260683	0.344166	0.325482	0.395903	0.398455	0.431062	0.406913	0.52304	0.528693
396.41	0.173109	0.175551	0.259761	0.260644	0.344053	0.325423	0.395735	0.398384	0.430984	0.406826	0.523589	0.52854
396.61	0.172844	0.175521	0.259744	0.260605	0.343775	0.325364	0.395732	0.398314	0.430919	0.406738	0.523428	0.528386
396.81	0.172832	0.175491	0.259694	0.260567	0.344318	0.325304	0.395871	0.398243	0.430681	0.406651	0.522936	0.528232
397.01	0.17283	0.175462	0.259375	0.260528	0.344555	0.325245	0.395939	0.398173	0.430458	0.406563	0.523077	0.528078
397.21	0.172802	0.175432	0.258893	0.260489	0.344608	0.325186	0.395863	0.398102	0.430664	0.406476	0.523065	0.527925
397.41	0.172829	0.175402	0.258265	0.26045	0.344947	0.325127	0.395826	0.398031	0.430533	0.406389	0.523384	0.527771
397.61	0.172877	0.175373	0.258076	0.260412	0.344663	0.325067	0.395972	0.397961	0.430831	0.406301	0.523096	0.527618
397.81	0.173456	0.175343	0.25807	0.260373	0.344894	0.325008	0.395859	0.39789	0.431344	0.406214	0.522945	0.527464
398.01	0.173871	0.175313	0.257957	0.260334	0.344424	0.324949	0.395817	0.39782	0.431502	0.406127	0.52262	0.527311
398.21	0.174051	0.175284	0.258061	0.260295	0.344333	0.324889	0.395899	0.397749	0.431053	0.406039	0.522008	0.527157
398.41	0.1741	0.175254	0.258045	0.260257	0.343956	0.32483	0.395787	0.397679	0.431132	0.405952	0.521934	0.527004
398.61	0.174185	0.175224	0.25814	0.260218	0.343768	0.324771	0.395708	0.397608	0.431465	0.405865	0.522077	0.526851
398.81	0.17434	0.175195	0.258658	0.260179	0.343192	0.324712	0.395501	0.397538	0.431533	0.405778	0.521949	0.526697
399.01	0.174982	0.175165	0.258515	0.26014	0.343069	0.324653	0.395724	0.397468	0.431451	0.405691	0.52195	0.526544
399.21	0.174564	0.175135	0.258469	0.260102	0.342951	0.324593	0.395408	0.397397	0.431725	0.405603	0.521642	0.526391
399.41	0.174657	0.175106	0.258174	0.260063	0.34305	0.324534	0.395435	0.397327	0.43187	0.405516	0.521314	0.526238
399.61	0.175151	0.175076	0.258165	0.260024	0.34276	0.324475	0.395406	0.397256	0.431767	0.405429	0.521521	0.526085
399.81	0.17517	0.175047	0.258131	0.259986	0.342542	0.324416	0.395238	0.397186	0.431715	0.405342	0.521644	0.525932
400.01	0.174981	0.175017	0.258248	0.259947	0.342873	0.324357	0.395104	0.397115	0.431448	0.405255	0.521672	0.525779
400.21	0.1753	0.174987	0.257871	0.259908	0.342582	0.324298	0.395049	0.397045	0.431292	0.405168	0.521678	0.525626
400.41	0.175109	0.174958	0.257774	0.25987	0.342666	0.324239	0.395216	0.396975	0.43059	0.405081	0.521383	0.525473
400.61	0.174566	0.174928	0.258398	0.259831	0.342523	0.324179	0.39528	0.396904	0.43009	0.404994	0.521069	0.52532
400.81	0.17442	0.174899	0.25864	0.259792	0.343077	0.32412	0.395368	0.396834	0.430103	0.404907	0.521022	0.525167
401.01	0.174228	0.174869	0.258392	0.259754	0.343001	0.324061	0.395217	0.396764	0.430063	0.40482	0.521047	0.525014
401.21	0.17417	0.174839	0.258238	0.259715	0.343033	0.324002	0.395268	0.396693	0.430121	0.404733	0.520561	0.524862
401.41	0.173778	0.17481	0.258431	0.259676	0.343217	0.323943	0.395274	0.396623	0.430058	0.404646	0.520357	0.524709
401.61	0.173772	0.17478	0.258774	0.259638	0.343373	0.323884	0.395344	0.396553	0.430629	0.404559	0.519842	0.524556
401.81	0.173784	0.174751	0.258688	0.259599	0.343617	0.323825	0.394861	0.396482	0.43076	0.404472	0.519896	0.524404
402.01	0.173905	0.174721	0.25853	0.25956	0.343683	0.323766	0.394966	0.396412	0.430676	0.404385	0.520246	0.524251
402.21	0.173702	0.174692	0.259101	0.259522	0.344119	0.323707	0.395047	0.396342	0.430739	0.404298	0.519891	0.524099
402.41	0.173388	0.174662	0.258838	0.259483	0.34389	0.323648	0.394912	0.396272	0.430955	0.404211	0.519741	0.523946
402.61	0.173371	0.174633	0.258455	0.259445	0.343958	0.323589	0.395195	0.396201	0.430823	0.404124	0.519551	0.523794
402.81	0.173635	0.174603	0.258379	0.259406	0.343709	0.32353	0.3952	0.396131	0.430472	0.404038	0.518901	0.523641
403.01	0.173757	0.174574	0.257849	0.259367	0.343723	0.323471	0.394898	0.396061	0.430478	0.403951	0.519036	0.523489
403.21	0.17375	0.174544	0.257906	0.259329	0.343452	0.323412	0.395042	0.395991	0.43063	0.403864	0.518666	0.523337
403.41	0.174182	0.174515	0.258135	0.25929	0.343104	0.323353	0.395692	0.395921	0.430686	0.403777	0.51848	0.523184
403.61	0.174143	0.174485	0.258289	0.259252	0.342944	0.323294	0.395473	0.39585	0.430501	0.40369	0.518336	0.523032
403.81	0.174148	0.174456	0.25841	0.259213	0.342701	0.323235	0.395058	0.39578	0.43008	0.403604	0.51791	0.52288
404.01	0.17411	0.174426	0.258705	0.259174	0.342711	0.323176	0.39513	0.39571	0.429518	0.403517	0.517956	0.522728
404.21	0.174051	0.174397	0.258669	0.259136	0.342459	0.323117	0.39549	0.39564	0.429163	0.40343	0.517728	0.522576
404.41	0.173767	0.174367	0.25879	0.259097	0.342391	0.323058	0.395299	0.39557	0.428855	0.403344	0.517645	0.522424
404.61	0.173815	0.174338	0.259123	0.259059	0.341952	0.323	0.395047	0.3955	0.42881	0.403257	0.518062	0.522272
404.81	0.173893	0.174308	0.258837	0.25902	0.341834	0.322941	0.394656	0.39543	0.429127	0.40317	0.517728	0.52212
405.01	0.173658	0.174279	0.258433	0.258982	0.341829	0.322882	0.394444	0.39536	0.429218	0.403084	0.517731	0.521968
405.21	0.173555	0.174249	0.258482	0.258943	0.341696	0.322823	0.394267	0.39529	0.429179	0.402997	0.517592	0.521816
405.41	0.173574	0.17422	0.258076	0.258905	0.34163	0.322764	0.393732	0.39522	0.429092	0.40291	0.517817	0.521664
405.61	0.173516	0.17419	0.257946	0.258866	0.341694	0.322705	0.393275	0.395149	0.429455	0.402824	0.518161	0.521513
405.81	0.17372	0.174161	0.257467	0.258827	0.341825	0.322646	0.392894	0.395079	0.428984	0.402737	0.51844	0.521361
406.01	0.173885	0.174131	0.257417	0.258789	0.342092	0.322588	0.392636	0.395009	0.429185	0.402651	0.518376	0.521209
406.21	0.174014	0.174102	0.257502	0.25875	0.342315	0.322529	0.392074	0.394939	0.428732	0.402564	0.518032	0.521058
406.41	0.173638	0.174072	0.256879	0.258712	0.342544	0.32247	0.391827	0.394869	0.428528	0.402478	0.518045	0.520906
406.61	0.173848	0.174043	0.256748	0.258673	0.342752	0.322411	0.391744	0.394799	0.428278	0.402391	0.518168	0.520754
406.81	0.174007	0.174014	0.257078	0.258635	0.342913	0.322352	0.391672	0.394729	0.428329	0.402305	0.518303	0.520603
407.01	0.17372	0.173984	0.2574	0.258596	0.342939	0.322294	0.391784	0.394659	0.428572	0.402218	0.518657	0.520451
407.21	0.173997	0.173955	0.257821	0.258558	0.342656	0.322235	0.392158	0.39459	0.428427	0.402132	0.518247	0.5203
407.41	0.173541	0.173925	0.258144	0.25852	0.3426	0.322176	0.392417	0.39452	0.428377	0.402046	0.518436	0.520149
407.61	0.173138	0.173896	0.258217	0.258481	0.342522	0.322117	0.392128	0.39445	0.428036	0.401959	0.518636	0.519997
407.81	0.172937	0.173866	0.258579	0.258443	0.342245	0.322059	0.392179	0.39438	0.428102	0.401873	0.518965	0.519846
408.01	0.172829	0.173837	0.259004	0.258404	0.342289	0.322	0.392755	0.39431	0.427866	0.401786	0.519132	0.519695
408.21	0.172707	0.173808	0.259209	0.258366	0.342315	0.321941	0.392927	0.39424	0.427905	0.4017	0.519095	0.519544
408.41	0.172844	0.173778	0.259052	0.258327	0.341972	0.321883	0.39302	0.39417	0.428106	0.401614	0.519363	0.519393
408.61	0.172624	0.173749	0.259094	0.258289	0.341688	0.321824	0.392957	0.3941	0.428293	0.401527	0.519144	0.519241
408.81	0.172438	0.173719	0.258501	0.25825	0.341651	0.321765	0.393187	0.39403	0.428294	0.401441	0.519117	0.51909
409.01	0.172176	0.17369	0.258035	0.258212	0.341331	0.321707	0.393409	0.393961	0.42817	0.401355	0.519141	0.518939
409.21	0.172213	0.173661	0.25773	0.258174	0.34079	0.321648	0.393826	0.393891	0.427902	0.401269	0.518609	0.518788
409.41	0.172205	0.173631	0.257326	0.258135	0.341005	0.321589	0.3939	0.393821	0.427637	0.401182	0.518161	0.518637
409.61	0.172496	0.173602	0.257192	0.258097	0.340972	0.321531	0.393846	0.393751	0.427813	0.401096	0.517705	0.518487
409.81	0.172815	0.173573	0.25687	0.258058	0.340993	0.321472	0.393454	0.393681	0.427803	0.40101	0.51727	0.518336
410.01	0.173042	0.173543	0.256577	0.25802	0.341174	0.321413	0.39292	0.393612	0.428008	0.400924	0.517173	0.518185
410.21	0.173442	0.173514	0.256538	0.257981	0.341148	0.321355	0.392411	0.393542	0.427831	0.400838	0.516678	0.518034
410.41	0.173329	0.173485	0.256673	0.257943	0.341213	0.321296	0.392433	0.393472	0.427903	0.400752	0.516333	0.517883
410.61	0.173292	0.173455	0.256889	0.257905	0.341601	0.321238	0.392358	0.393402	0.427561	0.400666	0.516379	0.517733
410.81	0.17299	0.173426	0.257147	0.257866	0.341471	0.321179	0.392214	0.393333	0.427612	0.400579	0.516343	0.517582
411.01	0.172216	0.173397	0.257447	0.257828	0.341033	0.321121	0.391918	0.393263	0.427344	0.400493	0.516294	0.517432
411.21	0.172317	0.173367	0.257562	0.25779	0.340828	0.321062	0.391896	0.393193	0.42689	0.400407	0.516007	0.517281
411.41	0.171888	0.173338	0.257401	0.257751	0.3409	0.321004	0.391419	0.393124	0.426743	0.400321	0.515937	0.517131
411.61	0.171831	0.173309	0.257539	0.257713	0.340823	0.320945	0.391125	0.393054	0.426692	0.400235	0.516067	0.51698
411.81	0.171972	0.173279	0.258081	0.257675	0.341125	0.320886	0.391109	0.392984	0.426783	0.400149	0.516096	0.51683
412.01	0.172278	0.17325	0.258091	0.257636	0.341012	0.320828	0.391416	0.392915	0.426471	0.400063	0.516236	0.516679
412.21	0.172366	0.173221	0.258105	0.257598	0.340732	0.320769	0.391348	0.392845	0.426422	0.399977	0.516438	0.516529
412.41	0.172275	0.173191	0.257839	0.25756	0.340827	0.320711	0.391709	0.392775	0.426521	0.399891	0.516524	0.516379
412.61	0.172284	0.173162	0.257868	0.257521	0.3408	0.320653	0.391448	0.392706	0.426217	0.399805	0.516744	0.516229
412.81	0.172197	0.173133	0.257684	0.257483	0.340697	0.320594	0.391446	0.392636	0.42611	0.39972	0.516933	0.516078
413.01	0.172644	0.173104	0.257447	0.257445	0.340407	0.320536	0.391553	0.392567	0.425669	0.399634	0.516321	0.515928
413.21	0.172598	0.173074	0.257474	0.257406	0.34042	0.320477	0.391703	0.392497	0.425728	0.399548	0.51599	0.515778
413.41	0.172455	0.173045	0.257364	0.257368	0.340432	0.320419	0.391354	0.392427	0.425982	0.399462	0.515797	0.515628
413.61	0.172651	0.173016	0.257497	0.25733	0.33992	0.32036	0.391217	0.392358	0.426628	0.399376	0.515304	0.515478
413.81	0.172536	0.172987	0.257435	0.257291	0.339445	0.320302	0.391066	0.392288	0.42706	0.39929	0.515204	0.515328
414.01	0.172575	0.172957	0.25694	0.257253	0.339195	0.320244	0.391352	0.392219	0.427224	0.399204	0.514847	0.515178
414.21	0.172536	0.172928	0.256987	0.257215	0.338955	0.320185	0.391443	0.392149	0.426942	0.399119	0.514217	0.515028
414.41	0.172583	0.172899	0.256982	0.257177	0.338805	0.320127	0.391607	0.39208	0.426823	0.399033	0.513986	0.514879
414.61	0.172184	0.17287	0.256595	0.257138	0.339177	0.320068	0.391389	0.39201	0.426559	0.398947	0.514315	0.514729
414.81	0.17199	0.17284	0.256301	0.2571	0.338798	0.32001	0.391158	0.391941	0.426672	0.398861	0.514191	0.514579
415.01	0.17201	0.172811	0.256387	0.257062	0.33917	0.319952	0.391197	0.391871	0.426358	0.398776	0.513884	0.514429
415.21	0.172306	0.172782	0.256095	0.257023	0.339746	0.319893	0.39092	0.391802	0.425988	0.39869	0.513527	0.51428
415.41	0.172335	0.172753	0.256016	0.256985	0.340147	0.319835	0.390642	0.391732	0.42626	0.398604	0.513326	0.51413
415.61	0.172267	0.172723	0.256036	0.256947	0.340448	0.319777	0.391266	0.391663	0.426442	0.398519	0.513174	0.51398
415.81	0.172404	0.172694	0.256022	0.256909	0.340795	0.319719	0.39154	0.391594	0.426568	0.398433	0.513216	0.513831
416.01	0.172076	0.172665	0.255822	0.256871	0.341304	0.31966	0.391894	0.391524	0.42633	0.398348	0.513603	0.513681
416.21	0.172022	0.172636	0.256219	0.256832	0.341484	0.319602	0.391784	0.391455	0.42636	0.398262	0.513949	0.513532
416.41	0.172022	0.172607	0.256537	0.256794	0.34195	0.319544	0.391872	0.391385	0.426483	0.398176	0.513876	0.513383
416.61	0.172449	0.172577	0.256458	0.256756	0.341414	0.319485	0.39158	0.391316	0.426179	0.398091	0.514157	0.513233
416.81	0.172133	0.172548	0.256491	0.256718	0.341123	0.319427	0.391415	0.391247	0.426089	0.398005	0.514147	0.513084
417.01	0.172517	0.172519	0.256292	0.256679	0.340766	0.319369	0.391271	0.391177	0.425737	0.39792	0.514093	0.512935
417.21	0.172194	0.17249	0.256724	0.256641	0.340553	0.319311	0.391247	0.391108	0.42598	0.397834	0.514002	0.512786
417.41	0.172043	0.172461	0.256865	0.256603	0.340251	0.319253	0.391347	0.391039	0.42588	0.397749	0.513748	0.512636
417.61	0.171827	0.172432	0.25706	0.256565	0.33964	0.319194	0.39167	0.390969	0.425989	0.397663	0.513415	0.512487
417.81	0.171898	0.172402	0.25688	0.256527	0.338897	0.319136	0.391873	0.3909	0.426031	0.397578	0.513205	0.512338
418.01	0.172102	0.172373	0.256652	0.256489	0.33878	0.319078	0.391828	0.390831	0.42588	0.397492	0.512923	0.512189
418.21	0.172276	0.172344	0.256468	0.25645	0.338832	0.31902	0.391604	0.390762	0.425404	0.397407	0.512566	0.51204
418.41	0.172651	0.172315	0.256517	0.256412	0.338796	0.318962	0.391665	0.390692	0.425529	0.397322	0.512491	0.511891
418.61	0.172751	0.172286	0.256555	0.256374	0.339162	0.318904	0.391196	0.390623	0.42546	0.397236	0.512698	0.511742
418.81	0.173365	0.172257	0.256493	0.256336	0.338773	0.318845	0.391015	0.390554	0.425323	0.397151	0.512732	0.511593
419.01	0.173541	0.172228	0.256551	0.256298	0.339105	0.318787	0.3911	0.390485	0.425222	0.397066	0.512232	0.511444
419.21	0.173638	0.172198	0.256289	0.25626	0.339305	0.318729	0.390716	0.390415	0.425047	0.39698	0.512036	0.511296
419.41	0.173655	0.172169	0.256459	0.256222	0.339248	0.318671	0.39078	0.390346	0.425425	0.396895	0.512179	0.511147
419.61	0.173437	0.17214	0.256153	0.256183	0.339706	0.318613	0.390398	0.390277	0.425662	0.39681	0.512304	0.510998
419.81	0.173279	0.172111	0.256161	0.256145	0.339934	0.318555	0.38986	0.390208	0.425616	0.396724	0.512408	0.51085
420.01	0.173381	0.172082	0.256298	0.256107	0.340297	0.318497	0.389559	0.390139	0.425357	0.396639	0.51266	0.510701
420.21	0.173563	0.172053	0.256446	0.256069	0.339828	0.318439	0.389176	0.39007	0.425502	0.396554	0.512457	0.510552
420.41	0.173301	0.172024	0.256383	0.256031	0.339618	0.318381	0.389339	0.39	0.425439	0.396469	0.512151	0.510404
420.61	0.173127	0.171995	0.256022	0.255993	0.338922	0.318323	0.389188	0.389931	0.425471	0.396384	0.512049	0.510255
420.81	0.172832	0.171966	0.256116	0.255955	0.338933	0.318265	0.388659	0.389862	0.425299	0.396298	0.512019	0.510107
421.01	0.172443	0.171936	0.256049	0.255917	0.338839	0.318207	0.388741	0.389793	0.424991	0.396213	0.512057	0.509959
421.21	0.172222	0.171907	0.256138	0.255879	0.338819	0.318149	0.388898	0.389724	0.424613	0.396128	0.511958	0.50981
421.41	0.171793	0.171878	0.255932	0.255841	0.338543	0.318091	0.388865	0.389655	0.424197	0.396043	0.511762	0.509662
421.61	0.171624	0.171849	0.255753	0.255802	0.338273	0.318033	0.38896	0.389586	0.424416	0.395958	0.511877	0.509514
421.81	0.171944	0.17182	0.255686	0.255764	0.338334	0.317975	0.389265	0.389517	0.424364	0.395873	0.511495	0.509365
422.01	0.171976	0.171791	0.255504	0.255726	0.338334	0.317917	0.389217	0.389448	0.42417	0.395788	0.511402	0.509217
422.21	0.171852	0.171762	0.255353	0.255688	0.338381	0.317859	0.389233	0.389379	0.42414	0.395703	0.511459	0.509069
422.41	0.172204	0.171733	0.255769	0.25565	0.33815	0.317801	0.389654	0.38931	0.424462	0.395618	0.51145	0.508921
422.61	0.172348	0.171704	0.255919	0.255612	0.33788	0.317743	0.389408	0.389241	0.424428	0.395533	0.511565	0.508773
422.81	0.172359	0.171675	0.255542	0.255574	0.337694	0.317685	0.389845	0.389172	0.42426	0.395448	0.511689	0.508625
423.01	0.172367	0.171646	0.255474	0.255536	0.338269	0.317627	0.389768	0.389103	0.4245	0.395363	0.511475	0.508477
423.21	0.172469	0.171617	0.255275	0.255498	0.33847	0.317569	0.389392	0.389034	0.424356	0.395278	0.511568	0.508329
423.41	0.172423	0.171588	0.255258	0.25546	0.338492	0.317511	0.389383	0.388965	0.424634	0.395193	0.512161	0.508181
423.61	0.172642	0.171559	0.254956	0.255422	0.33881	0.317453	0.38907	0.388896	0.424891	0.395108	0.511964	0.508033
423.81	0.172486	0.17153	0.255228	0.255384	0.338704	0.317395	0.389153	0.388827	0.424886	0.395023	0.511474	0.507885
424.01	0.172496	0.171501	0.255386	0.255346	0.339048	0.317338	0.389122	0.388758	0.42502	0.394938	0.510981	0.507738
424.21	0.172438	0.171472	0.255624	0.255308	0.339227	0.31728	0.389478	0.388689	0.42524	0.394853	0.510565	0.50759
424.41	0.172234	0.171443	0.255382	0.25527	0.339264	0.317222	0.389524	0.38862	0.425001	0.394768	0.510491	0.507442
424.61	0.172092	0.171414	0.255483	0.255232	0.339185	0.317164	0.389366	0.388552	0.425033	0.394684	0.510361	0.507295
424.81	0.17191	0.171385	0.255355	0.255194	0.339643	0.317106	0.389629	0.388483	0.424813	0.394599	0.510527	0.507147
425.01	0.171895	0.171356	0.255108	0.255156	0.339793	0.317048	0.390139	0.388414	0.424663	0.394514	0.510511	0.507
425.21	0.172095	0.171327	0.25498	0.255118	0.339954	0.316991	0.390173	0.388345	0.424572	0.394429	0.510144	0.506852
425.41	0.1719	0.171298	0.254931	0.25508	0.340106	0.316933	0.390355	0.388276	0.424522	0.394344	0.509851	0.506705
425.61	0.171978	0.171269	0.255084	0.255042	0.340251	0.316875	0.39062	0.388207	0.424662	0.39426	0.510003	0.506557
425.81	0.171949	0.17124	0.25511	0.255004	0.340243	0.316817	0.390521	0.388139	0.424532	0.394175	0.509788	0.50641
426.01	0.171549	0.171211	0.255232	0.254966	0.340094	0.31676	0.390563	0.38807	0.424358	0.39409	0.509955	0.506263
426.21	0.171407	0.171182	0.255646	0.254928	0.339858	0.316702	0.390613	0.388001	0.424584	0.394006	0.510272	0.506115
426.41	0.171569	0.171153	0.255897	0.25489	0.339554	0.316644	0.390748	0.387932	0.424364	0.393921	0.510335	0.505968
426.61	0.171218	0.171124	0.255697	0.254853	0.339505	0.316586	0.390716	0.387863	0.424276	0.393836	0.510455	0.505821
426.81	0.171354	0.171095	0.25581	0.254815	0.33951	0.316529	0.390629	0.387795	0.423998	0.393752	0.510491	0.505674
427.01	0.171507	0.171066	0.255835	0.254777	0.339456	0.316471	0.38996	0.387726	0.424159	0.393667	0.510518	0.505527
427.21	0.171286	0.171037	0.25541	0.254739	0.339197	0.316413	0.38958	0.387657	0.42395	0.393583	0.510365	0.505379
427.41	0.171346	0.171008	0.255626	0.254701	0.339041	0.316356	0.389487	0.387589	0.424258	0.393498	0.510876	0.505232
427.61	0.171453	0.17098	0.255291	0.254663	0.339035	0.316298	0.388899	0.38752	0.424229	0.393413	0.510477	0.505085
427.81	0.171119	0.170951	0.255488	0.254625	0.338989	0.31624	0.388758	0.387451	0.424015	0.393329	0.510093	0.504939
428.01	0.171103	0.170922	0.255317	0.254587	0.339234	0.316183	0.388502	0.387382	0.424027	0.393244	0.509807	0.504792
428.21	0.17117	0.170893	0.255146	0.254549	0.339091	0.316125	0.388566	0.387314	0.423843	0.39316	0.509758	0.504645
428.41	0.171106	0.170864	0.254314	0.254511	0.338979	0.316067	0.388216	0.387245	0.423473	0.393075	0.509737	0.504498
428.61	0.170809	0.170835	0.25393	0.254474	0.33886	0.31601	0.388309	0.387177	0.423285	0.392991	0.509569	0.504351
428.81	0.170605	0.170806	0.25356	0.254436	0.339065	0.315952	0.388657	0.387108	0.423242	0.392906	0.509147	0.504204
429.01	0.170842	0.170777	0.253416	0.254398	0.3392	0.315894	0.388991	0.387039	0.423468	0.392822	0.509179	0.504058
429.21	0.170727	0.170748	0.253548	0.25436	0.339357	0.315837	0.388983	0.386971	0.423518	0.392738	0.508961	0.503911
429.41	0.170839	0.17072	0.253467	0.254322	0.339548	0.315779	0.38911	0.386902	0.423404	0.392653	0.508591	0.503765
429.61	0.171062	0.170691	0.253333	0.254284	0.339377	0.315722	0.38898	0.386834	0.423478	0.392569	0.508699	0.503618
429.81	0.170851	0.170662	0.253607	0.254246	0.339216	0.315664	0.389322	0.386765	0.423612	0.392485	0.508303	0.503471
430.01	0.170874	0.170633	0.253987	0.254209	0.339146	0.315607	0.389606	0.386696	0.423476	0.3924	0.508098	0.503325
430.21	0.171075	0.170604	0.254539	0.254171	0.338511	0.315549	0.389735	0.386628	0.423334	0.392316	0.508011	0.503179
430.41	0.171397	0.170575	0.254793	0.254133	0.3386	0.315492	0.390106	0.386559	0.422908	0.392232	0.508355	0.503032
430.61	0.171616	0.170546	0.255148	0.254095	0.338806	0.315434	0.390262	0.386491	0.423032	0.392147	0.507739	0.502886
430.81	0.171621	0.170518	0.255655	0.254057	0.338551	0.315377	0.389962	0.386422	0.423241	0.392063	0.507328	0.50274
431.01	0.171421	0.170489	0.255611	0.25402	0.3384	0.315319	0.389783	0.386354	0.423502	0.391979	0.507457	0.502593
431.21	0.171614	0.17046	0.2559	0.253982	0.338382	0.315262	0.389323	0.386285	0.423666	0.391895	0.50774	0.502447
431.41	0.171683	0.170431	0.256414	0.253944	0.33822	0.315204	0.389171	0.386217	0.423418	0.39181	0.507753	0.502301
431.61	0.172063	0.170402	0.255911	0.253906	0.337971	0.315147	0.388795	0.386149	0.42299	0.391726	0.507512	0.502155
431.81	0.171652	0.170373	0.256332	0.253868	0.337894	0.315089	0.388785	0.38608	0.422406	0.391642	0.507414	0.502009
432.01	0.171638	0.170345	0.256164	0.253831	0.338041	0.315032	0.388667	0.386012	0.422361	0.391558	0.507203	0.501863
432.21	0.171628	0.170316	0.255844	0.253793	0.338029	0.314974	0.38835	0.385943	0.422104	0.391474	0.507424	0.501717
432.41	0.171801	0.170287	0.255238	0.253755	0.338184	0.314917	0.387758	0.385875	0.421742	0.39139	0.507572	0.501571
432.61	0.171721	0.170258	0.255013	0.253717	0.337857	0.314859	0.387921	0.385806	0.421761	0.391306	0.507702	0.501425
432.81	0.171643	0.170229	0.255003	0.25368	0.338041	0.314802	0.388093	0.385738	0.421954	0.391221	0.507693	0.501279
433.01	0.171704	0.170201	0.255011	0.253642	0.338146	0.314745	0.388282	0.38567	0.422171	0.391137	0.508093	0.501133
433.21	0.172007	0.170172	0.255035	0.253604	0.337916	0.314687	0.388112	0.385601	0.421825	0.391053	0.507794	0.500987
433.41	0.171954	0.170143	0.254589	0.253566	0.337916	0.31463	0.387967	0.385533	0.42189	0.390969	0.507412	0.500842
433.61	0.171826	0.170114	0.254838	0.253529	0.338047	0.314573	0.387758	0.385465	0.422398	0.390885	0.507532	0.500696
433.81	0.171326	0.170085	0.255047	0.253491	0.33787	0.314515	0.388059	0.385396	0.42214	0.390801	0.507292	0.50055
434.01	0.17118	0.170057	0.255013	0.253453	0.337989	0.314458	0.387954	0.385328	0.422055	0.390717	0.507356	0.500405
434.21	0.171139	0.170028	0.255368	0.253415	0.338013	0.314401	0.387968	0.38526	0.42181	0.390633	0.507516	0.500259
434.41	0.171111	0.169999	0.255316	0.253378	0.338534	0.314343	0.38823	0.385192	0.421615	0.390549	0.507553	0.500113
434.61	0.170772	0.16997	0.25532	0.25334	0.338443	0.314286	0.387718	0.385123	0.422043	0.390466	0.50718	0.499968
434.81	0.170312	0.169942	0.255004	0.253302	0.338058	0.314229	0.38776	0.385055	0.422393	0.390382	0.50729	0.499823
435.01	0.170188	0.169913	0.255074	0.253265	0.338308	0.314171	0.38793	0.384987	0.422285	0.390298	0.507534	0.499677
435.21	0.170476	0.169884	0.255522	0.253227	0.338355	0.314114	0.387812	0.384919	0.422199	0.390214	0.50753	0.499532
435.41	0.170302	0.169856	0.255479	0.253189	0.338302	0.314057	0.388056	0.38485	0.421731	0.39013	0.507166	0.499386
435.61	0.170565	0.169827	0.255123	0.253152	0.338271	0.314	0.387981	0.384782	0.421403	0.390046	0.507299	0.499241
435.81	0.170304	0.169798	0.255419	0.253114	0.338422	0.313942	0.388013	0.384714	0.421167	0.389962	0.507411	0.499096
436.01	0.170732	0.169769	0.255099	0.253076	0.338123	0.313885	0.387531	0.384646	0.421515	0.389879	0.507158	0.498951
436.21	0.171027	0.169741	0.254738	0.253039	0.338134	0.313828	0.387266	0.384578	0.421602	0.389795	0.507272	0.498806
436.41	0.171309	0.169712	0.254378	0.253001	0.337599	0.313771	0.387246	0.384509	0.421596	0.389711	0.507015	0.49866
436.61	0.171485	0.169683	0.254076	0.252963	0.337168	0.313713	0.38776	0.384441	0.421861	0.389627	0.506983	0.498515
436.81	0.171864	0.169655	0.25399	0.252926	0.337117	0.313656	0.387667	0.384373	0.421776	0.389544	0.506771	0.49837
437.01	0.172421	0.169626	0.254243	0.252888	0.336849	0.313599	0.387791	0.384305	0.421687	0.38946	0.506643	0.498225
437.21	0.172673	0.169597	0.254152	0.25285	0.336897	0.313542	0.387634	0.384237	0.421327	0.389376	0.506364	0.49808
437.41	0.172147	0.169569	0.254054	0.252813	0.337006	0.313485	0.387459	0.384169	0.421404	0.389293	0.506164	0.497936
437.61	0.171835	0.16954	0.254188	0.252775	0.33731	0.313428	0.387573	0.384101	0.421765	0.389209	0.506178	0.497791
437.81	0.171478	0.169511	0.253959	0.252737	0.337232	0.31337	0.387765	0.384033	0.421142	0.389125	0.506331	0.497646
438.01	0.171606	0.169482	0.25415	0.2527	0.337423	0.313313	0.387534	0.383965	0.421244	0.389042	0.506193	0.497501
438.21	0.171904	0.169454	0.254293	0.252662	0.337493	0.313256	0.387283	0.383897	0.421086	0.388958	0.5063	0.497356
438.41	0.17195	0.169425	0.25428	0.252625	0.337287	0.313199	0.387439	0.383828	0.420965	0.388874	0.506238	0.497212
438.61	0.171922	0.169397	0.254074	0.252587	0.33733	0.313142	0.387166	0.38376	0.421236	0.388791	0.506252	0.497067
438.81	0.172175	0.169368	0.254163	0.25255	0.337458	0.313085	0.387489	0.383692	0.421298	0.388707	0.506294	0.496922
439.01	0.171868	0.169339	0.254227	0.252512	0.337898	0.313028	0.387576	0.383624	0.421124	0.388624	0.506188	0.496778
439.21	0.171688	0.169311	0.254313	0.252474	0.33768	0.312971	0.387644	0.383556	0.421337	0.38854	0.506341	0.496633
439.41	0.171354	0.169282	0.254077	0.252437	0.337786	0.312914	0.387542	0.383488	0.421541	0.388457	0.50658	0.496489
439.61	0.17122	0.169253	0.253888	0.252399	0.337664	0.312857	0.387178	0.383421	0.421686	0.388373	0.506727	0.496344
439.81	0.170969	0.169225	0.253911	0.252362	0.337193	0.3128	0.386745	0.383353	0.421399	0.38829	0.506611	0.4962
440.01	0.170956	0.169196	0.253625	0.252324	0.33697	0.312743	0.386245	0.383285	0.421619	0.388207	0.505922	0.496056
440.21	0.17081	0.169167	0.25328	0.252287	0.33693	0.312686	0.386536	0.383217	0.421436	0.388123	0.50572	0.495911
440.41	0.170859	0.169139	0.253101	0.252249	0.336466	0.312629	0.386475	0.383149	0.421503	0.38804	0.50551	0.495767
440.61	0.170817	0.16911	0.253077	0.252211	0.336158	0.312572	0.386403	0.383081	0.421369	0.387956	0.505409	0.495623
440.81	0.171079	0.169082	0.253311	0.252174	0.336136	0.312515	0.386333	0.383013	0.421443	0.387873	0.504935	0.495479
441.01	0.17074	0.169053	0.253363	0.252136	0.336289	0.312458	0.386589	0.382945	0.421369	0.38779	0.504582	0.495334
441.21	0.170475	0.169024	0.253423	0.252099	0.336163	0.312401	0.386477	0.382877	0.420971	0.387706	0.504395	0.49519
441.41	0.170117	0.168996	0.25349	0.252061	0.336151	0.312344	0.386749	0.382809	0.421126	0.387623	0.503971	0.495046
441.61	0.170191	0.168967	0.253477	0.252024	0.336192	0.312287	0.386829	0.382742	0.421013	0.38754	0.503863	0.494902
441.81	0.170302	0.168939	0.253428	0.251986	0.335705	0.31223	0.386928	0.382674	0.420502	0.387456	0.503785	0.494758
442.01	0.170727	0.16891	0.253577	0.251949	0.335704	0.312173	0.386867	0.382606	0.420438	0.387373	0.503497	0.494614
442.21	0.170992	0.168882	0.253496	0.251911	0.335684	0.312116	0.386809	0.382538	0.420449	0.38729	0.50377	0.49447
442.41	0.171106	0.168853	0.253181	0.251874	0.33588	0.312059	0.386759	0.38247	0.420308	0.387207	0.503589	0.494327
442.61	0.171002	0.168825	0.252797	0.251836	0.336509	0.312002	0.386822	0.382402	0.420561	0.387124	0.503887	0.494183
442.81	0.171031	0.168796	0.252642	0.251799	0.336362	0.311945	0.386783	0.382335	0.420802	0.38704	0.504391	0.494039
443.01	0.170726	0.168767	0.252386	0.251761	0.336466	0.311889	0.386625	0.382267	0.420848	0.386957	0.504477	0.493895
443.21	0.170772	0.168739	0.252527	0.251724	0.336362	0.311832	0.386439	0.382199	0.420921	0.386874	0.504636	0.493752
443.41	0.170758	0.16871	0.252498	0.251687	0.33624	0.311775	0.386242	0.382131	0.42095	0.386791	0.504539	0.493608
443.61	0.17078	0.168682	0.252678	0.251649	0.336219	0.311718	0.386055	0.382064	0.420717	0.386708	0.504445	0.493464
443.81	0.170851	0.168653	0.252737	0.251612	0.336067	0.311661	0.386197	0.381996	0.420473	0.386625	0.504021	0.493321
444.01	0.170797	0.168625	0.253074	0.251574	0.336221	0.311604	0.38624	0.381928	0.420771	0.386542	0.503937	0.493177
444.21	0.170955	0.168596	0.253318	0.251537	0.336332	0.311548	0.386542	0.381861	0.420439	0.386459	0.503775	0.493034
444.41	0.171206	0.168568	0.253596	0.251499	0.336354	0.311491	0.386398	0.381793	0.420414	0.386376	0.503544	0.49289
444.61	0.171362	0.168539	0.253832	0.251462	0.336244	0.311434	0.386477	0.381725	0.419986	0.386293	0.503928	0.492747
444.81	0.170929	0.168511	0.253774	0.251425	0.336736	0.311377	0.386597	0.381658	0.420032	0.38621	0.503704	0.492604
445.01	0.170764	0.168482	0.253692	0.251387	0.336833	0.31132	0.386612	0.38159	0.419929	0.386127	0.50361	0.49246
445.21	0.170973	0.168454	0.253946	0.25135	0.336873	0.311264	0.386721	0.381522	0.419149	0.386044	0.503707	0.492317
445.41	0.170788	0.168425	0.253923	0.251312	0.33707	0.311207	0.386609	0.381455	0.418948	0.385961	0.503605	0.492174
445.61	0.17076	0.168397	0.253662	0.251275	0.336903	0.31115	0.386375	0.381387	0.418537	0.385878	0.503533	0.492031
445.81	0.170612	0.168368	0.253519	0.251238	0.33694	0.311093	0.386551	0.38132	0.418471	0.385795	0.503549	0.491888
446.01	0.170124	0.16834	0.253254	0.2512	0.337266	0.311037	0.386263	0.381252	0.418668	0.385712	0.503564	0.491744
446.21	0.169693	0.168311	0.252796	0.251163	0.337004	0.31098	0.386335	0.381184	0.418675	0.385629	0.503786	0.491601
446.41	0.169401	0.168283	0.252566	0.251125	0.336981	0.310923	0.386315	0.381117	0.418966	0.385546	0.504001	0.491458
446.61	0.169317	0.168254	0.252693	0.251088	0.336488	0.310867	0.386434	0.381049	0.4194	0.385463	0.50444	0.491315
446.81	0.169372	0.168226	0.252798	0.251051	0.335968	0.31081	0.386052	0.380982	0.419786	0.38538	0.504189	0.491172
447.01	0.169488	0.168198	0.25306	0.251013	0.335632	0.310753	0.385998	0.380914	0.419714	0.385298	0.503987	0.49103
447.21	0.169425	0.168169	0.253127	0.250976	0.335336	0.310697	0.386	0.380847	0.419672	0.385215	0.503551	0.490887
447.41	0.169438	0.168141	0.253172	0.250939	0.33508	0.31064	0.386083	0.380779	0.420098	0.385132	0.503428	0.490744
447.61	0.169657	0.168112	0.253409	0.250901	0.335509	0.310583	0.386214	0.380712	0.420183	0.385049	0.503568	0.490601
447.81	0.169914	0.168084	0.253621	0.250864	0.335382	0.310527	0.38645	0.380644	0.420317	0.384967	0.503594	0.490458
448.01	0.170248	0.168055	0.254031	0.250827	0.335428	0.31047	0.38636	0.380577	0.42018	0.384884	0.50381	0.490316
448.21	0.170845	0.168027	0.254032	0.250789	0.335674	0.310414	0.38659	0.380509	0.419933	0.384801	0.503703	0.490173
448.41	0.171197	0.167999	0.253985	0.250752	0.335742	0.310357	0.386627	0.380442	0.419788	0.384719	0.503947	0.490031
448.61	0.171332	0.16797	0.253817	0.250715	0.336016	0.3103	0.386728	0.380374	0.419516	0.384636	0.504272	0.489888
448.81	0.171127	0.167942	0.253543	0.250677	0.336565	0.310244	0.386799	0.380307	0.419565	0.384553	0.50397	0.489745
449.01	0.171552	0.167913	0.253495	0.25064	0.336953	0.310187	0.386816	0.38024	0.419445	0.384471	0.503939	0.489603
449.21	0.171695	0.167885	0.253455	0.250603	0.337518	0.310131	0.38699	0.380172	0.418921	0.384388	0.503977	0.489461
449.41	0.171815	0.167857	0.253185	0.250565	0.337778	0.310074	0.386878	0.380105	0.41902	0.384305	0.503832	0.489318
449.61	0.171794	0.167828	0.252868	0.250528	0.338063	0.310018	0.387013	0.380038	0.41908	0.384223	0.503483	0.489176
449.81	0.171744	0.1678	0.252662	0.250491	0.338356	0.309961	0.387211	0.37997	0.41925	0.38414	0.503421	0.489033

## Sheet: 1E_BRCT 7-8-pFANCJ
Time1	50μM		25μM		12.5μM		6.25μM		3.125μM		DMSO
	Data1	Fit1	Data2	Fit2	Data3	Fit3	Data4	Fit4	Data5	Fit5	Data6	Fit6
210	0.009581	0.009581	0.014622	0.014622	0.007583	0.007583	0.007807	0.007807	0.005165	0.005165	1.98e-06	1.98e-06
210.2	0.010215	0.010896	0.015869	0.016976	0.009423	0.01125	0.010388	0.012436	0.008773	0.011215	0.004213	0.009673
210.4	0.01137	0.012204	0.017531	0.01931	0.011731	0.014877	0.013615	0.017005	0.013092	0.017169	0.009626	0.01914
210.6	0.0122	0.013504	0.019255	0.021627	0.014678	0.018465	0.016984	0.021514	0.017871	0.023028	0.015245	0.028408
210.8	0.013229	0.014798	0.021095	0.023925	0.018286	0.022015	0.021263	0.025963	0.023006	0.028794	0.021966	0.03748
211	0.01456	0.016084	0.023503	0.026205	0.021718	0.025526	0.02592	0.030354	0.028591	0.034468	0.029217	0.04636
211.2	0.015985	0.017364	0.026379	0.028468	0.025734	0.029	0.030841	0.034687	0.034577	0.040052	0.037043	0.055054
211.4	0.017616	0.018637	0.029024	0.030713	0.029972	0.032436	0.035774	0.038963	0.040684	0.045547	0.045132	0.063564
211.6	0.019118	0.019902	0.031498	0.03294	0.034282	0.035835	0.040531	0.043183	0.046795	0.050954	0.053542	0.071894
211.8	0.020524	0.021161	0.034094	0.03515	0.03859	0.039198	0.0453	0.047347	0.052652	0.056276	0.061894	0.080049
212	0.022469	0.022414	0.036823	0.037343	0.042857	0.042525	0.050491	0.051457	0.058279	0.061512	0.070534	0.088032
212.2	0.02477	0.023659	0.040032	0.039519	0.047374	0.045816	0.055569	0.055512	0.063896	0.066666	0.078727	0.095846
212.4	0.026845	0.024898	0.043221	0.041677	0.051748	0.049071	0.060724	0.059514	0.069889	0.071737	0.086952	0.103496
212.6	0.028087	0.02613	0.046148	0.043819	0.055806	0.052292	0.065214	0.063463	0.075173	0.076728	0.094387	0.110984
212.8	0.029567	0.027356	0.049216	0.045944	0.059515	0.055478	0.069663	0.067361	0.0809	0.081639	0.101864	0.118315
213	0.031184	0.028575	0.052082	0.048052	0.063255	0.058629	0.074376	0.071207	0.086224	0.086472	0.109545	0.12549
213.2	0.032095	0.029787	0.054129	0.050144	0.066189	0.061747	0.078227	0.075002	0.090687	0.091228	0.116488	0.132515
213.4	0.033352	0.030993	0.055809	0.05222	0.069228	0.064831	0.081847	0.078748	0.095416	0.095908	0.123589	0.139391
213.6	0.03475	0.032192	0.058543	0.054279	0.072661	0.067882	0.086281	0.082444	0.100677	0.100514	0.130651	0.146123
213.8	0.036141	0.033385	0.060696	0.056323	0.075499	0.070901	0.089811	0.086092	0.105142	0.105046	0.136982	0.152712
214	0.037979	0.034571	0.063322	0.05835	0.079373	0.073886	0.094143	0.089692	0.110533	0.109507	0.144342	0.159162
214.2	0.039275	0.035751	0.065222	0.060361	0.081836	0.07684	0.097637	0.093244	0.114556	0.113896	0.151326	0.165476
214.4	0.040838	0.036925	0.06724	0.062357	0.084985	0.079762	0.101335	0.096749	0.119432	0.118216	0.158215	0.171658
214.6	0.041661	0.038092	0.068714	0.064337	0.087684	0.082653	0.104656	0.100209	0.123395	0.122466	0.164108	0.177708
214.8	0.04314	0.039253	0.070643	0.066302	0.090639	0.085512	0.108594	0.103623	0.127618	0.12665	0.170743	0.183632
215	0.044317	0.040408	0.072455	0.068251	0.09334	0.088341	0.111885	0.106992	0.131552	0.130766	0.176524	0.18943
215.2	0.04567	0.041556	0.074031	0.070185	0.096504	0.091139	0.114913	0.110316	0.135834	0.134817	0.182448	0.195106
215.4	0.047424	0.042699	0.075664	0.072105	0.099519	0.093907	0.117879	0.113597	0.140297	0.138804	0.188431	0.200662
215.6	0.048478	0.043835	0.077381	0.074009	0.102548	0.096646	0.121056	0.116835	0.144308	0.142727	0.194491	0.206101
215.8	0.049948	0.044965	0.079427	0.075898	0.105554	0.099355	0.124314	0.12003	0.148432	0.146587	0.200518	0.211425
216	0.051728	0.046089	0.081522	0.077772	0.108772	0.102035	0.128108	0.123183	0.152741	0.150386	0.206649	0.216637
216.2	0.053256	0.047207	0.084097	0.079632	0.112134	0.104686	0.131684	0.126295	0.157664	0.154125	0.212911	0.22174
216.4	0.05374	0.048319	0.085655	0.081477	0.114757	0.107308	0.134427	0.129365	0.16173	0.157804	0.218253	0.226734
216.6	0.054463	0.049424	0.087925	0.083308	0.11743	0.109903	0.13752	0.132395	0.165821	0.161425	0.223598	0.231623
216.8	0.055797	0.050524	0.090488	0.085124	0.120351	0.112469	0.140511	0.135386	0.170147	0.164988	0.22885	0.236409
217	0.056229	0.051618	0.092378	0.086927	0.123257	0.115008	0.143695	0.138337	0.173636	0.168494	0.233931	0.241095
217.2	0.056776	0.052706	0.094298	0.088715	0.1258	0.11752	0.146437	0.141249	0.176953	0.171945	0.238746	0.245681
217.4	0.058225	0.053789	0.096424	0.090489	0.128653	0.120004	0.149747	0.144123	0.180702	0.17534	0.244353	0.25017
217.6	0.059632	0.054865	0.098808	0.09225	0.131431	0.122462	0.152974	0.146959	0.1842	0.178682	0.249397	0.254565
217.8	0.06024	0.055936	0.100586	0.093996	0.133637	0.124894	0.155387	0.149758	0.187019	0.18197	0.254384	0.258868
218	0.061237	0.057001	0.102818	0.095729	0.136173	0.127299	0.158794	0.152519	0.190642	0.185206	0.259933	0.263079
218.2	0.061734	0.05806	0.104406	0.097449	0.137624	0.129678	0.161352	0.155245	0.193203	0.18839	0.264142	0.267202
218.4	0.062734	0.059113	0.105539	0.099155	0.139536	0.132032	0.163896	0.157935	0.196184	0.191524	0.268836	0.271237
218.6	0.063701	0.060161	0.107192	0.100847	0.141312	0.134361	0.166501	0.160589	0.198405	0.194608	0.273035	0.275188
218.8	0.064383	0.061203	0.108412	0.102527	0.143373	0.136664	0.168749	0.163208	0.20098	0.197643	0.276967	0.279055
219	0.065139	0.062239	0.109645	0.104193	0.145507	0.138943	0.170938	0.165793	0.203538	0.200629	0.280717	0.282841
219.2	0.066204	0.06327	0.111021	0.105847	0.147268	0.141197	0.17319	0.168344	0.206736	0.203568	0.284983	0.286547
219.4	0.067455	0.064295	0.113124	0.107487	0.14953	0.143427	0.175644	0.170861	0.210108	0.206461	0.289306	0.290175
219.6	0.068394	0.065315	0.114818	0.109115	0.151488	0.145634	0.177938	0.173346	0.212683	0.209307	0.293203	0.293726
219.8	0.069599	0.066329	0.116335	0.11073	0.153185	0.147816	0.180065	0.175797	0.215686	0.212108	0.297036	0.297202
220	0.071293	0.067338	0.11823	0.112332	0.155601	0.149975	0.182985	0.178216	0.218996	0.214864	0.301362	0.300605
220.2	0.072163	0.068342	0.119513	0.113922	0.157467	0.15211	0.185139	0.180604	0.221867	0.217576	0.305424	0.303936
220.4	0.072481	0.06934	0.120477	0.115499	0.159375	0.154223	0.187269	0.18296	0.224488	0.220246	0.308167	0.307197
220.6	0.073592	0.070332	0.12206	0.117064	0.161522	0.156313	0.18982	0.185285	0.227191	0.222872	0.311519	0.310389
220.8	0.074392	0.071319	0.123676	0.118617	0.163919	0.158381	0.192182	0.187579	0.229827	0.225457	0.314502	0.313514
221	0.07489	0.072301	0.125052	0.120158	0.166345	0.160426	0.194323	0.189843	0.232042	0.228001	0.317742	0.316573
221.2	0.075925	0.073278	0.126553	0.121686	0.168392	0.162449	0.196565	0.192078	0.234848	0.230504	0.321391	0.319568
221.4	0.076712	0.074249	0.128316	0.123203	0.170343	0.164451	0.198716	0.194283	0.237232	0.232968	0.325055	0.322499
221.6	0.077648	0.075215	0.129777	0.124708	0.172537	0.166431	0.200765	0.196459	0.239966	0.235392	0.328163	0.325368
221.8	0.078129	0.076176	0.131451	0.126201	0.17434	0.16839	0.202488	0.198606	0.242205	0.237778	0.331453	0.328177
222	0.079277	0.077132	0.133036	0.127682	0.176072	0.170327	0.204703	0.200725	0.244674	0.240125	0.334697	0.330927
222.2	0.079774	0.078083	0.133692	0.129152	0.177143	0.172244	0.206013	0.202816	0.246129	0.242436	0.337187	0.333619
222.4	0.08025	0.079028	0.134187	0.13061	0.178769	0.17414	0.207587	0.20488	0.247786	0.244709	0.339852	0.336254
222.6	0.080994	0.079968	0.135719	0.132057	0.180767	0.176016	0.209364	0.206917	0.249848	0.246947	0.342563	0.338833
222.8	0.081764	0.080904	0.136489	0.133493	0.182545	0.177872	0.211189	0.208927	0.251978	0.249148	0.345085	0.341358
223	0.082642	0.081834	0.138261	0.134918	0.184548	0.179708	0.213406	0.21091	0.25435	0.251315	0.348145	0.34383
223.2	0.083779	0.082759	0.139609	0.136331	0.186295	0.181524	0.215114	0.212867	0.256574	0.253447	0.350929	0.346249
223.4	0.085076	0.083679	0.141334	0.137733	0.188329	0.18332	0.217411	0.214798	0.258711	0.255545	0.353801	0.348618
223.6	0.086582	0.084595	0.14293	0.139124	0.190199	0.185097	0.219347	0.216705	0.260488	0.25761	0.356334	0.350936
223.8	0.088044	0.085505	0.144469	0.140505	0.191865	0.186855	0.221413	0.218586	0.262626	0.259642	0.359095	0.353206
224	0.089641	0.086411	0.145981	0.141875	0.193658	0.188594	0.223433	0.220442	0.264798	0.261642	0.361564	0.355428
224.2	0.090273	0.087311	0.146855	0.143234	0.195325	0.190315	0.224993	0.222274	0.266435	0.26361	0.363725	0.357603
224.4	0.090731	0.088207	0.148232	0.144582	0.196883	0.192017	0.226716	0.224081	0.268109	0.265546	0.36494	0.359732
224.6	0.091739	0.089098	0.149472	0.14592	0.198022	0.1937	0.228646	0.225865	0.269425	0.267452	0.367188	0.361816
224.8	0.092349	0.089984	0.150578	0.147247	0.199331	0.195366	0.230514	0.227626	0.270859	0.269327	0.369294	0.363857
225	0.093176	0.090865	0.151833	0.148564	0.200296	0.197014	0.232007	0.229363	0.272385	0.271173	0.37139	0.365854
225.2	0.094107	0.091742	0.153185	0.149871	0.201451	0.198644	0.233898	0.231077	0.274541	0.272989	0.374013	0.367809
225.4	0.094803	0.092614	0.154648	0.151167	0.202698	0.200256	0.235381	0.232769	0.275802	0.274776	0.376098	0.369723
225.6	0.096141	0.093481	0.155785	0.152454	0.203985	0.201851	0.237193	0.234439	0.278163	0.276535	0.378311	0.371596
225.8	0.096597	0.094343	0.157084	0.15373	0.204977	0.203429	0.238532	0.236086	0.279591	0.278266	0.380073	0.37343
226	0.097364	0.095201	0.157994	0.154996	0.205729	0.20499	0.23978	0.237712	0.281024	0.279969	0.381711	0.375225
226.2	0.097691	0.096054	0.15859	0.156253	0.206704	0.206534	0.240827	0.239317	0.282135	0.281645	0.383539	0.376983
226.4	0.098318	0.096903	0.159835	0.1575	0.208262	0.208062	0.24232	0.2409	0.283674	0.283295	0.385277	0.378703
226.6	0.098672	0.097747	0.160566	0.158736	0.209649	0.209573	0.243632	0.242463	0.285341	0.284918	0.387192	0.380387
226.8	0.098951	0.098586	0.161087	0.159964	0.210688	0.211068	0.244963	0.244005	0.286909	0.286515	0.388551	0.382036
227	0.098765	0.099421	0.161691	0.161181	0.211626	0.212547	0.245835	0.245526	0.288243	0.288087	0.389714	0.38365
227.2	0.09893	0.100252	0.162211	0.16239	0.212785	0.21401	0.246353	0.247028	0.289277	0.289634	0.391245	0.38523
227.4	0.098951	0.101078	0.162769	0.163588	0.213972	0.215457	0.24754	0.24851	0.290168	0.291156	0.392425	0.386776
227.6	0.099705	0.101899	0.163983	0.164778	0.215091	0.216888	0.248481	0.249973	0.291553	0.292654	0.393844	0.38829
227.8	0.100687	0.102716	0.165267	0.165958	0.216432	0.218305	0.249965	0.251416	0.293134	0.294128	0.395609	0.389772
228	0.101186	0.103529	0.166025	0.167128	0.217743	0.219706	0.251311	0.25284	0.294458	0.295579	0.396741	0.391222
228.2	0.102024	0.104337	0.167392	0.16829	0.219694	0.221092	0.252742	0.254245	0.29561	0.297007	0.398404	0.392642
228.4	0.10247	0.105141	0.168424	0.169443	0.220826	0.222463	0.253987	0.255632	0.296668	0.298412	0.399368	0.394033
228.6	0.103489	0.105941	0.169139	0.170586	0.222461	0.223819	0.255596	0.257001	0.297991	0.299794	0.400931	0.395393
228.8	0.104566	0.106736	0.170994	0.171721	0.224422	0.225161	0.257762	0.258352	0.300041	0.301155	0.40279	0.396725
229	0.106072	0.107527	0.172461	0.172847	0.226252	0.226488	0.259713	0.259685	0.301954	0.302494	0.40457	0.398029
229.2	0.107568	0.108314	0.17393	0.173964	0.227826	0.227801	0.261282	0.261	0.303636	0.303811	0.40652	0.399306
229.4	0.109009	0.109096	0.175571	0.175072	0.229408	0.2291	0.263309	0.262298	0.305275	0.305108	0.407926	0.400555
229.6	0.110442	0.109875	0.177048	0.176172	0.230855	0.230385	0.264819	0.263579	0.306922	0.306384	0.40929	0.401779
229.8	0.111363	0.110649	0.178786	0.177263	0.232617	0.231656	0.265766	0.264844	0.30812	0.30764	0.410453	0.402976
230	0.112955	0.111419	0.180684	0.178345	0.234471	0.232914	0.267151	0.266091	0.309538	0.308875	0.412185	0.404148
230.2	0.113817	0.112184	0.181506	0.179419	0.235507	0.234158	0.268108	0.267322	0.310438	0.310091	0.413329	0.405296
230.4	0.11461	0.112946	0.182965	0.180485	0.237029	0.235388	0.268869	0.268537	0.312281	0.311288	0.414596	0.406419
230.6	0.11495	0.113704	0.183591	0.181542	0.237781	0.236606	0.269422	0.269736	0.313856	0.312466	0.415389	0.407519
230.8	0.115767	0.114457	0.18477	0.182592	0.238929	0.23781	0.270414	0.270919	0.315027	0.313624	0.416291	0.408595
231	0.116274	0.115207	0.185638	0.183632	0.240133	0.239001	0.271057	0.272087	0.315865	0.314765	0.417174	0.409649
231.2	0.116969	0.115952	0.186893	0.184665	0.241511	0.24018	0.271937	0.273239	0.316565	0.315887	0.418569	0.41068
231.4	0.117379	0.116693	0.187349	0.18569	0.242141	0.241346	0.272764	0.274376	0.316529	0.316992	0.419245	0.41169
231.6	0.118006	0.117431	0.188188	0.186707	0.242888	0.242499	0.274092	0.275498	0.317554	0.318078	0.420692	0.412678
231.8	0.118438	0.118164	0.18876	0.187715	0.243874	0.24364	0.275261	0.276605	0.318102	0.319148	0.421662	0.413646
232	0.118137	0.118893	0.188554	0.188716	0.244074	0.244768	0.275711	0.277698	0.318511	0.3202	0.422108	0.414593
232.2	0.118683	0.119619	0.188995	0.189709	0.244736	0.245885	0.276328	0.278777	0.318991	0.321236	0.422696	0.41552
232.4	0.119011	0.12034	0.188856	0.190695	0.245143	0.246989	0.277335	0.279841	0.319701	0.322255	0.423069	0.416428
232.6	0.119441	0.121058	0.189268	0.191672	0.246144	0.248082	0.278084	0.280891	0.320652	0.323258	0.423343	0.417316
232.8	0.120141	0.121772	0.190088	0.192642	0.246725	0.249163	0.279291	0.281927	0.321398	0.324246	0.424498	0.418186
233	0.120838	0.122482	0.189844	0.193604	0.246939	0.250232	0.279701	0.28295	0.321717	0.325217	0.425003	0.419037
233.2	0.121507	0.123188	0.19058	0.194559	0.247003	0.25129	0.280283	0.283959	0.322198	0.326173	0.425334	0.419871
233.4	0.122319	0.12389	0.191457	0.195507	0.247332	0.252336	0.281076	0.284955	0.322864	0.327114	0.426041	0.420686
233.6	0.123058	0.124589	0.192137	0.196447	0.247804	0.253371	0.281744	0.285938	0.323333	0.328039	0.426617	0.421485
233.8	0.123715	0.125284	0.193219	0.197379	0.24864	0.254395	0.282232	0.286908	0.32434	0.32895	0.427086	0.422267
234	0.124341	0.125975	0.194097	0.198305	0.249115	0.255408	0.283142	0.287865	0.325254	0.329847	0.427547	0.423032
234.2	0.125065	0.126662	0.194697	0.199223	0.249425	0.256411	0.28399	0.28881	0.326615	0.330729	0.427831	0.423781
234.4	0.126237	0.127346	0.196341	0.200134	0.251075	0.257402	0.284856	0.289742	0.32857	0.331597	0.429009	0.424515
234.6	0.127266	0.128026	0.19761	0.201038	0.252347	0.258383	0.286141	0.290662	0.329656	0.332451	0.429494	0.425233
234.8	0.128318	0.128702	0.199011	0.201934	0.254146	0.259353	0.287586	0.29157	0.330669	0.333292	0.430189	0.425935
235	0.129627	0.129375	0.200817	0.202824	0.255885	0.260312	0.288917	0.292466	0.332166	0.33412	0.431419	0.426623
235.2	0.130438	0.130044	0.202168	0.203707	0.257256	0.261262	0.290222	0.29335	0.333235	0.334934	0.432512	0.427297
235.4	0.130765	0.130709	0.202645	0.204583	0.258252	0.262201	0.291128	0.294222	0.333704	0.335735	0.433396	0.427956
235.6	0.131713	0.131371	0.204399	0.205452	0.259896	0.26313	0.292805	0.295083	0.335577	0.336523	0.434758	0.428601
235.8	0.131828	0.132029	0.205185	0.206314	0.260588	0.264049	0.293411	0.295933	0.336059	0.337299	0.435118	0.429233
236	0.132098	0.132684	0.205552	0.20717	0.261096	0.264958	0.294095	0.296771	0.336614	0.338063	0.435779	0.429851
236.2	0.132834	0.133335	0.206472	0.208019	0.262179	0.265858	0.295335	0.297598	0.337512	0.338814	0.436359	0.430457
236.4	0.133301	0.133983	0.207339	0.208861	0.263282	0.266748	0.296277	0.298415	0.338268	0.339554	0.436869	0.431049
236.6	0.133488	0.134627	0.208252	0.209697	0.264079	0.267628	0.296664	0.299221	0.338597	0.340282	0.437341	0.431629
236.8	0.133841	0.135267	0.208562	0.210526	0.264424	0.268499	0.29682	0.300016	0.338324	0.340998	0.437873	0.432197
237	0.134454	0.135905	0.209485	0.211349	0.264994	0.26936	0.297519	0.300801	0.338389	0.341702	0.438456	0.432753
237.2	0.135073	0.136538	0.21042	0.212165	0.265577	0.270212	0.298479	0.301575	0.338784	0.342396	0.438466	0.433297
237.4	0.135879	0.137169	0.211144	0.212975	0.265876	0.271055	0.299159	0.302339	0.339316	0.343078	0.438697	0.43383
237.6	0.136405	0.137796	0.21184	0.213778	0.266611	0.271889	0.300268	0.303093	0.340357	0.34375	0.43844	0.434351
237.8	0.137139	0.138419	0.212535	0.214575	0.267447	0.272714	0.301195	0.303838	0.340878	0.344411	0.43857	0.434862
238	0.137634	0.13904	0.212588	0.215366	0.267458	0.27353	0.301771	0.304572	0.341204	0.345061	0.438382	0.435362
238.2	0.138462	0.139657	0.213108	0.216151	0.268665	0.274337	0.302441	0.305297	0.341825	0.345701	0.438382	0.435851
238.4	0.139266	0.14027	0.21413	0.21693	0.269957	0.275136	0.303124	0.306012	0.342652	0.346331	0.438925	0.43633
238.6	0.140263	0.14088	0.214905	0.217703	0.271101	0.275926	0.303967	0.306718	0.34317	0.346951	0.438897	0.436798
238.8	0.141217	0.141487	0.215873	0.218469	0.272319	0.276707	0.304714	0.307414	0.343674	0.347561	0.439467	0.437257
239	0.142211	0.142091	0.216822	0.21923	0.273607	0.27748	0.305222	0.308102	0.344683	0.348161	0.440222	0.437706
239.2	0.142631	0.142692	0.217039	0.219985	0.274657	0.278245	0.305777	0.30878	0.345003	0.348752	0.440393	0.438146
239.4	0.143438	0.143289	0.2173	0.220733	0.275688	0.279002	0.30628	0.309449	0.345215	0.349333	0.440756	0.438576
239.6	0.144363	0.143883	0.218508	0.221476	0.27672	0.27975	0.306898	0.31011	0.345968	0.349905	0.441247	0.438998
239.8	0.144259	0.144474	0.218513	0.222213	0.276781	0.280491	0.306611	0.310762	0.345781	0.350468	0.441196	0.43941
240	0.144918	0.145061	0.219271	0.222945	0.277539	0.281223	0.307398	0.311405	0.346379	0.351022	0.4418	0.439814
240.2	0.145408	0.145646	0.220002	0.22367	0.278313	0.281948	0.307773	0.31204	0.347102	0.351567	0.442217	0.440209
240.4	0.145434	0.146227	0.220461	0.22439	0.278605	0.282665	0.307779	0.312666	0.34733	0.352104	0.442162	0.440596
240.6	0.145279	0.146805	0.220618	0.225105	0.278806	0.283374	0.307458	0.313285	0.347232	0.352632	0.441971	0.440975
240.8	0.145777	0.14738	0.221131	0.225813	0.279516	0.284075	0.307895	0.313895	0.347578	0.353151	0.442236	0.441346
241	0.146541	0.147952	0.222215	0.226517	0.28029	0.284769	0.309064	0.314497	0.348393	0.353663	0.442829	0.441709
241.2	0.146774	0.148521	0.222843	0.227214	0.280505	0.285455	0.309734	0.315091	0.349502	0.354166	0.442651	0.442064
241.4	0.147079	0.149087	0.223476	0.227907	0.280909	0.286134	0.310122	0.315677	0.350392	0.354661	0.442706	0.442412
241.6	0.147541	0.14965	0.224212	0.228594	0.281633	0.286806	0.311256	0.316256	0.351463	0.355148	0.443011	0.442752
241.8	0.147987	0.150209	0.224502	0.229275	0.282056	0.287471	0.311876	0.316827	0.351682	0.355628	0.443264	0.443085
242	0.148375	0.150766	0.225161	0.229951	0.282224	0.288128	0.312013	0.317391	0.352122	0.356099	0.443367	0.443412
242.2	0.148907	0.15132	0.225754	0.230622	0.283199	0.288779	0.312709	0.317947	0.352459	0.356564	0.443666	0.443731
242.4	0.149271	0.15187	0.226572	0.231288	0.283893	0.289422	0.313584	0.318495	0.353265	0.357021	0.444358	0.444044
242.6	0.150027	0.152418	0.227049	0.231948	0.284848	0.290058	0.314115	0.319037	0.353446	0.35747	0.444555	0.44435
242.8	0.150654	0.152963	0.227822	0.232604	0.285455	0.290688	0.314787	0.319571	0.353488	0.357913	0.445185	0.444649
243	0.151144	0.153505	0.228079	0.233254	0.286092	0.291311	0.314868	0.320099	0.353758	0.358348	0.445202	0.444942
243.2	0.15226	0.154044	0.228895	0.233899	0.286931	0.291927	0.316151	0.320619	0.354218	0.358777	0.445558	0.445229
243.4	0.153261	0.15458	0.229098	0.234539	0.287538	0.292536	0.31625	0.321133	0.354003	0.359199	0.445504	0.445511
243.6	0.153798	0.155113	0.229961	0.235174	0.287989	0.293139	0.315955	0.32164	0.354247	0.359614	0.445701	0.445786
243.8	0.154205	0.155643	0.230715	0.235804	0.288204	0.293736	0.316047	0.32214	0.354143	0.360022	0.44544	0.446055
244	0.155002	0.156171	0.231893	0.236429	0.288982	0.294326	0.316774	0.322633	0.354645	0.360424	0.445993	0.446319
244.2	0.155223	0.156695	0.232401	0.23705	0.289351	0.294909	0.316671	0.323121	0.354774	0.36082	0.446219	0.446577
244.4	0.155279	0.157217	0.233167	0.237665	0.290008	0.295487	0.317012	0.323601	0.354979	0.361209	0.446097	0.446829
244.6	0.156159	0.157736	0.234086	0.238276	0.290765	0.296058	0.317843	0.324076	0.355294	0.361592	0.446538	0.447076
244.8	0.156926	0.158252	0.235208	0.238882	0.291501	0.296623	0.318888	0.324544	0.35591	0.361969	0.447352	0.447319
245	0.156906	0.158765	0.235938	0.239483	0.291705	0.297182	0.319058	0.325006	0.355881	0.36234	0.447551	0.447555
245.2	0.15668	0.159276	0.236067	0.240079	0.291895	0.297735	0.319373	0.325462	0.356103	0.362705	0.447018	0.447787
245.4	0.15682	0.159784	0.236571	0.240671	0.292619	0.298282	0.319912	0.325911	0.356722	0.363064	0.446875	0.448015
245.6	0.15795	0.160289	0.237453	0.241258	0.293425	0.298823	0.320864	0.326355	0.35768	0.363417	0.447283	0.448237
245.8	0.158454	0.160791	0.238414	0.241841	0.294212	0.299359	0.321537	0.326793	0.358498	0.363765	0.44754	0.448454
246	0.158634	0.161291	0.23888	0.242419	0.294612	0.299888	0.321959	0.327226	0.359139	0.364107	0.447958	0.448667
246.2	0.159111	0.161788	0.239034	0.242992	0.295422	0.300412	0.322911	0.327653	0.359924	0.364444	0.448514	0.448876
246.4	0.159653	0.162282	0.240251	0.243561	0.296212	0.30093	0.323693	0.328074	0.360623	0.364776	0.448931	0.44908
246.6	0.160106	0.162774	0.240877	0.244126	0.296813	0.301443	0.324385	0.328489	0.361176	0.365102	0.448989	0.44928
246.8	0.160539	0.163263	0.241585	0.244686	0.297435	0.30195	0.325227	0.328899	0.361843	0.365423	0.44977	0.449475
247	0.161001	0.163749	0.24206	0.245242	0.298179	0.302452	0.325553	0.329304	0.362435	0.365739	0.449705	0.449667
247.2	0.161565	0.164233	0.242482	0.245793	0.298553	0.302948	0.326027	0.329703	0.362506	0.36605	0.449524	0.449854
247.4	0.161996	0.164714	0.242776	0.246341	0.298876	0.303439	0.325719	0.330097	0.36236	0.366356	0.449204	0.450038
247.6	0.16273	0.165192	0.243959	0.246883	0.299634	0.303925	0.326065	0.330486	0.363247	0.366657	0.449299	0.450217
247.8	0.164063	0.165668	0.245023	0.247422	0.300031	0.304406	0.327297	0.33087	0.363681	0.366953	0.449744	0.450393
248	0.164133	0.166142	0.245273	0.247957	0.300296	0.304881	0.327589	0.331249	0.363938	0.367245	0.449819	0.450565
248.2	0.1644	0.166612	0.245667	0.248487	0.300578	0.305351	0.327977	0.331622	0.364012	0.367532	0.449578	0.450734
248.4	0.164917	0.167081	0.246147	0.249013	0.300962	0.305816	0.32875	0.331991	0.36441	0.367814	0.449495	0.450899
248.6	0.165161	0.167547	0.246592	0.249535	0.301067	0.306276	0.329057	0.332355	0.364504	0.368092	0.4495	0.45106
248.8	0.165	0.16801	0.246454	0.250053	0.301293	0.306732	0.329058	0.332714	0.364491	0.368366	0.449361	0.451218
249	0.165161	0.168471	0.246455	0.250567	0.301739	0.307182	0.329383	0.333069	0.364629	0.368635	0.448819	0.451373
249.2	0.165814	0.168929	0.246502	0.251077	0.302553	0.307628	0.329825	0.333418	0.365428	0.3689	0.448354	0.451524
249.4	0.166885	0.169385	0.247258	0.251582	0.303511	0.308068	0.330407	0.333764	0.366435	0.36916	0.448885	0.451673
249.6	0.167912	0.169838	0.247681	0.252084	0.304157	0.308504	0.330667	0.334104	0.367194	0.369417	0.449152	0.451818
249.8	0.168376	0.170289	0.248219	0.252582	0.304498	0.308935	0.331078	0.33444	0.367763	0.369669	0.449472	0.45196
250	0.168679	0.170737	0.248435	0.253076	0.304938	0.309362	0.331274	0.334772	0.367981	0.369917	0.449685	0.452099
250.2	0.169757	0.171183	0.249381	0.253567	0.305822	0.309784	0.331873	0.3351	0.368555	0.370162	0.450138	0.452235
250.4	0.17016	0.171627	0.250695	0.254053	0.305994	0.310202	0.331975	0.335423	0.368645	0.370402	0.45009	0.452368
250.6	0.17002	0.172068	0.251333	0.254536	0.306569	0.310615	0.332232	0.335741	0.369174	0.370639	0.450104	0.452499
250.8	0.170135	0.172507	0.252128	0.255015	0.307436	0.311023	0.332596	0.336056	0.36927	0.370872	0.450332	0.452627
251	0.170776	0.172944	0.253064	0.25549	0.307946	0.311427	0.33283	0.336366	0.369107	0.371101	0.450162	0.452752
251.2	0.170959	0.173378	0.253248	0.255961	0.308086	0.311827	0.332585	0.336673	0.368739	0.371327	0.44996	0.452874
251.4	0.171882	0.17381	0.254272	0.256429	0.308947	0.312223	0.333307	0.336975	0.369545	0.371549	0.45035	0.452994
251.6	0.173155	0.174239	0.255463	0.256893	0.309912	0.312614	0.333741	0.337274	0.370169	0.371767	0.45082	0.453111
251.8	0.173998	0.174666	0.255937	0.257353	0.310303	0.313001	0.334464	0.337568	0.370565	0.371982	0.451115	0.453226
252	0.173529	0.175091	0.256152	0.25781	0.310699	0.313384	0.334296	0.337859	0.37037	0.372194	0.450339	0.453338
252.2	0.173758	0.175514	0.256544	0.258264	0.311264	0.313763	0.334658	0.338145	0.370385	0.372402	0.450453	0.453448
252.4	0.173949	0.175934	0.256881	0.258713	0.311772	0.314138	0.334869	0.338428	0.370751	0.372607	0.450527	0.453556
252.6	0.174327	0.176352	0.257485	0.259159	0.312372	0.314508	0.335022	0.338708	0.37099	0.372808	0.450746	0.453661
252.8	0.174793	0.176768	0.257069	0.259602	0.312973	0.314875	0.335604	0.338983	0.371265	0.373007	0.45103	0.453765
253	0.1756	0.177182	0.25774	0.260041	0.313842	0.315238	0.336262	0.339255	0.372016	0.373202	0.45128	0.453866
253.2	0.176514	0.177593	0.258336	0.260477	0.314838	0.315597	0.336863	0.339524	0.372521	0.373394	0.45177	0.453964
253.4	0.177299	0.178002	0.25881	0.26091	0.315558	0.315952	0.337758	0.339788	0.373036	0.373583	0.45237	0.454061
253.6	0.17784	0.178409	0.259183	0.261339	0.315656	0.316303	0.337883	0.34005	0.373207	0.373769	0.452786	0.454156
253.8	0.178652	0.178814	0.25975	0.261765	0.31599	0.31665	0.338454	0.340308	0.373689	0.373952	0.453304	0.454249
254	0.178791	0.179216	0.260086	0.262187	0.316402	0.316994	0.338702	0.340562	0.373845	0.374132	0.453366	0.45434
254.2	0.179396	0.179616	0.260737	0.262606	0.316428	0.317334	0.339243	0.340813	0.37409	0.37431	0.453448	0.454428
254.4	0.179432	0.180015	0.261633	0.263022	0.316426	0.31767	0.33941	0.341061	0.374263	0.374484	0.453422	0.454515
254.6	0.179325	0.180411	0.261698	0.263434	0.316422	0.318003	0.339263	0.341306	0.37429	0.374656	0.452995	0.454601
254.8	0.179454	0.180805	0.261878	0.263844	0.316702	0.318332	0.339576	0.341547	0.374282	0.374825	0.452739	0.454684
255	0.180142	0.181196	0.262444	0.26425	0.316771	0.318658	0.339929	0.341785	0.374565	0.374991	0.452873	0.454766
255.2	0.180777	0.181586	0.262591	0.264653	0.317095	0.31898	0.339933	0.342021	0.374885	0.375155	0.452726	0.454846
255.4	0.181648	0.181974	0.262823	0.265053	0.317167	0.319298	0.340303	0.342253	0.37526	0.375316	0.452328	0.454924
255.6	0.182812	0.182359	0.263956	0.265449	0.317819	0.319614	0.341053	0.342481	0.375813	0.375474	0.452831	0.455
255.8	0.183354	0.182743	0.264712	0.265843	0.31844	0.319925	0.342216	0.342707	0.37652	0.37563	0.452778	0.455075
256	0.183484	0.183124	0.264923	0.266233	0.318367	0.320234	0.34237	0.34293	0.375994	0.375784	0.452201	0.455149
256.2	0.183491	0.183503	0.265549	0.266621	0.318299	0.320539	0.342914	0.34315	0.375973	0.375935	0.452324	0.45522
256.4	0.184213	0.18388	0.265962	0.267005	0.318531	0.320841	0.343441	0.343367	0.37641	0.376083	0.451972	0.455291
256.6	0.184832	0.184256	0.266316	0.267387	0.319181	0.32114	0.343948	0.343582	0.376547	0.37623	0.452203	0.45536
256.8	0.18435	0.184629	0.265975	0.267765	0.319366	0.321435	0.344284	0.343793	0.376421	0.376374	0.451813	0.455427
257	0.184728	0.185	0.267165	0.268141	0.320062	0.321727	0.344774	0.344002	0.37719	0.376515	0.451993	0.455493
257.2	0.185251	0.185369	0.268002	0.268513	0.321077	0.322016	0.345163	0.344208	0.377577	0.376655	0.452263	0.455557
257.4	0.185218	0.185736	0.26846	0.268883	0.321483	0.322302	0.345126	0.344411	0.377695	0.376792	0.452439	0.455621
257.6	0.185565	0.186102	0.268842	0.26925	0.322162	0.322585	0.345188	0.344612	0.378161	0.376927	0.452832	0.455683
257.8	0.185866	0.186465	0.268902	0.269614	0.322662	0.322865	0.345301	0.344809	0.378442	0.37706	0.452861	0.455743
258	0.185239	0.186826	0.268761	0.269975	0.322668	0.323142	0.344813	0.345005	0.378074	0.37719	0.452505	0.455802
258.2	0.185408	0.187185	0.269675	0.270333	0.323003	0.323416	0.345114	0.345197	0.378346	0.377319	0.452764	0.45586
258.4	0.185986	0.187543	0.270468	0.270688	0.323766	0.323687	0.34518	0.345388	0.379049	0.377445	0.453201	0.455917
258.6	0.186394	0.187898	0.270873	0.271041	0.324231	0.323955	0.345171	0.345575	0.379366	0.37757	0.453221	0.455973
258.8	0.186888	0.188252	0.271645	0.271391	0.325068	0.32422	0.345625	0.345761	0.379873	0.377693	0.45362	0.456027
259	0.187696	0.188604	0.272426	0.271738	0.325558	0.324482	0.346087	0.345943	0.380298	0.377813	0.453727	0.456081
259.2	0.18828	0.188953	0.272631	0.272083	0.326198	0.324742	0.346456	0.346124	0.380404	0.377932	0.453887	0.456133
259.4	0.189065	0.189301	0.273269	0.272424	0.326461	0.324999	0.347131	0.346302	0.380864	0.378049	0.453925	0.456184
259.6	0.190284	0.189647	0.275099	0.272764	0.327864	0.325252	0.348664	0.346477	0.381625	0.378164	0.454807	0.456234
259.8	0.190736	0.189991	0.275555	0.2731	0.328062	0.325504	0.349258	0.346651	0.381318	0.378277	0.454713	0.456283
260	0.191194	0.190334	0.275829	0.273434	0.328072	0.325752	0.349499	0.346822	0.38084	0.378388	0.454501	0.456331
260.2	0.191505	0.190674	0.2766	0.273765	0.328478	0.325998	0.350394	0.346991	0.381355	0.378498	0.454616	0.456378
260.4	0.192279	0.191013	0.276333	0.274094	0.328986	0.326241	0.351124	0.347157	0.381608	0.378606	0.454369	0.456423
260.6	0.192414	0.191349	0.27705	0.27442	0.329581	0.326482	0.351413	0.347322	0.381769	0.378712	0.454692	0.456468
260.8	0.192177	0.191684	0.277204	0.274743	0.329252	0.32672	0.351507	0.347484	0.381442	0.378816	0.453855	0.456512
261	0.192792	0.192017	0.277919	0.275064	0.32997	0.326955	0.351699	0.347644	0.381574	0.378919	0.454296	0.456555
261.2	0.193287	0.192349	0.278386	0.275383	0.330539	0.327188	0.351609	0.347802	0.381633	0.37902	0.454355	0.456598
261.4	0.193122	0.192678	0.278354	0.275699	0.330725	0.327418	0.351613	0.347958	0.381562	0.37912	0.454109	0.456639
261.6	0.193727	0.193006	0.278444	0.276012	0.331252	0.327646	0.351888	0.348112	0.38196	0.379218	0.454203	0.456679
261.8	0.193921	0.193332	0.278588	0.276323	0.331413	0.327872	0.351775	0.348263	0.381841	0.379314	0.453889	0.456719
262	0.193689	0.193656	0.279187	0.276632	0.33229	0.328095	0.351878	0.348413	0.382138	0.379409	0.453857	0.456757
262.2	0.194578	0.193979	0.279733	0.276938	0.332692	0.328315	0.352448	0.348561	0.38283	0.379502	0.454319	0.456795
262.4	0.195287	0.1943	0.28026	0.277242	0.333556	0.328534	0.353057	0.348707	0.383439	0.379594	0.454485	0.456832
262.6	0.195566	0.194619	0.280855	0.277544	0.334173	0.32875	0.353467	0.348851	0.384067	0.379684	0.454963	0.456869
262.8	0.196241	0.194936	0.280986	0.277843	0.334343	0.328963	0.353875	0.348993	0.384223	0.379773	0.455068	0.456904
263	0.196965	0.195252	0.281652	0.278139	0.334683	0.329175	0.354133	0.349133	0.384406	0.379861	0.454995	0.456939
263.2	0.197138	0.195566	0.282116	0.278434	0.334917	0.329384	0.354224	0.349272	0.384771	0.379947	0.454789	0.456973
263.4	0.198047	0.195878	0.282916	0.278726	0.33541	0.32959	0.354559	0.349408	0.385123	0.380032	0.454309	0.457007
263.6	0.19872	0.196188	0.28333	0.279016	0.335805	0.329795	0.354723	0.349543	0.385267	0.380115	0.454328	0.457039
263.8	0.198688	0.196497	0.283377	0.279304	0.335678	0.329997	0.354736	0.349676	0.384955	0.380197	0.454184	0.457071
264	0.199329	0.196805	0.283898	0.279589	0.335774	0.330197	0.355317	0.349807	0.385594	0.380278	0.454346	0.457102
264.2	0.199642	0.19711	0.284013	0.279872	0.336222	0.330396	0.355974	0.349937	0.385926	0.380357	0.454367	0.457133
264.4	0.200446	0.197414	0.284313	0.280153	0.336194	0.330591	0.356254	0.350065	0.385957	0.380436	0.454534	0.457163
264.6	0.200646	0.197716	0.284673	0.280432	0.336383	0.330785	0.356407	0.350191	0.38601	0.380513	0.454224	0.457192
264.8	0.200986	0.198017	0.284866	0.280708	0.336444	0.330977	0.356345	0.350315	0.385548	0.380588	0.453847	0.457221
265	0.201072	0.198316	0.28514	0.280983	0.336983	0.331167	0.356429	0.350438	0.385698	0.380663	0.454169	0.457249
265.2	0.201384	0.198613	0.285654	0.281255	0.337542	0.331354	0.356923	0.35056	0.386306	0.380736	0.45428	0.457277
265.4	0.201425	0.198909	0.285627	0.281525	0.337658	0.33154	0.35742	0.350679	0.386094	0.380809	0.454332	0.457304
265.6	0.201618	0.199203	0.285806	0.281793	0.337819	0.331723	0.357733	0.350797	0.386028	0.38088	0.454273	0.45733
265.8	0.201664	0.199496	0.2859	0.282059	0.33823	0.331905	0.358127	0.350914	0.385841	0.380949	0.453864	0.457356
266	0.201721	0.199787	0.286151	0.282323	0.339075	0.332085	0.358066	0.351029	0.386348	0.381018	0.453832	0.457381
266.2	0.202103	0.200077	0.28652	0.282585	0.339077	0.332262	0.358527	0.351142	0.38655	0.381086	0.453832	0.457406
266.4	0.202496	0.200364	0.287062	0.282844	0.33958	0.332438	0.359095	0.351254	0.386939	0.381153	0.453742	0.45743
266.6	0.202895	0.200651	0.287493	0.283102	0.33992	0.332612	0.359277	0.351365	0.387416	0.381218	0.454004	0.457454
266.8	0.203604	0.200936	0.288302	0.283358	0.339964	0.332784	0.359865	0.351474	0.387834	0.381283	0.453806	0.457477
267	0.203671	0.201219	0.288784	0.283611	0.340072	0.332955	0.359575	0.351581	0.387589	0.381346	0.453727	0.4575
267.2	0.203418	0.201501	0.288838	0.283863	0.339984	0.333123	0.359677	0.351687	0.387567	0.381409	0.453239	0.457522
267.4	0.204102	0.201781	0.289188	0.284113	0.340425	0.33329	0.360094	0.351792	0.387684	0.38147	0.453461	0.457544
267.6	0.204547	0.20206	0.289541	0.284361	0.340533	0.333454	0.360106	0.351896	0.387842	0.381531	0.45372	0.457565
267.8	0.204488	0.202337	0.28965	0.284606	0.340608	0.333617	0.359987	0.351998	0.387785	0.38159	0.453538	0.457586
268	0.205128	0.202613	0.289767	0.28485	0.340885	0.333779	0.35995	0.352098	0.388058	0.381649	0.453563	0.457606
268.2	0.205558	0.202887	0.289856	0.285092	0.341548	0.333938	0.359895	0.352198	0.388043	0.381707	0.453407	0.457626
268.4	0.206444	0.20316	0.290365	0.285333	0.342018	0.334096	0.359992	0.352296	0.388447	0.381763	0.453418	0.457646
268.6	0.206714	0.203431	0.290593	0.285571	0.342814	0.334252	0.360212	0.352393	0.388603	0.381819	0.45326	0.457665
268.8	0.207299	0.203701	0.291147	0.285807	0.34351	0.334406	0.360291	0.352488	0.38863	0.381874	0.453411	0.457684
269	0.207825	0.203969	0.29146	0.286042	0.344227	0.334559	0.360859	0.352582	0.388858	0.381928	0.45355	0.457702
269.2	0.208666	0.204236	0.291974	0.286275	0.345164	0.33471	0.361608	0.352675	0.389078	0.381981	0.453861	0.45772
269.4	0.209245	0.204502	0.29227	0.286505	0.345594	0.33486	0.361872	0.352767	0.388776	0.382034	0.453839	0.457738
269.6	0.209808	0.204766	0.292718	0.286735	0.346296	0.335008	0.362254	0.352858	0.38896	0.382085	0.453674	0.457755
269.8	0.210655	0.205028	0.293207	0.286962	0.347216	0.335154	0.362633	0.352947	0.38926	0.382136	0.453604	0.457772
270	0.210655	0.207976	0.293207	0.287903	0.347216	0.339575	0.362633	0.355542	0.38926	0.380129	0.453604	0.440642
270.2	0.210085	0.207401	0.292096	0.28662	0.34553	0.337545	0.360271	0.352601	0.386497	0.376485	0.449306	0.435258
270.4	0.209524	0.206829	0.290616	0.28535	0.343535	0.335536	0.357568	0.349698	0.383001	0.372891	0.444394	0.429956
270.6	0.208226	0.206262	0.288806	0.284092	0.340829	0.33355	0.354373	0.346831	0.379037	0.369345	0.438139	0.424734
270.8	0.207123	0.205699	0.286445	0.282846	0.337832	0.331585	0.35099	0.344002	0.374644	0.365849	0.43159	0.419592
271	0.206471	0.205141	0.284608	0.281612	0.334949	0.329641	0.34724	0.341209	0.370263	0.362401	0.424984	0.414527
271.2	0.205537	0.204586	0.282948	0.28039	0.331837	0.327719	0.343305	0.338451	0.36585	0.359	0.418043	0.409539
271.4	0.204894	0.204036	0.281209	0.27918	0.329041	0.325817	0.339337	0.335729	0.361027	0.355645	0.411065	0.404627
271.6	0.203791	0.20349	0.279297	0.277982	0.326139	0.323937	0.335446	0.333041	0.356213	0.352337	0.40385	0.39979
271.8	0.203165	0.202948	0.277551	0.276795	0.323269	0.322077	0.331392	0.330388	0.351593	0.349074	0.39711	0.395026
272	0.20255	0.20241	0.275986	0.27562	0.320551	0.320237	0.328119	0.327769	0.347246	0.345856	0.390908	0.390334
272.2	0.20242	0.201876	0.274853	0.274456	0.318479	0.318417	0.324874	0.325184	0.343212	0.342682	0.385528	0.385714
272.4	0.201936	0.201346	0.273346	0.273303	0.316255	0.316617	0.32162	0.322631	0.339583	0.339552	0.379707	0.381163
272.6	0.201079	0.20082	0.271918	0.272162	0.313895	0.314836	0.318627	0.320111	0.335438	0.336464	0.374417	0.376682
272.8	0.199961	0.200298	0.270558	0.271032	0.312039	0.313075	0.315912	0.317624	0.332049	0.333419	0.369596	0.372269
273	0.199255	0.199779	0.268745	0.269912	0.309718	0.311333	0.313051	0.315168	0.328382	0.330416	0.364299	0.367923
273.2	0.198606	0.199265	0.26755	0.268804	0.307486	0.30961	0.310196	0.312744	0.324918	0.327454	0.359204	0.363642
273.4	0.197659	0.198755	0.266551	0.267706	0.305556	0.307906	0.307696	0.31035	0.320878	0.324533	0.354409	0.359427
273.6	0.196715	0.198248	0.265088	0.266619	0.303806	0.30622	0.304812	0.307988	0.31695	0.321652	0.34991	0.355276
273.8	0.195875	0.197745	0.264098	0.265542	0.302324	0.304553	0.302757	0.305655	0.314175	0.31881	0.345923	0.351187
274	0.195406	0.197246	0.262858	0.264476	0.300528	0.302904	0.300519	0.303353	0.31128	0.316007	0.34154	0.347161
274.2	0.194666	0.196751	0.26181	0.26342	0.299015	0.301273	0.298121	0.301079	0.308027	0.313243	0.337438	0.343196
274.4	0.193919	0.19626	0.260619	0.262374	0.297595	0.29966	0.296282	0.298835	0.305296	0.310517	0.333199	0.339291
274.6	0.193051	0.195772	0.259125	0.261339	0.29593	0.298064	0.293789	0.29662	0.302652	0.307828	0.328699	0.335445
274.8	0.192983	0.195287	0.257752	0.260313	0.294056	0.296486	0.291318	0.294433	0.299837	0.305176	0.324951	0.331658
275	0.193253	0.194807	0.257824	0.259297	0.292878	0.294924	0.289408	0.292274	0.297842	0.302561	0.321651	0.327928
275.2	0.193337	0.19433	0.257403	0.258292	0.29149	0.29338	0.287567	0.290143	0.295632	0.299982	0.318155	0.324255
275.4	0.193355	0.193856	0.256518	0.257296	0.290643	0.291853	0.285542	0.288039	0.293604	0.297437	0.314701	0.320638
275.6	0.193295	0.193387	0.255707	0.256309	0.289406	0.290342	0.283834	0.285961	0.291596	0.294928	0.311254	0.317075
275.8	0.193406	0.19292	0.254942	0.255332	0.287905	0.288848	0.281754	0.283911	0.289469	0.292453	0.308003	0.313567
276	0.193361	0.192457	0.254058	0.254365	0.286649	0.28737	0.280029	0.281887	0.287177	0.290013	0.30468	0.310112
276.2	0.193462	0.191998	0.253739	0.253407	0.285712	0.285908	0.278147	0.279888	0.285319	0.287605	0.301645	0.306709
276.4	0.192859	0.191542	0.252812	0.252458	0.28423	0.284462	0.276327	0.277915	0.283073	0.285231	0.29807	0.303358
276.6	0.192454	0.191089	0.251617	0.251519	0.2823	0.283032	0.27433	0.275968	0.280272	0.28289	0.294417	0.300057
276.8	0.19208	0.19064	0.250413	0.250588	0.280892	0.281617	0.272583	0.274045	0.277835	0.28058	0.291079	0.296807
277	0.191533	0.190195	0.248697	0.249667	0.278866	0.280218	0.270598	0.272147	0.27536	0.278302	0.287748	0.293606
277.2	0.190845	0.189752	0.247772	0.248754	0.277339	0.278834	0.268948	0.270273	0.272933	0.276056	0.284661	0.290454
277.4	0.189989	0.189313	0.246685	0.247851	0.275993	0.277465	0.26742	0.268423	0.270205	0.27384	0.281938	0.28735
277.6	0.189094	0.188877	0.245839	0.246956	0.274521	0.276111	0.265502	0.266597	0.267883	0.271655	0.279276	0.284293
277.8	0.188444	0.188445	0.244718	0.246069	0.272725	0.274772	0.264172	0.264794	0.265969	0.2695	0.276468	0.281282
278	0.1878	0.188015	0.243582	0.245192	0.270979	0.273447	0.26217	0.263015	0.263478	0.267374	0.273335	0.278317
278.2	0.186956	0.187589	0.242418	0.244322	0.269685	0.272137	0.260066	0.261258	0.261266	0.265278	0.270178	0.275397
278.4	0.186209	0.187166	0.241485	0.243462	0.268172	0.270841	0.258104	0.259523	0.25944	0.26321	0.267394	0.272521
278.6	0.185942	0.186747	0.240375	0.242609	0.266851	0.269559	0.255643	0.257811	0.257414	0.261171	0.264843	0.269689
278.8	0.185345	0.18633	0.239534	0.241765	0.26469	0.268291	0.253492	0.256121	0.254733	0.259159	0.261737	0.266899
279	0.184714	0.185917	0.238889	0.240929	0.263312	0.267037	0.251738	0.254452	0.252794	0.257176	0.258906	0.264153
279.2	0.184314	0.185506	0.237969	0.240101	0.262089	0.265797	0.249393	0.252805	0.250625	0.255219	0.256391	0.261447
279.4	0.183693	0.185099	0.23677	0.239281	0.260709	0.26457	0.247121	0.251178	0.24863	0.25329	0.25372	0.258783
279.6	0.183275	0.184695	0.235822	0.238469	0.258864	0.263356	0.245214	0.249573	0.246484	0.251387	0.250768	0.25616
279.8	0.183028	0.184294	0.234836	0.237665	0.257597	0.262156	0.243216	0.247988	0.244505	0.24951	0.247974	0.253576
280	0.182866	0.183895	0.234033	0.236869	0.256683	0.260969	0.241705	0.246423	0.242571	0.247659	0.24533	0.251031
280.2	0.182279	0.1835	0.233467	0.23608	0.255201	0.259795	0.239788	0.244879	0.240569	0.245833	0.242607	0.248525
280.4	0.181706	0.183108	0.232639	0.235299	0.253893	0.258633	0.238141	0.243354	0.238618	0.244032	0.239771	0.246057
280.6	0.18146	0.182719	0.232081	0.234526	0.252999	0.257484	0.236926	0.241849	0.236785	0.242256	0.237305	0.243627
280.8	0.180779	0.182332	0.231383	0.23376	0.252478	0.256348	0.235931	0.240362	0.235314	0.240504	0.235202	0.241233
281	0.180744	0.181949	0.230983	0.233002	0.251826	0.255224	0.235061	0.238895	0.233832	0.238777	0.2332	0.238876
281.2	0.180259	0.181568	0.230495	0.23225	0.250814	0.254112	0.233862	0.237447	0.231886	0.237073	0.230983	0.236555
281.4	0.180055	0.18119	0.230298	0.231506	0.250018	0.253013	0.232912	0.236017	0.230592	0.235393	0.229051	0.234268
281.6	0.179475	0.180815	0.229439	0.23077	0.248719	0.251925	0.231676	0.234606	0.229341	0.233735	0.226466	0.232017
281.8	0.179106	0.180443	0.22851	0.23004	0.247566	0.250849	0.230083	0.233213	0.227867	0.232101	0.224181	0.2298
282	0.178874	0.180074	0.228288	0.229318	0.246971	0.249785	0.228981	0.231837	0.226729	0.230488	0.222285	0.227616
282.2	0.178751	0.179707	0.227826	0.228602	0.24625	0.248733	0.228076	0.230479	0.225938	0.228898	0.220479	0.225465
282.4	0.177914	0.179343	0.227215	0.227894	0.245123	0.247692	0.226664	0.229138	0.224696	0.22733	0.21873	0.223347
282.6	0.177679	0.178982	0.226581	0.227192	0.244541	0.246662	0.225397	0.227815	0.223327	0.225783	0.216754	0.221262
282.8	0.176977	0.178624	0.225749	0.226497	0.24321	0.245644	0.223671	0.226509	0.221489	0.224258	0.214446	0.219208
283	0.176805	0.178268	0.224869	0.225809	0.242547	0.244636	0.222642	0.225219	0.220372	0.222753	0.213047	0.217185
283.2	0.177019	0.177915	0.224736	0.225128	0.241982	0.24364	0.221567	0.223946	0.21934	0.22127	0.211689	0.215192
283.4	0.177156	0.177565	0.223587	0.224453	0.24076	0.242654	0.220912	0.222689	0.218213	0.219806	0.209984	0.213231
283.6	0.176985	0.177217	0.22275	0.223784	0.239483	0.241679	0.219867	0.221448	0.217313	0.218363	0.208082	0.211298
283.8	0.177395	0.176872	0.222331	0.223122	0.239312	0.240715	0.218858	0.220223	0.216429	0.216939	0.206809	0.209395
284	0.176702	0.176529	0.222099	0.222467	0.238257	0.239762	0.217636	0.219013	0.215047	0.215535	0.205311	0.207522
284.2	0.176148	0.176189	0.221495	0.221818	0.236766	0.238818	0.216085	0.21782	0.213859	0.21415	0.203835	0.205676
284.4	0.176069	0.175852	0.220995	0.221175	0.236019	0.237885	0.215539	0.216641	0.212923	0.212785	0.202438	0.203858
284.6	0.175803	0.175517	0.219992	0.220538	0.235479	0.236962	0.214252	0.215477	0.211126	0.211438	0.200694	0.202069
284.8	0.175681	0.175185	0.219234	0.219908	0.234723	0.23605	0.213178	0.214329	0.209893	0.210109	0.199275	0.200306
285	0.175715	0.174855	0.218626	0.219283	0.233731	0.235147	0.212052	0.213195	0.208906	0.208799	0.197738	0.19857
285.2	0.174718	0.174527	0.217792	0.218665	0.232327	0.234254	0.210752	0.212076	0.207314	0.207506	0.195767	0.19686
285.4	0.174417	0.174202	0.217202	0.218053	0.231376	0.233371	0.209814	0.210971	0.205996	0.206232	0.193716	0.195176
285.6	0.173327	0.17388	0.215982	0.217446	0.230415	0.232497	0.208598	0.20988	0.204476	0.204975	0.191877	0.193518
285.8	0.172425	0.173559	0.215349	0.216846	0.22945	0.231633	0.207467	0.208803	0.202973	0.203735	0.190455	0.191885
286	0.172109	0.173242	0.214951	0.216251	0.229007	0.230778	0.20698	0.207739	0.20169	0.202512	0.189305	0.190277
286.2	0.171233	0.172926	0.213758	0.215662	0.22808	0.229933	0.205869	0.20669	0.200011	0.201306	0.187739	0.188693
286.4	0.170875	0.172613	0.213231	0.215079	0.227927	0.229096	0.204922	0.205654	0.198665	0.200117	0.186758	0.187134
286.6	0.170876	0.172303	0.212943	0.214501	0.227606	0.228269	0.204227	0.204631	0.197681	0.198944	0.185531	0.185598
286.8	0.170383	0.171994	0.212269	0.213929	0.226924	0.227451	0.203089	0.203621	0.196401	0.197787	0.184714	0.184085
287	0.170107	0.171688	0.211891	0.213363	0.226143	0.226642	0.202258	0.202624	0.19515	0.196646	0.183443	0.182595
287.2	0.169981	0.171385	0.211526	0.212802	0.225473	0.225842	0.201231	0.20164	0.194365	0.19552	0.182318	0.181128
287.4	0.169654	0.171083	0.210667	0.212246	0.224929	0.22505	0.200349	0.200669	0.193541	0.19441	0.181266	0.179683
287.6	0.16938	0.170784	0.210177	0.211696	0.224171	0.224267	0.198851	0.199709	0.192815	0.193316	0.179939	0.17826
287.8	0.169623	0.170487	0.210014	0.211151	0.224132	0.223492	0.197694	0.198763	0.192259	0.192236	0.17917	0.176859
288	0.168994	0.170192	0.209123	0.210612	0.222675	0.222726	0.196318	0.197828	0.191053	0.191171	0.177589	0.175479
288.2	0.168903	0.1699	0.208537	0.210077	0.222126	0.221969	0.195354	0.196905	0.19024	0.190121	0.176481	0.174119
288.4	0.169353	0.16961	0.208567	0.209548	0.221945	0.221219	0.194809	0.195994	0.189731	0.189085	0.175331	0.172781
288.6	0.16974	0.169321	0.208439	0.209024	0.221436	0.220478	0.193497	0.195095	0.188804	0.188063	0.174102	0.171463
288.8	0.169879	0.169035	0.208583	0.208505	0.220568	0.219745	0.193052	0.194207	0.188061	0.187056	0.17338	0.170165
289	0.169332	0.168752	0.208068	0.207991	0.21964	0.219019	0.192018	0.193331	0.187689	0.186062	0.171841	0.168886
289.2	0.169113	0.16847	0.207784	0.207482	0.218738	0.218302	0.191492	0.192466	0.186825	0.185082	0.170564	0.167627
289.4	0.168558	0.16819	0.207488	0.206978	0.218228	0.217592	0.190715	0.191611	0.185989	0.184115	0.169261	0.166387
289.6	0.168332	0.167913	0.207148	0.206479	0.217341	0.216891	0.190492	0.190768	0.185106	0.183162	0.168579	0.165166
289.8	0.167959	0.167637	0.207095	0.205985	0.216812	0.216197	0.190168	0.189936	0.184166	0.182221	0.167529	0.163963
290	0.167615	0.167364	0.206402	0.205495	0.216108	0.21551	0.189524	0.189114	0.182979	0.181294	0.16662	0.162779
290.2	0.167239	0.167093	0.205779	0.20501	0.215376	0.214831	0.188961	0.188303	0.181955	0.180379	0.165448	0.161613
290.4	0.167523	0.166823	0.20595	0.20453	0.214999	0.214159	0.188565	0.187502	0.181357	0.179477	0.164888	0.160464
290.6	0.167511	0.166556	0.205771	0.204055	0.214493	0.213495	0.188285	0.186711	0.180735	0.178587	0.164023	0.159333
290.8	0.167032	0.166291	0.2051	0.203584	0.213466	0.212838	0.187294	0.185931	0.179778	0.17771	0.163197	0.158219
291	0.166875	0.166028	0.204828	0.203118	0.212748	0.212188	0.186556	0.18516	0.179113	0.176844	0.161858	0.157121
291.2	0.166925	0.165766	0.204197	0.202656	0.212393	0.211545	0.186121	0.1844	0.178905	0.175991	0.160924	0.156041
291.4	0.166739	0.165507	0.203745	0.202199	0.211897	0.210909	0.185677	0.183649	0.178311	0.175149	0.159872	0.154977
291.6	0.166576	0.16525	0.202967	0.201746	0.211049	0.21028	0.184381	0.182908	0.177298	0.174319	0.158696	0.153929
291.8	0.166459	0.164994	0.20245	0.201297	0.210576	0.209658	0.183571	0.182176	0.17626	0.1735	0.157589	0.152897
292	0.165722	0.164741	0.201403	0.200853	0.20941	0.209042	0.182821	0.181453	0.175178	0.172692	0.156452	0.151881
292.2	0.165624	0.164489	0.201573	0.200413	0.209351	0.208434	0.182389	0.18074	0.174746	0.171896	0.155771	0.15088
292.4	0.165812	0.164239	0.201289	0.199978	0.209144	0.207832	0.182338	0.180036	0.17421	0.17111	0.154814	0.149894
292.6	0.165525	0.163991	0.200471	0.199546	0.208479	0.207236	0.181751	0.179341	0.172997	0.170335	0.153662	0.148923
292.8	0.165184	0.163745	0.199947	0.199119	0.207682	0.206647	0.181258	0.178655	0.171871	0.169571	0.152839	0.147967
293	0.164532	0.163501	0.198865	0.198696	0.207061	0.206065	0.180426	0.177978	0.171331	0.168817	0.151495	0.147025
293.2	0.163995	0.163259	0.198023	0.198277	0.205817	0.205488	0.179478	0.177309	0.170011	0.168074	0.15033	0.146098
293.4	0.163366	0.163018	0.197539	0.197862	0.20515	0.204918	0.178718	0.176649	0.169106	0.167341	0.149125	0.145185
293.6	0.162825	0.16278	0.196902	0.197451	0.204447	0.204355	0.178	0.175997	0.16784	0.166618	0.148224	0.144286
293.8	0.161691	0.162543	0.196426	0.197044	0.204259	0.203797	0.177218	0.175354	0.167248	0.165904	0.14712	0.1434
294	0.161337	0.162307	0.195563	0.196641	0.203584	0.203246	0.176758	0.174718	0.166726	0.165201	0.146109	0.142528
294.2	0.161429	0.162074	0.195259	0.196242	0.203047	0.2027	0.176289	0.174091	0.166171	0.164507	0.145104	0.141669
294.4	0.160983	0.161842	0.19514	0.195847	0.20251	0.20216	0.175558	0.173472	0.165937	0.163823	0.144409	0.140823
294.6	0.161758	0.161612	0.195102	0.195456	0.202476	0.201627	0.175232	0.172861	0.165964	0.163148	0.143924	0.13999
294.8	0.161511	0.161384	0.194853	0.195068	0.201841	0.201099	0.174569	0.172258	0.165576	0.162483	0.143606	0.139169
295	0.161297	0.161158	0.194965	0.194684	0.201575	0.200577	0.173876	0.171663	0.165108	0.161826	0.142967	0.138361
295.2	0.161355	0.160933	0.194683	0.194304	0.201082	0.20006	0.172996	0.171075	0.164885	0.161179	0.142143	0.137566
295.4	0.160951	0.16071	0.19435	0.193928	0.200222	0.19955	0.172042	0.170494	0.164528	0.16054	0.141631	0.136782
295.6	0.161044	0.160488	0.194594	0.193555	0.200083	0.199044	0.17133	0.169921	0.164422	0.159911	0.141149	0.13601
295.8	0.161453	0.160269	0.194949	0.193186	0.199982	0.198545	0.171419	0.169356	0.164388	0.159289	0.140956	0.13525
296	0.161256	0.16005	0.194722	0.19282	0.199455	0.19805	0.170838	0.168797	0.163886	0.158677	0.1405	0.134502
296.2	0.16126	0.159834	0.194856	0.192458	0.199338	0.197561	0.170332	0.168246	0.163468	0.158073	0.13958	0.133764
296.4	0.160872	0.159619	0.194342	0.192099	0.198992	0.197078	0.170247	0.167702	0.16258	0.157477	0.13901	0.133039
296.6	0.160885	0.159406	0.19399	0.191744	0.198812	0.196599	0.169665	0.167165	0.161889	0.156889	0.138275	0.132324
296.8	0.160868	0.159194	0.19372	0.191393	0.198284	0.196126	0.168912	0.166634	0.160595	0.15631	0.137698	0.131619
297	0.159719	0.158984	0.192858	0.191044	0.197538	0.195658	0.168107	0.166111	0.159444	0.155738	0.13658	0.130926
297.2	0.159771	0.158776	0.192691	0.1907	0.197174	0.195195	0.167498	0.165594	0.158453	0.155174	0.135608	0.130243
297.4	0.15962	0.158569	0.192382	0.190358	0.197332	0.194738	0.166984	0.165084	0.157851	0.154618	0.134854	0.129571
297.6	0.158804	0.158363	0.191939	0.19002	0.197093	0.194285	0.16657	0.16458	0.156745	0.15407	0.134042	0.128908
297.8	0.158386	0.158159	0.19139	0.189685	0.196711	0.193837	0.166489	0.164083	0.156558	0.153529	0.132909	0.128256
298	0.158595	0.157957	0.190615	0.189353	0.196306	0.193394	0.166679	0.163592	0.155858	0.152995	0.132269	0.127614
298.2	0.158281	0.157756	0.190001	0.189025	0.19548	0.192956	0.165947	0.163107	0.1548	0.152469	0.131472	0.126981
298.4	0.158159	0.157557	0.189712	0.188699	0.195281	0.192522	0.165687	0.162629	0.154588	0.15195	0.130949	0.126358
298.6	0.1581	0.157359	0.189542	0.188377	0.194639	0.192094	0.165162	0.162156	0.15336	0.151438	0.130346	0.125745
298.8	0.157645	0.157163	0.189424	0.188058	0.194243	0.19167	0.164753	0.16169	0.152646	0.150934	0.129816	0.12514
299	0.157401	0.156968	0.189156	0.187742	0.193868	0.19125	0.164276	0.16123	0.15234	0.150436	0.129034	0.124545
299.2	0.157344	0.156775	0.18869	0.187429	0.193232	0.190835	0.163747	0.160776	0.152182	0.149945	0.128121	0.123959
299.4	0.157172	0.156583	0.188652	0.187119	0.192664	0.190425	0.163885	0.160327	0.152345	0.14946	0.127995	0.123382
299.6	0.15727	0.156392	0.188907	0.186813	0.192674	0.190019	0.163902	0.159884	0.152407	0.148983	0.127633	0.122814
299.8	0.157037	0.156203	0.188545	0.186509	0.192244	0.189618	0.163338	0.159447	0.151984	0.148512	0.127255	0.122254
300	0.156722	0.156015	0.188125	0.186208	0.191288	0.189221	0.162414	0.159015	0.151335	0.148047	0.126278	0.121703
300.2	0.156441	0.155829	0.187574	0.18591	0.190812	0.188828	0.161671	0.158589	0.151089	0.147589	0.125566	0.12116
300.4	0.155585	0.155644	0.186592	0.185615	0.189982	0.188439	0.161075	0.158169	0.150433	0.147137	0.124843	0.120625
300.6	0.155391	0.155461	0.186277	0.185322	0.189861	0.188055	0.160493	0.157753	0.149798	0.146691	0.123983	0.120099
300.8	0.155381	0.155279	0.186043	0.185033	0.189555	0.187675	0.159837	0.157344	0.149479	0.146252	0.123327	0.11958
301	0.154896	0.155098	0.185883	0.184746	0.189123	0.187299	0.159488	0.156939	0.149093	0.145818	0.122627	0.11907
301.2	0.155653	0.154919	0.186141	0.184462	0.189703	0.186927	0.159324	0.156539	0.149281	0.14539	0.1224	0.118567
301.4	0.155464	0.154741	0.185495	0.184181	0.189805	0.18656	0.158564	0.156145	0.148664	0.144969	0.122004	0.118071
301.6	0.154856	0.154564	0.185141	0.183903	0.189337	0.186196	0.158108	0.155756	0.148269	0.144553	0.121083	0.117584
301.8	0.154846	0.154389	0.184457	0.183627	0.189031	0.185836	0.157861	0.155371	0.148034	0.144142	0.120421	0.117103
302	0.154813	0.154215	0.184157	0.183354	0.189013	0.18548	0.157752	0.154992	0.147404	0.143738	0.120076	0.11663
302.2	0.15436	0.154042	0.184132	0.183084	0.187984	0.185128	0.156873	0.154617	0.146744	0.143339	0.119364	0.116164
302.4	0.154448	0.15387	0.183923	0.182816	0.187527	0.18478	0.15697	0.154248	0.146248	0.142945	0.118814	0.115706
302.6	0.154091	0.1537	0.183729	0.182551	0.186836	0.184436	0.156046	0.153883	0.145585	0.142557	0.117828	0.115254
302.8	0.154499	0.153531	0.184106	0.182288	0.186702	0.184095	0.155943	0.153522	0.145614	0.142174	0.117729	0.114809
303	0.15394	0.153364	0.183284	0.182028	0.18591	0.183758	0.155462	0.153166	0.145307	0.141796	0.117027	0.114371
303.2	0.153275	0.153197	0.182716	0.18177	0.184975	0.183425	0.154919	0.152815	0.14481	0.141424	0.116359	0.113939
303.4	0.152812	0.153032	0.182348	0.181515	0.184546	0.183095	0.154684	0.152468	0.144138	0.141057	0.116329	0.113514
303.6	0.152224	0.152868	0.181675	0.181263	0.184195	0.182769	0.154355	0.152126	0.143187	0.140695	0.115857	0.113095
303.8	0.152568	0.152706	0.181316	0.181012	0.183813	0.182447	0.153896	0.151788	0.142975	0.140337	0.115792	0.112683
304	0.152758	0.152544	0.181028	0.180765	0.183075	0.182128	0.153474	0.151455	0.142141	0.139985	0.115202	0.112277
304.2	0.152748	0.152384	0.180488	0.180519	0.182444	0.181812	0.153308	0.151125	0.141403	0.139637	0.114803	0.111877
304.4	0.152402	0.152225	0.180139	0.180276	0.181966	0.1815	0.153105	0.1508	0.140811	0.139295	0.114453	0.111484
304.6	0.152862	0.152067	0.180591	0.180036	0.182157	0.181192	0.152911	0.150479	0.140907	0.138956	0.114342	0.111096
304.8	0.153072	0.15191	0.180578	0.179798	0.182316	0.180887	0.15243	0.150163	0.141019	0.138623	0.113969	0.110714
305	0.152792	0.151755	0.180805	0.179562	0.182496	0.180585	0.152585	0.14985	0.140467	0.138294	0.113841	0.110338
305.2	0.153088	0.151601	0.181351	0.179328	0.182759	0.180286	0.152025	0.149541	0.140418	0.13797	0.113728	0.109968
305.4	0.1527	0.151447	0.181188	0.179096	0.182749	0.17999	0.151643	0.149236	0.139996	0.13765	0.11365	0.109603
305.6	0.152192	0.151295	0.181035	0.178867	0.182344	0.179698	0.15142	0.148935	0.139995	0.137335	0.112992	0.109244
305.8	0.152029	0.151145	0.180865	0.17864	0.18193	0.179409	0.151181	0.148638	0.139449	0.137023	0.11281	0.10889
306	0.151783	0.150995	0.18076	0.178416	0.181609	0.179123	0.150669	0.148345	0.138876	0.136716	0.1122	0.108542
306.2	0.151705	0.150846	0.180443	0.178193	0.180758	0.178841	0.150291	0.148055	0.138775	0.136414	0.111836	0.108198
306.4	0.151242	0.150699	0.180055	0.177973	0.180465	0.178561	0.150178	0.14777	0.138707	0.136115	0.111149	0.107861
306.6	0.150841	0.150552	0.179849	0.177754	0.180159	0.178284	0.149609	0.147487	0.138681	0.135821	0.110337	0.107528
306.8	0.150412	0.150407	0.179591	0.177538	0.179858	0.178011	0.149541	0.147209	0.138111	0.13553	0.109925	0.1072
307	0.149729	0.150263	0.178555	0.177324	0.179256	0.17774	0.149084	0.146934	0.137605	0.135244	0.109079	0.106877
307.2	0.149375	0.15012	0.178338	0.177112	0.179316	0.177472	0.148845	0.146663	0.136792	0.134962	0.108526	0.106559
307.4	0.149026	0.149978	0.177601	0.176902	0.179343	0.177208	0.148523	0.146395	0.13615	0.134683	0.108305	0.106246
307.6	0.149422	0.149837	0.177291	0.176694	0.179192	0.176946	0.14887	0.14613	0.135996	0.134408	0.108291	0.105938
307.8	0.149918	0.149697	0.177305	0.176488	0.178635	0.176687	0.148472	0.145869	0.136044	0.134137	0.108142	0.105635
308	0.149642	0.149558	0.177045	0.176284	0.178302	0.176431	0.148221	0.145611	0.135273	0.13387	0.107601	0.105336
308.2	0.149611	0.14942	0.177281	0.176082	0.178343	0.176177	0.148287	0.145356	0.135175	0.133606	0.107543	0.105041
308.4	0.149061	0.149283	0.176752	0.175882	0.178562	0.175927	0.14764	0.145105	0.135049	0.133347	0.107377	0.104751
308.6	0.148768	0.149147	0.176565	0.175684	0.178277	0.175679	0.147034	0.144857	0.134858	0.13309	0.106792	0.104466
308.8	0.148679	0.149013	0.176439	0.175488	0.178207	0.175433	0.1467	0.144612	0.134832	0.132837	0.106791	0.104184
309	0.148404	0.148879	0.176554	0.175294	0.178161	0.175191	0.146524	0.144371	0.134646	0.132588	0.106684	0.103908
309.2	0.148295	0.148746	0.176398	0.175102	0.177661	0.174951	0.145971	0.144132	0.134731	0.132342	0.106609	0.103635
309.4	0.148712	0.148614	0.176187	0.174911	0.177905	0.174714	0.146038	0.143896	0.135257	0.132099	0.10693	0.103366
309.6	0.148836	0.148483	0.175731	0.174722	0.177334	0.174479	0.145253	0.143664	0.134994	0.13186	0.106215	0.103102
309.8	0.148904	0.148354	0.175324	0.174536	0.176932	0.174247	0.144743	0.143434	0.134694	0.131624	0.105676	0.102841
310	0.148462	0.148225	0.174799	0.174351	0.176147	0.174017	0.143901	0.143207	0.133939	0.131391	0.104875	0.102584
310.2	0.148646	0.148097	0.174696	0.174167	0.17591	0.17379	0.143666	0.142984	0.133827	0.131162	0.104575	0.102332
310.4	0.148112	0.14797	0.17433	0.173986	0.175432	0.173565	0.143075	0.142763	0.133291	0.130935	0.103932	0.102083
310.6	0.148583	0.147844	0.174451	0.173806	0.175396	0.173343	0.143108	0.142545	0.132826	0.130712	0.10367	0.101838
310.8	0.148433	0.147719	0.174408	0.173628	0.175187	0.173123	0.143071	0.142329	0.132575	0.130492	0.103323	0.101597
311	0.148603	0.147595	0.174336	0.173452	0.175243	0.172906	0.142956	0.142117	0.13246	0.130274	0.102908	0.101359
311.2	0.148756	0.147472	0.174333	0.173277	0.175078	0.172691	0.142526	0.141907	0.13198	0.13006	0.102447	0.101125
311.4	0.148878	0.14735	0.174516	0.173105	0.174979	0.172478	0.14264	0.1417	0.131895	0.129849	0.102415	0.100894
311.6	0.149521	0.147228	0.175278	0.172934	0.175027	0.172268	0.14328	0.141495	0.131977	0.129641	0.103077	0.100667
311.8	0.148869	0.147108	0.17494	0.172764	0.174669	0.17206	0.142605	0.141294	0.131201	0.129435	0.102074	0.100444
312	0.148124	0.146989	0.174459	0.172596	0.174623	0.171854	0.142336	0.141094	0.130336	0.129232	0.101395	0.100224
312.2	0.148223	0.14687	0.175364	0.17243	0.174797	0.17165	0.142596	0.140898	0.130484	0.129032	0.101734	0.100007
312.4	0.147807	0.146752	0.174917	0.172265	0.174343	0.171449	0.142512	0.140703	0.130048	0.128835	0.101577	0.099793
312.6	0.147441	0.146635	0.174745	0.172102	0.173592	0.17125	0.14213	0.140512	0.129776	0.128641	0.100856	0.099583
312.8	0.147483	0.146519	0.174635	0.171941	0.173782	0.171053	0.142154	0.140322	0.129848	0.128449	0.100835	0.099376
313	0.146877	0.146404	0.174238	0.171781	0.173254	0.170858	0.141969	0.140136	0.129583	0.12826	0.100073	0.099172
313.2	0.146913	0.14629	0.173454	0.171623	0.172748	0.170665	0.14165	0.139951	0.129092	0.128073	0.099526	0.098971
313.4	0.147308	0.146177	0.173322	0.171466	0.172581	0.170475	0.14157	0.139769	0.129187	0.127889	0.099325	0.098773
313.6	0.146736	0.146064	0.172871	0.17131	0.171804	0.170286	0.141039	0.139589	0.128489	0.127708	0.098329	0.098578
313.8	0.14588	0.145953	0.172009	0.171157	0.170935	0.1701	0.140149	0.139412	0.128147	0.127529	0.097462	0.098386
314	0.145411	0.145842	0.17143	0.171004	0.170273	0.169915	0.139369	0.139237	0.127202	0.127352	0.096832	0.098197
314.2	0.145096	0.145732	0.170883	0.170854	0.170103	0.169733	0.138995	0.139064	0.12681	0.127178	0.096515	0.098011
314.4	0.144704	0.145623	0.170719	0.170704	0.169837	0.169552	0.138251	0.138893	0.126963	0.127006	0.096097	0.097828
314.6	0.144466	0.145514	0.170295	0.170556	0.169326	0.169374	0.137765	0.138724	0.126552	0.126837	0.095728	0.097648
314.8	0.143994	0.145407	0.169895	0.17041	0.169138	0.169197	0.13776	0.138558	0.126441	0.12667	0.095525	0.09747
315	0.144542	0.1453	0.169604	0.170265	0.169221	0.169023	0.137545	0.138394	0.126103	0.126505	0.095432	0.097295
315.2	0.144854	0.145194	0.169577	0.170121	0.169027	0.16885	0.137434	0.138232	0.125681	0.126343	0.095331	0.097122
315.4	0.145068	0.145089	0.16996	0.169979	0.169491	0.168679	0.137688	0.138071	0.125429	0.126183	0.095542	0.096953
315.6	0.145211	0.144985	0.169579	0.169838	0.169162	0.16851	0.137585	0.137913	0.124924	0.126024	0.095541	0.096785
315.8	0.144902	0.144881	0.169371	0.169698	0.168909	0.168343	0.13736	0.137757	0.124536	0.125869	0.09503	0.096621
316	0.144992	0.144778	0.169796	0.16956	0.168836	0.168178	0.137686	0.137603	0.124601	0.125715	0.095444	0.096459
316.2	0.145502	0.144676	0.170377	0.169423	0.169142	0.168014	0.138085	0.137451	0.125048	0.125563	0.096338	0.096299
316.4	0.145599	0.144575	0.169646	0.169288	0.168771	0.167853	0.138228	0.137301	0.124831	0.125414	0.095951	0.096142
316.6	0.145923	0.144474	0.169235	0.169154	0.168677	0.167693	0.138289	0.137153	0.124959	0.125266	0.09567	0.095987
316.8	0.146007	0.144375	0.169113	0.169021	0.168766	0.167534	0.138441	0.137007	0.124864	0.125121	0.095615	0.095834
317	0.14617	0.144276	0.168482	0.168889	0.167906	0.167378	0.138527	0.136862	0.124858	0.124977	0.095789	0.095684
317.2	0.14615	0.144177	0.168213	0.168759	0.16721	0.167223	0.138091	0.13672	0.124395	0.124836	0.095229	0.095536
317.4	0.146023	0.14408	0.168509	0.16863	0.167153	0.16707	0.138175	0.136579	0.124628	0.124696	0.095244	0.09539
317.6	0.145591	0.143983	0.168222	0.168502	0.16649	0.166919	0.1377	0.13644	0.124182	0.124559	0.094675	0.095247
317.8	0.145034	0.143887	0.167403	0.168375	0.165708	0.166769	0.136845	0.136303	0.124092	0.124423	0.094121	0.095106
318	0.144691	0.143792	0.167237	0.16825	0.16553	0.166621	0.136438	0.136167	0.12341	0.124289	0.093587	0.094967
318.2	0.143694	0.143697	0.166657	0.168126	0.164993	0.166474	0.135619	0.136034	0.122947	0.124157	0.092913	0.09483
318.4	0.143283	0.143603	0.166788	0.168003	0.164869	0.166329	0.135113	0.135902	0.122953	0.124027	0.092057	0.094695
318.6	0.14265	0.14351	0.166432	0.167881	0.164298	0.166186	0.13484	0.135772	0.122464	0.123898	0.091624	0.094562
318.8	0.142066	0.143417	0.166602	0.167761	0.164056	0.166044	0.134375	0.135643	0.122222	0.123771	0.091176	0.094431
319	0.142238	0.143326	0.166558	0.167641	0.163847	0.165904	0.133827	0.135516	0.121913	0.123646	0.090913	0.094302
319.2	0.14224	0.143234	0.166606	0.167523	0.163927	0.165765	0.133545	0.135391	0.121869	0.123523	0.090334	0.094175
319.4	0.142046	0.143144	0.166872	0.167406	0.16406	0.165628	0.133432	0.135267	0.121845	0.123402	0.090352	0.09405
319.6	0.141593	0.143054	0.166939	0.16729	0.163992	0.165492	0.133145	0.135145	0.122065	0.123282	0.090193	0.093927
319.8	0.141333	0.142965	0.167402	0.167175	0.164108	0.165358	0.133146	0.135024	0.122143	0.123164	0.090506	0.093805
320	0.141462	0.142877	0.167324	0.167061	0.164405	0.165225	0.133039	0.134905	0.122265	0.123047	0.090671	0.093686
320.2	0.141969	0.142789	0.167417	0.166949	0.16475	0.165093	0.133157	0.134788	0.122383	0.122932	0.090989	0.093568
320.4	0.142772	0.142702	0.167975	0.166837	0.164721	0.164964	0.133671	0.134672	0.122695	0.122819	0.091054	0.093453
320.6	0.142813	0.142615	0.167705	0.166727	0.164768	0.164835	0.133943	0.134557	0.122585	0.122707	0.0911	0.093339
320.8	0.142752	0.142529	0.167464	0.166617	0.164083	0.164708	0.133869	0.134444	0.122073	0.122596	0.091052	0.093226
321	0.142817	0.142444	0.167091	0.166509	0.163616	0.164582	0.133736	0.134332	0.121827	0.122488	0.091117	0.093116
321.2	0.142234	0.14236	0.167098	0.166402	0.163055	0.164458	0.133355	0.134222	0.121058	0.12238	0.090765	0.093007
321.4	0.142238	0.142276	0.166792	0.166295	0.163181	0.164335	0.133605	0.134113	0.120968	0.122274	0.09112	0.092899
321.6	0.141797	0.142193	0.165633	0.16619	0.162436	0.164213	0.133111	0.134006	0.1203	0.12217	0.09107	0.092794
321.8	0.141251	0.14211	0.16501	0.166086	0.162149	0.164093	0.132888	0.1339	0.120062	0.122067	0.09068	0.09269
322	0.140439	0.142028	0.164351	0.165983	0.161956	0.163974	0.132784	0.133795	0.119706	0.121965	0.090265	0.092587
322.2	0.140259	0.141947	0.163577	0.16588	0.161575	0.163856	0.13253	0.133692	0.11956	0.121865	0.089589	0.092486
322.4	0.140111	0.141866	0.163675	0.165779	0.161145	0.16374	0.13237	0.13359	0.119292	0.121767	0.088884	0.092387
322.6	0.140033	0.141786	0.163701	0.165679	0.160874	0.163625	0.132244	0.133489	0.119362	0.121669	0.088967	0.092289
322.8	0.139305	0.141706	0.163169	0.16558	0.160347	0.163511	0.131115	0.13339	0.118953	0.121573	0.088279	0.092193
323	0.139495	0.141627	0.162994	0.165481	0.160603	0.163398	0.130973	0.133292	0.11907	0.121478	0.087807	0.092098
323.2	0.139379	0.141549	0.162844	0.165384	0.160729	0.163287	0.130945	0.133195	0.119021	0.121385	0.087391	0.092004
323.4	0.139218	0.141471	0.163229	0.165288	0.161078	0.163176	0.130725	0.133099	0.118867	0.121293	0.086967	0.091912
323.6	0.139411	0.141393	0.163522	0.165192	0.161378	0.163067	0.130498	0.133005	0.119029	0.121202	0.086739	0.091821
323.8	0.139992	0.141317	0.163909	0.165098	0.161598	0.162959	0.130519	0.132912	0.118924	0.121112	0.086803	0.091732
324	0.140592	0.141241	0.164115	0.165004	0.161962	0.162853	0.130763	0.13282	0.118939	0.121024	0.086613	0.091644
324.2	0.14088	0.141165	0.16471	0.164911	0.162104	0.162747	0.130873	0.132729	0.118847	0.120936	0.0865	0.091558
324.4	0.141198	0.14109	0.164868	0.16482	0.161782	0.162643	0.130918	0.132639	0.118358	0.12085	0.086169	0.091472
324.6	0.14104	0.141016	0.164246	0.164729	0.161292	0.16254	0.13026	0.132551	0.117642	0.120766	0.085512	0.091388
324.8	0.14142	0.140942	0.164709	0.164639	0.1613	0.162438	0.129732	0.132463	0.117359	0.120682	0.085593	0.091306
325	0.140861	0.140869	0.164218	0.164549	0.160865	0.162337	0.128718	0.132377	0.116786	0.120599	0.085467	0.091224
325.2	0.140892	0.140796	0.164063	0.164461	0.160485	0.162237	0.128541	0.132292	0.116802	0.120518	0.085789	0.091144
325.4	0.140776	0.140724	0.163266	0.164374	0.160118	0.162138	0.128157	0.132208	0.116456	0.120438	0.0856	0.091065
325.6	0.140306	0.140652	0.162303	0.164287	0.15964	0.16204	0.127808	0.132125	0.115985	0.120358	0.085747	0.090987
325.8	0.140182	0.140581	0.162251	0.164201	0.159403	0.161943	0.127908	0.132043	0.116014	0.12028	0.085541	0.09091
326	0.139963	0.140511	0.161771	0.164116	0.158901	0.161848	0.127852	0.131962	0.115577	0.120203	0.08545	0.090835
326.2	0.14003	0.140441	0.161747	0.164032	0.15861	0.161753	0.127825	0.131882	0.115188	0.120127	0.085306	0.090761
326.4	0.139599	0.140371	0.161698	0.163949	0.158237	0.16166	0.127623	0.131803	0.114981	0.120052	0.08524	0.090687
326.6	0.139223	0.140302	0.161486	0.163866	0.157797	0.161567	0.127438	0.131725	0.115223	0.119979	0.085159	0.090615
326.8	0.138912	0.140234	0.16135	0.163785	0.157432	0.161476	0.127314	0.131649	0.11525	0.119906	0.085197	0.090544
327	0.139035	0.140166	0.161487	0.163704	0.157179	0.161385	0.12753	0.131573	0.115147	0.119834	0.084897	0.090474
327.2	0.139377	0.140098	0.161516	0.163624	0.157044	0.161296	0.127622	0.131498	0.115	0.119763	0.085114	0.090406
327.4	0.140092	0.140031	0.161979	0.163544	0.157307	0.161207	0.127625	0.131424	0.115085	0.119693	0.085121	0.090338
327.6	0.140058	0.139965	0.161761	0.163466	0.157089	0.16112	0.127786	0.131351	0.115007	0.119624	0.085173	0.090271
327.8	0.14029	0.139899	0.161567	0.163388	0.156927	0.161033	0.127599	0.131279	0.114854	0.119556	0.085154	0.090205
328	0.140498	0.139833	0.161406	0.163311	0.156819	0.160947	0.127616	0.131208	0.114514	0.119489	0.085014	0.09014
328.2	0.140468	0.139768	0.161515	0.163234	0.156707	0.160863	0.127279	0.131138	0.114476	0.119423	0.085032	0.090077
328.4	0.140679	0.139704	0.16154	0.163159	0.156555	0.160779	0.126977	0.131068	0.11409	0.119358	0.08486	0.090014
328.6	0.140734	0.13964	0.161765	0.163084	0.156665	0.160696	0.126658	0.131	0.114052	0.119293	0.084894	0.089952
328.8	0.140798	0.139576	0.162297	0.16301	0.157129	0.160614	0.126699	0.130932	0.114088	0.11923	0.085199	0.089891
329	0.140418	0.139513	0.162153	0.162937	0.156847	0.160533	0.126625	0.130866	0.113721	0.119167	0.085157	0.089831
329.2	0.140451	0.139451	0.162603	0.162864	0.157144	0.160452	0.127236	0.1308	0.113882	0.119105	0.085241	0.089772
329.4	0.139961	0.139389	0.162612	0.162792	0.15717	0.160373	0.127429	0.130735	0.113222	0.119045	0.085025	0.089714
329.6	0.139681	0.139327	0.16318	0.162721	0.157591	0.160295	0.128085	0.130671	0.113282	0.118984	0.085329	0.089656
329.8	0.139367	0.139266	0.163803	0.16265	0.157878	0.160217	0.128485	0.130607	0.113013	0.118925	0.085211	0.0896

## Sheet: 2A_BRCT7-8-PHF8-C
Auranofin	0			0.5			1			2			4			8
Fold of luminescence score	1	1	1	0.712308	0.782787	0.911166	0.370744	0.531611	0.579118	0.273122	0.383443	0.3733	0.129924	0.176528	0.134362	0.032585	0.03613	0.039527

[truncated: 115 more sheets: 2A_BRCT7-8-FANCJ-C, 2G_BRCT 7-8-Wt-Auranofin, 2G_BRCT 7-8-F1411-Auranofin, 3A, 3A n=3 average, 3E_Fork Length, 3E_Fork Length n=3 Average, 3E_Fork events, 3F_Fork Length, 3F_Fork Length n=3 Average, 3F_Fork events, 4A, 4A n=3 Average, 4B, 4B n=3 Average, 4C_mCherry-LacI-TOPBP1, 4C_mCherry-LacI-TOPBP1 Average, 4C_mCherry-LacI, 4C_mCherry-LacI Average, 4D …]
